# Supplementary material for: The genetics of extrinsic postzygotic selection in a migratory divide between subspecies of the Swainson’s thrush
Source: Nat Commun. 2025 Aug 24;16:7897. doi: 10.1038/s41467-025-63188-6 (PMC12375019; doi:10.1038/s41467-025-63188-6)
Supplement: Supplementary file 5 — Supplementary Data 1 [file 41467_2025_63188_MOESM5_ESM.csv]

gene	seqname	source	start	end	current_study	Justen_et_al.2024	Louder_et_al.2024	total_migration_candidates
ABCA1	NC_046262.2	Gnomon	45647834	45738610	1	1	0	1
ABCA13	NC_046221.1	Gnomon	88297899	88467510	0	0	0	0
ABCA4	NC_046229.1	Gnomon	18300554	18363485	0	0	0	0
ABHD17B	NC_046262.2	Gnomon	48124775	48141502	1	0	0	0
ABRACL	NC_046223.1	Gnomon	52811541	52815782	0	0	0	0
ACBD7	NC_046221.1	Gnomon	22133300	22142951	0	0	0	0
ACER2	NC_046262.2	Gnomon	34415086	34433113	1	0	0	0
ACER3	NC_046222.1	Gnomon	32247540	32306086	0	0	1	1
ACO2	NC_046224.1	Gnomon	22901378	22923541	0	0	0	0
ACOT9	NC_046222.1	Gnomon	111061580	111082016	0	0	0	0
ACSBG1	NC_046232.1	Gnomon	678827	716730	1	1	0	1
ACTN2	NC_046223.1	Gnomon	46861069	46930544	0	0	0	0
ACTR2	NC_046223.1	Gnomon	10997915	11014972	1	0	0	0
ADAM22	NC_046221.1	Gnomon	22384053	22499928	0	0	0	0
ADAMTS18	NC_046231.1	Gnomon	211041	298113	0	0	0	0
ADAMTS19	NC_046262.2	Gnomon	45055552	45222148	1	0	1	1
ADAMTS6	NC_046262.2	Gnomon	21082604	21242224	1	0	1	1
ADAMTSL1	NC_046262.2	Gnomon	33784982	34218693	1	0	0	0
ADAT2	NC_046223.1	Gnomon	54510933	54520288	0	0	1	1
ADCY2	NC_046221.1	Gnomon	87522719	87734704	0	1	0	1
ADGB	NC_046223.1	Gnomon	50113510	50220857	0	0	1	1
ADGRB3	NC_046223.1	Gnomon	88810524	89324038	0	0	0	0
ADGRG6	NC_046223.1	Gnomon	53950058	54052109	0	0	1	1
ADSL	NC_046224.1	Gnomon	23448823	23465109	0	0	0	0
AFTPH	NC_046223.1	Gnomon	11263960	11303016	1	0	1	1
AGGF1	NC_046262.2	Gnomon	24140211	24169870	1	0	1	1
AGMO	NC_046221.1	Gnomon	29940829	30140250	0	0	0	0
AGPS	NC_046227.1	Gnomon	15955687	16008401	0	0	0	0
AGR3	NC_046221.1	Gnomon	30732441	30770075	0	0	0	0
AGTPBP1	NC_046262.2	Gnomon	38769429	38842530	1	0	0	0
AHI1	NC_046223.1	Gnomon	59828959	59920841	0	0	1	1
AICDA	NC_046222.1	Gnomon	31557964	31564024	0	0	0	0
AIFM3	NC_046238.1	Gnomon	13768165	13825597	0	0	1	1
AIG1	NC_046223.1	Gnomon	54301201	54427382	0	0	0	0
AK3	NC_046262.2	Gnomon	28137239	28148989	1	0	0	0
AKAP9	NC_046221.1	Gnomon	24053372	24161580	0	0	0	0
ALDH1A1	NC_046262.2	Gnomon	47819902	47865371	1	0	0	0
ALG8	NC_046222.1	Gnomon	32822619	32834502	0	0	0	0
ALK	NC_046223.1	Gnomon	17063983	17384821	1	0	0	0
ALKAL2	NC_046223.1	Gnomon	98832476	98846948	0	0	1	1
AMPH	NC_046221.1	Gnomon	57976391	58111376	0	0	0	0
ANGEL1	NC_046226.1	Gnomon	22850432	22921981	0	0	0	0
ANKIB1	NC_046221.1	Gnomon	24198814	24289884	0	0	0	0
ANKMY2	NC_046221.1	Gnomon	30580522	30605212	0	0	1	1
ANKRA2	NC_046262.2	Gnomon	25618590	25625784	1	1	0	1
ANKRD31	NC_046262.2	Gnomon	24903547	24970957	1	1	0	1
ANKRD37	NC_046225.1	Gnomon	42726508	42729101	1	0	0	0
ANKRD55	NC_046262.2	Gnomon	17697687	17744732	1	1	0	1
ANO10	NC_046221.1	Gnomon	43727277	43862495	0	0	0	0
ANO3	NC_046226.1	Gnomon	63278333	63390224	0	0	0	0
ANO4	NC_046224.1	Gnomon	20320323	20520376	0	0	0	0
ANTKMT	NC_046236.1	Gnomon	1605005	1607493	0	0	1	1
ANXA10	NC_046225.1	Gnomon	35866502	35900455	1	0	0	0
AP3B1	NC_046262.2	Gnomon	23605787	23764170	1	0	0	0
AP3M1	NC_046228.1	Gnomon	21145516	21165101	0	0	0	0
AP3S1	NC_046262.2	Gnomon	50458088	50487718	1	0	0	0
AP5S1	NC_046225.1	Gnomon	26845776	26848904	1	0	1	1
APBA1	NC_046262.2	Gnomon	48957845	49048212	1	1	0	1
APBB2	NC_046225.1	Gnomon	51836962	52011911	0	0	0	0
APELA	NC_046225.1	Gnomon	34542719	34545753	1	0	0	0
ARFIP1	NC_046225.1	Gnomon	29462017	29513241	1	0	1	1
ARHGAP18	NC_046223.1	Gnomon	62280371	62376768	0	0	0	0
ARHGAP36	NC_046234.1	Gnomon	616288	627171	0	0	0	0
ARHGEF10L	NC_046244.1	Gnomon	913579	952050	0	0	1	1
ARHGEF28	NC_046262.2	Gnomon	25472874	25585600	1	1	1	1
ARHGEF38	NC_046225.1	Gnomon	23782873	23821206	1	0	0	0
ARHGEF7	NC_046222.1	Gnomon	99284032	99385556	0	0	1	1
ARID1B	NC_046223.1	Gnomon	55588591	55917255	0	0	0	0
ARID4B	NC_046223.1	Gnomon	46221321	46313190	0	0	1	1
ARL14EPL	NC_046262.2	Gnomon	50570528	50572737	1	0	0	0
ARL15	NC_046262.2	Gnomon	16778532	16991645	1	1	1	1
ARL4A	NC_046221.1	Gnomon	28831006	28833959	0	0	0	0
ARL5B	NC_046221.1	Gnomon	20225218	20242975	0	0	0	0
ARL9	NC_046225.1	Gnomon	28181616	28188785	1	0	0	0
ARPP21	NC_046221.1	Gnomon	51370551	51520178	0	0	0	0
ARSB	NC_046262.2	Gnomon	23279458	23348765	1	1	0	1
ARSK	NC_046262.2	Gnomon	47018237	47036139	1	0	0	0
ASAH1	NC_046225.1	Gnomon	44856260	44874690	1	0	0	0
ASIC5	NC_046225.1	Gnomon	31034195	31055097	1	0	0	0
ASRGL1	NC_046223.1	Gnomon	87886972	87908449	0	0	0	0
ATG10	NW_024879445.1	Gnomon	1073872	1134018	1	0	0	0
ATG12	NC_046262.2	Gnomon	50455113	50458001	1	0	1	1
ATL2	NC_046223.1	Gnomon	12670702	12710449	1	0	0	0
ATN1	NC_046222.1	Gnomon	29774956	29800866	1	0	0	0
ATP10D	NC_046225.1	Gnomon	49588458	49629340	1	0	0	0
ATP2C1	NC_046221.1	Gnomon	44603061	44670138	0	0	0	0
ATP6V1H	NC_046221.1	Gnomon	120171842	120222259	0	0	0	0
ATP8A1	NC_046225.1	Gnomon	51248088	51359213	1	0	0	0
ATXN7L1	NC_046224.1	Gnomon	13992806	14103891	0	0	1	1
AUH	NC_046262.2	Gnomon	43873240	43995208	1	0	1	1
AVL9	NC_046221.1	Gnomon	47675206	47723356	0	0	1	1
AXIN1	NC_046236.1	Gnomon	2881148	2965042	0	0	0	0
AZI2	NC_046221.1	Gnomon	41542466	41567187	0	0	0	0
B3GALT1	NC_046227.1	Gnomon	19545178	19704320	0	0	0	0
B3GAT2	NC_046223.1	Gnomon	88144427	88165292	0	0	1	1
B3GNT2	NC_046223.1	Gnomon	12054386	12068629	1	0	1	1
BASP1	NC_046221.1	Gnomon	82476794	82527647	0	0	1	1
BATF	NC_046226.1	Gnomon	23548750	23563852	0	0	0	0
BBS9	NC_046221.1	Gnomon	47852393	48214324	0	0	0	0
BCKDHB	NC_046223.1	Gnomon	84523396	84642323	0	0	0	0
BCLAF1	NC_046223.1	Gnomon	51608713	51625762	0	0	1	1
BICD2	NC_046233.1	Gnomon	19925151	19974657	0	0	1	1
BIRC6	NC_046223.1	Gnomon	37812983	37992528	0	0	0	0
BMPER	NC_046221.1	Gnomon	48215483	48381400	0	0	0	0
BMPR1B	NC_046225.1	Gnomon	20137663	20367951	1	0	0	0
BNC2	NC_046262.2	Gnomon	32961911	33221981	1	0	0	0
BORA	NC_046222.1	Gnomon	71446613	71463060	0	0	0	0
BTAF1	NC_046228.1	Gnomon	15481382	15524630	0	0	0	0
BTBD11	NC_046224.1	Gnomon	26839948	27020320	0	0	0	0
BTD	NC_046221.1	Gnomon	36445977	36486760	0	0	0	0
BTF3	NC_046262.2	Gnomon	25649652	25657682	1	1	0	1
BZW2	NC_046221.1	Gnomon	30605299	30662103	0	0	0	0
C1D	NC_046223.1	Gnomon	9636003	9652594	1	0	0	0
C1H8orf34	NC_046221.1	Gnomon	125955901	126113963	0	0	0	0
C1R	NC_046222.1	Gnomon	29864133	29871140	1	0	0	0
C1S	NC_046222.1	Gnomon	29854628	29863231	1	0	0	0
C2H12orf57	NC_046222.1	Gnomon	29801153	29802195	1	0	1	1
C3H6orf58	NC_046223.1	Gnomon	63357818	63370752	0	0	0	0
C4H12orf29	NC_046224.1	Gnomon	42763062	42769661	0	0	1	1
C4H12orf50	NC_046224.1	Gnomon	42770449	42780506	0	0	0	0
C5H4orf46	NC_046225.1	Gnomon	32294117	32295691	1	0	1	1
C5H4orf54	NC_046225.1	Gnomon	22030710	22039541	1	0	0	0
CA12	NC_046232.1	Gnomon	316926	347182	1	0	0	0
CA8	NC_046221.1	Gnomon	122696553	122744975	0	0	1	1
CACNA1I	NC_046224.1	Gnomon	23765785	23930598	0	0	0	0
CACNB2	NC_046221.1	Gnomon	20266079	20527179	0	0	0	0
CALCR	NC_046221.1	Gnomon	24760258	24926881	0	0	0	0
CALN1	NC_046242.1	Gnomon	10045038	10185846	0	0	0	0
CAMSAP2	NC_046229.1	Gnomon	22947941	23031065	0	0	0	0
CAP2	NC_046221.1	Gnomon	67368909	67437675	0	0	0	0
CAPN15	NC_046236.1	Gnomon	1297723	1318545	0	0	1	1
CARTPT	NC_046262.2	Gnomon	64078595	64079519	1	0	0	0
CASD1	NC_046221.1	Gnomon	25368583	25395742	0	0	0	0
CASP3	NC_046225.1	Gnomon	42373751	42385692	1	0	1	1
CBR4	NC_046225.1	Gnomon	36145957	36152564	1	0	1	1
CCDC102B	NC_046221.1	Gnomon	103151045	103292335	0	0	0	0
CCDC134	NC_046224.1	Gnomon	22786065	22792694	0	0	0	0
CCDC152	NC_046262.2	Gnomon	14208586	14223124	1	0	0	0
CCDC157	NC_046238.1	Gnomon	12796518	12797024	0	0	0	0
CCDC171	NC_046262.2	Gnomon	32676075	32775943	1	0	0	0
CCDC191	NC_046222.1	Gnomon	22472792	22493174	0	0	0	0
CCDC28A	NC_046223.1	Gnomon	52717229	52724610	0	0	0	0
CCDC30	NC_046244.1	Gnomon	54616	93045	0	0	0	0
CCDC34	NC_046226.1	Gnomon	63023587	63049326	0	0	0	0
CCDC78	NC_046236.1	Gnomon	1588930	1604694	0	0	1	1
CCDC88C	NC_046226.1	Gnomon	17023997	17118985	0	0	0	0
CCK	NC_046221.1	Gnomon	46473496	46480178	0	0	0	0
CCNC	NC_046223.1	Gnomon	76591685	76609542	0	0	1	1
CCNO	NC_046262.2	Gnomon	17326917	17328451	1	1	0	1
CCSER1	NC_046225.1	Gnomon	18218751	18623085	1	0	0	0
CD164	NC_046223.1	Gnomon	71921595	71932405	0	0	0	0
CD180	NC_046262.2	Gnomon	22059012	22066376	1	0	0	0
CD83	NC_046221.1	Gnomon	66034252	66047954	0	0	0	0
CDC14B	NC_046262.2	Gnomon	40794573	40848361	1	0	0	0
CDC37L1	NC_046262.2	Gnomon	28123991	28148850	1	0	0	0
CDC40	NC_046223.1	Gnomon	71599343	71637133	0	0	0	0
CDC42SE2	NC_046262.2	Gnomon	44405848	44497669	1	0	0	0
CDCP1	NC_046221.1	Gnomon	47318184	47348154	0	0	0	0
CDH12	NC_046221.1	Gnomon	79056338	79885726	0	0	0	0
CDH18	NC_046221.1	Gnomon	80886785	81409998	0	0	1	1
CDH19	NC_046221.1	Gnomon	104293021	104414833	0	0	1	1
CDH9	NC_046221.1	Gnomon	77269253	77380985	0	0	0	0
CDK13	NC_046221.1	Gnomon	57247405	57299477	0	0	0	0
CDK14	NC_046221.1	Gnomon	23405561	23920464	0	0	0	0
CDK19	NC_046223.1	Gnomon	71330468	71453923	0	1	0	1
CDK6	NC_046221.1	Gnomon	24377458	24510614	0	0	0	0
CDK7	NC_046262.2	Gnomon	22697358	22716600	1	1	0	1
CDKAL1	NC_046221.1	Gnomon	64412089	64805258	0	0	0	0
CDO1	NC_046262.2	Gnomon	50437248	50447073	1	0	0	0
CDYL	NC_046221.1	Gnomon	71118442	71225523	0	0	0	0
CEBPG	NC_046231.1	Gnomon	2117909	2124289	0	0	0	0
CEMIP2	NC_046262.2	Gnomon	48165859	48217043	1	0	0	0
CENPA	NC_046234.1	Gnomon	48651	54336	0	0	0	0
CENPC	NC_046225.1	Gnomon	27044531	27068736	1	0	0	0
CENPH	NC_046262.2	Gnomon	22678567	22688352	1	1	1	1
CENPK	NC_046262.2	Gnomon	21260762	21284896	1	0	1	1
CEP120	NC_046262.2	Gnomon	53488522	53528519	1	0	0	0
CEP44	NC_046225.1	Gnomon	38214630	38252604	1	0	1	1
CEP68	NC_046223.1	Gnomon	11061535	11072345	1	0	0	0
CEP78	NC_046262.2	Gnomon	35923085	35954584	1	0	0	0
CER1	NC_046262.2	Gnomon	32390460	32392331	1	0	0	0
CERS6	NC_046227.1	Gnomon	19315263	19412637	0	0	0	0
CERT1	NC_046262.2	Gnomon	24788937	24869499	1	1	1	1
CES2	NC_046231.1	Gnomon	3061092	3070411	0	0	0	0
CFAP44	NC_046222.1	Gnomon	22258290	22304161	0	0	0	0
CFAP97	NC_046225.1	Gnomon	42574793	42608146	1	0	1	1
CFB	NC_046229.1	Gnomon	33366514	33384059	0	0	0	0
CHD6	NC_046237.1	Gnomon	14304049	14399897	0	0	0	0
CHGB	NC_046223.1	Gnomon	12175448	12184506	1	0	0	0
CHIC2	NC_046225.1	Gnomon	48027464	48058190	0	0	1	1
CHRM3	NC_046223.1	Gnomon	47934325	48196803	0	0	0	0
CHRNA3	NC_046232.1	Gnomon	861234	868939	1	1	0	1
CHRNA5	NC_046232.1	Gnomon	842480	859587	1	1	1	1
CHRNB4	NC_046232.1	Gnomon	873603	887074	1	1	1	1
CHSY3	NC_046262.2	Gnomon	44905252	44907979	1	1	0	1
CIAO2B	NC_046231.1	Gnomon	3070823	3072748	0	0	0	0
CIB2	NC_046232.1	Gnomon	628082	661165	1	1	0	1
CILK1	NC_046223.1	Gnomon	94353783	94381107	0	0	0	0
CKS2	NC_046262.2	Gnomon	43114100	43116802	1	0	0	0
CLASP2	NC_046221.1	Gnomon	50375328	50480123	0	0	0	0
CLCN3	NC_046225.1	Gnomon	36333457	36401993	1	0	0	0
CLDN23	NC_046225.1	Gnomon	28666169	28667441	1	0	0	0
CLIP4	NC_046223.1	Gnomon	17029816	17060980	0	0	0	0
CLOCK	NC_046225.1	Gnomon	47543205	47613009	1	0	1	1
CMC1	NC_046221.1	Gnomon	41495946	41536705	0	0	0	0
CMYA5	NC_046262.2	Gnomon	22891816	22944911	1	1	0	1
CNGA1	NC_046225.1	Gnomon	49327427	49331894	1	0	0	0
CNNM2	NC_046228.1	Gnomon	12531780	12648388	0	0	0	0
CNOT9	NC_046227.1	Gnomon	23339927	23353207	0	0	0	0
CNTN5	NC_046222.1	Gnomon	41895597	42336144	0	1	1	1
CNTNAP2	NC_046221.1	Gnomon	52809379	53991288	0	0	0	0
COBLL1	NC_046227.1	Gnomon	20675521	20756216	0	0	0	0
COL12A1	NC_046223.1	Gnomon	86370007	86470081	0	0	0	0
COL15A1	NC_046221.1	Gnomon	61159395	61284747	0	0	0	0
COL19A1	NC_046223.1	Gnomon	88498868	88682576	0	0	0	0
COL1A2	NC_046221.1	Gnomon	25316888	25355640	0	0	1	1
COL21A1	NC_046223.1	Gnomon	93151407	93250053	0	0	0	0
COL25A1	NC_046225.1	Gnomon	24991086	25324196	1	0	0	0
COL8A1	NC_046222.1	Gnomon	21108527	21200612	0	0	0	0
COLQ	NC_046221.1	Gnomon	36404818	36446160	0	0	0	0
COMMD1	NC_046223.1	Gnomon	12083682	12142466	1	0	0	0
COMMD10	NC_046262.2	Gnomon	50582283	50698080	1	0	0	0
CORIN	NC_046225.1	Gnomon	49455437	49584463	1	0	0	0
CPE	NC_046225.1	Gnomon	34740249	34803232	1	0	1	1
CPLANE1	NC_046262.2	Gnomon	12071996	12132814	1	0	0	0
CPLX1	NC_046262.2	Gnomon	64946008	65054006	1	0	0	0
CPNE3	NC_046221.1	Gnomon	133630121	133663030	0	0	0	0
CPNE4	NC_046221.1	Gnomon	44853070	45092595	0	0	0	0
CRABP1	NC_046232.1	Gnomon	764488	778210	1	1	0	1
CRACD	NC_046225.1	Gnomon	47237277	47370596	1	0	0	0
CRACR2A	NC_046222.1	Gnomon	30799890	30856196	1	0	0	0
CRAMP1	NC_046236.1	Gnomon	277469	335043	0	0	0	0
CRELD2	NC_046224.1	Gnomon	18807803	18825355	0	0	0	0
CRLS1	NC_046223.1	Gnomon	12143687	12148211	1	0	0	0
CROCC	NC_046244.1	Gnomon	775237	796455	0	0	0	0
CRPPA	NC_046221.1	Gnomon	30347308	30514012	0	0	0	0
CSGALNACT1	NC_046225.1	Gnomon	26786744	26810931	1	0	1	1
CSMD1	NC_046223.1	Gnomon	95588906	96697340	0	0	0	0
CSNK1E	NC_046224.1	Gnomon	24394429	24417690	0	0	0	0
CSNK1G1	NC_046232.1	Gnomon	2698566	2807056	0	0	0	0
CSNK1G3	NC_046262.2	Gnomon	53558234	53637711	1	0	1	1
CSPG4	NC_046232.1	Gnomon	2005902	2031702	0	0	0	0
CSRNP3	NC_046227.1	Gnomon	20336510	20378754	0	0	1	1
CST3	NC_046223.1	Gnomon	13522833	13525481	1	0	0	0
CTC1	NC_046222.1	Gnomon	27943922	27965434	0	0	0	0
CTDP1	NC_046221.1	Gnomon	61677145	61787506	0	0	1	1
CTNNA3	NC_046228.1	Gnomon	35204508	35579882	0	0	1	1
CTNND2	NC_046221.1	Gnomon	85585414	86253396	0	0	0	0
CTSL	NC_046262.2	Gnomon	39835840	39840758	1	1	0	1
CTSO	NC_046225.1	Gnomon	31076238	31094461	1	0	0	0
CUL1	NC_046221.1	Gnomon	52704673	52750158	0	0	0	0
CWC27	NC_046262.2	Gnomon	20939403	21040930	1	0	0	0
CXXC4	NC_046225.1	Gnomon	23483318	23484726	1	0	0	0
CZH5orf34	NC_046262.2	Gnomon	14358011	14371058	1	0	0	0
CZH9orf40	NC_046262.2	Gnomon	47467989	47472986	1	1	0	1
CZH9orf64	NC_046262.2	Gnomon	38160087	38167246	1	0	0	0
CZH9orf85	NC_046262.2	Gnomon	48110046	48124585	1	0	0	0
DAPK1	NC_046262.2	Gnomon	39724673	39810063	1	1	0	1
DAPK2	NC_046232.1	Gnomon	536617	577593	1	1	0	1
DAPP1	NC_046225.1	Gnomon	22072930	22094293	1	0	0	0
DAZL	NC_046221.1	Gnomon	36925246	36939183	0	0	0	0
DCLK3	NC_046221.1	Gnomon	51958934	51993262	0	0	0	0
DDC	NC_046221.1	Gnomon	89120829	89180252	1	0	0	0
DDI2	NC_046244.1	Gnomon	541700	547986	0	0	0	0
DDX17	NC_046224.1	Gnomon	24331718	24351142	0	0	0	0
DDX4	NC_046262.2	Gnomon	17549234	17575028	1	1	1	1
DDX59	NC_046229.1	Gnomon	23031420	23055297	0	0	0	0
DENND4C	NC_046262.2	Gnomon	34331300	34405387	1	0	0	0
DEPDC1B	NC_046262.2	Gnomon	19466618	19489380	1	0	0	0
DGKB	NC_046221.1	Gnomon	29454073	29797388	0	0	0	0
DGKH	NC_046222.1	Gnomon	61439932	61606793	0	0	0	0
DGKQ	NC_046262.2	Gnomon	63613829	63702128	1	0	0	0
DGLUCY	NC_046226.1	Gnomon	17148549	17196008	0	0	0	0
DHX29	NC_046262.2	Gnomon	17329353	17362747	1	1	0	1
DHX57	NC_046223.1	Gnomon	12800705	12813856	1	0	0	0
DIMT1	NC_046262.2	Gnomon	20131567	20136959	1	0	0	0
DIRAS2	NC_046262.2	Gnomon	43655295	43672097	1	0	1	1
DISC1	NC_046223.1	Gnomon	44706585	44897541	0	0	0	0
DLC1	NC_046225.1	Gnomon	46707342	46901409	1	0	0	0
DLG2	NC_046222.1	Gnomon	35552917	36575669	0	0	0	0
DLGAP4	NC_046237.1	Gnomon	14661491	14680913	0	0	0	0
DMC1	NC_046224.1	Gnomon	24317412	24329638	0	0	0	0
DMGDH	NC_046262.2	Gnomon	23233019	23274339	1	1	0	1
DMRT1	NC_046262.2	Gnomon	26823163	26879392	1	0	0	0
DMRT2	NC_046262.2	Gnomon	26916619	26919771	1	0	0	0
DMRT3	NC_046262.2	Gnomon	26884670	26893792	1	0	0	0
DMXL1	NC_046262.2	Gnomon	51775534	51853885	1	0	0	0
DNA2	NC_046228.1	Gnomon	34959004	34977467	0	0	0	0
DNAAF10	NC_046223.1	Gnomon	9613506	9625566	1	0	0	0
DNAJA4	NC_046232.1	Gnomon	723872	729547	1	1	0	1
DNAJB14	NC_046225.1	Gnomon	22100629	22126577	1	0	1	1
DNAJC1	NC_046221.1	Gnomon	18811603	18922138	0	0	0	0
DNAJC25	NC_046262.2	Gnomon	58955798	58963461	1	0	1	1
DNAJC5B	NC_046221.1	Gnomon	125001221	125044799	0	0	0	0
DNAL4	NC_046224.1	Gnomon	24236102	24240302	0	0	0	0
DNTT	NC_046228.1	Gnomon	15177611	15265708	0	0	0	0
DOCK8	NC_046262.2	Gnomon	26571449	26661234	1	0	0	0
DOK6	NC_046221.1	Gnomon	102802877	103047679	0	0	0	0
DPH3	NC_046221.1	Gnomon	36783521	36785825	0	0	0	0
DPP4	NC_046227.1	Gnomon	21783593	21826480	0	0	0	0
DPY19L1	NC_046221.1	Gnomon	48590957	48642851	0	0	1	1
DST	NC_046223.1	Gnomon	92802237	93097361	0	0	0	0
DTNBP1	NC_046221.1	Gnomon	66635061	66700252	0	0	0	0
DTWD2	NC_046262.2	Gnomon	51676584	51750679	1	0	1	1
DUSP4	NC_046225.1	Gnomon	28338635	28343358	1	0	0	0
DYNC1LI1	NC_046221.1	Gnomon	43237587	43267775	0	0	1	1
DYNLT1	NC_046223.1	Gnomon	54945649	54950243	0	0	1	1
E2F3	NC_046221.1	Gnomon	64810533	64851194	0	0	0	0
EED	NC_046222.1	Gnomon	35297323	35314568	0	0	0	0
EFCAB1	NC_046221.1	Gnomon	24343602	24348376	0	0	0	0
EFCAB11	NC_046226.1	Gnomon	17741180	17787117	0	0	0	0
EFNB2	NC_046222.1	Gnomon	87927506	87976420	0	0	1	1
EGFLAM	NC_046262.2	Gnomon	12505022	12581779	1	0	0	0
EGFR	NC_046221.1	Gnomon	55007519	55173649	0	0	0	0
EHBP1	NC_046223.1	Gnomon	11747101	11958030	1	0	0	0
EIF2B2	NC_046226.1	Gnomon	23725475	23731354	0	0	0	0
EIF4A3	NC_046223.1	Gnomon	12662173	12668737	1	0	0	0
EIF4G3	NC_046244.1	Gnomon	322546	465600	0	0	0	0
ELAVL2	NC_046262.2	Gnomon	60007788	60095683	1	0	0	0
ELOVL6	NC_046225.1	Gnomon	25709084	25793168	1	0	0	0
ELOVL7	NC_046262.2	Gnomon	19492110	19524144	1	0	0	0
EMB	NC_046262.2	Gnomon	15315080	15336553	1	0	0	0
EMCN	NC_046225.1	Gnomon	22216425	22271734	1	0	0	0
EMG1	NC_046222.1	Gnomon	29828823	29832865	1	0	1	1
EML5	NC_046226.1	Gnomon	18202894	18280976	0	0	0	0
ENC1	NC_046262.2	Gnomon	25175483	25188452	1	0	0	0
ENPP1	NC_046223.1	Gnomon	61405317	61457659	0	0	1	1
EP300	NC_046224.1	Gnomon	23108540	23169852	0	0	0	0
EPDR1	NC_046221.1	Gnomon	52459231	52509926	0	0	1	1
EPHA5	NC_046225.1	Gnomon	27531871	27759928	1	0	0	0
EPHA7	NC_046223.1	Gnomon	79129027	79282575	0	0	0	0
ERBIN	NC_046262.2	Gnomon	21458616	21580450	1	0	0	0
ERCC6L2	NC_046262.2	Gnomon	40464549	40501579	1	0	0	0
ERCC8	NC_046262.2	Gnomon	19546587	19578243	1	0	0	0
ERMP1	NC_046262.2	Gnomon	28464355	28487055	1	0	0	0
ESM1	NC_046262.2	Gnomon	17234270	17309896	1	1	0	1
ESR1	NC_046223.1	Gnomon	58273963	58438485	0	0	1	1
ETAA1	NC_046223.1	Gnomon	9965384	9975041	1	0	0	0
ETFDH	NC_046225.1	Gnomon	32295729	32320628	1	0	1	1
EXD3	NC_046241.1	Gnomon	406202	662789	0	0	0	0
EXO1	NC_046223.1	Gnomon	48869735	48890922	0	0	0	0
EYS	NC_046223.1	Gnomon	90461639	91273617	0	0	1	1
EZH2	NC_046221.1	Gnomon	52646844	52702470	0	0	0	0
F2R	NC_046262.2	Gnomon	24284071	24291458	1	1	1	1
F2RL1	NC_046262.2	Gnomon	24247707	24253751	1	1	0	1
F2RL2	NC_046262.2	Gnomon	24329588	24333563	1	1	0	1
FAM120A	NC_046233.1	Gnomon	20342233	20392552	0	0	0	0
FAM133B	NC_046221.1	Gnomon	24348973	24364718	0	0	1	1
FAM135A	NC_046223.1	Gnomon	88288910	88370691	0	0	0	0
FAM149A	NC_046225.1	Gnomon	43078456	43089710	1	0	0	0
FAM162A	NC_046222.1	Gnomon	29253955	29263446	0	0	0	0
FAM169A	NC_046262.2	Gnomon	25057501	25097218	1	0	0	0
FAM172A	NC_046262.2	Gnomon	46028321	46326545	1	0	1	1
FAM189A2	NC_046262.2	Gnomon	49050017	49079640	1	0	0	0
FAM210A	NC_046221.1	Gnomon	105801205	105823000	0	0	0	0
FAM221A	NC_046221.1	Gnomon	33584078	33595110	0	0	0	0
FAM241A	NC_046225.1	Gnomon	26599371	26620421	1	0	0	0
FAM83F	NC_046224.1	Gnomon	23621631	23638595	0	0	0	0
FANCC	NC_046262.2	Gnomon	40144182	40208497	1	1	0	1
FARS2	NC_046221.1	Gnomon	70734314	70972894	0	0	0	0
FAT1	NC_046225.1	Gnomon	43566658	43679481	1	0	0	0
FBLN2	NC_046233.1	Gnomon	20882292	20965488	0	0	0	0
FBN2	NW_024879445.1	Gnomon	3044691	3156839	1	0	0	0
FBXL2	NC_046221.1	Gnomon	50240966	50308781	0	0	0	0
FBXL22	NC_046232.1	Gnomon	408639	414065	1	1	0	1
FBXL7	NC_046221.1	Gnomon	83041857	83225050	0	0	0	0
FBXO11	NC_046223.1	Gnomon	15995405	16065035	0	0	0	0
FBXO40	NC_046222.1	Gnomon	29321714	29341719	0	0	0	0
FBXO42	NC_046244.1	Gnomon	707986	752106	0	0	0	0
FBXW11	NC_046235.1	Gnomon	689337	746265	0	0	0	0
FBXW7	NC_046225.1	Gnomon	29143908	29177023	1	0	0	0
FCHO2	NC_046262.2	Gnomon	25863984	25947381	1	1	1	1
FGA	NC_046225.1	Gnomon	30405303	30411802	1	0	0	0
FGD3	NC_046233.1	Gnomon	19993434	20095501	0	0	0	0
FGF10	NC_046262.2	Gnomon	14618156	14676710	1	0	1	1
FGF18	NC_046235.1	Gnomon	424896	486636	0	0	0	0
FGG	NC_046225.1	Gnomon	30416298	30421537	1	0	0	0
FHDC1	NC_046225.1	Gnomon	29524255	29565061	1	0	0	0
FHIP1A	NC_046225.1	Gnomon	28851633	28938973	1	0	0	0
FHL5	NC_046223.1	Gnomon	78001743	78028881	0	0	0	0
FHOD3	NC_046221.1	Gnomon	91684869	92063891	0	0	0	0
FILIP1	NC_046223.1	Gnomon	86211878	86330988	0	0	1	1
FKBP4	NC_046222.1	Gnomon	31247204	31264256	0	0	0	0
FKBP6	NC_046242.1	Gnomon	10907153	10927006	0	0	0	0
FKBP9	NC_046221.1	Gnomon	47786922	47809224	0	0	0	0
FLVCR2	NC_046226.1	Gnomon	23504402	23538414	0	0	0	0
FMN1	NC_046226.1	Gnomon	31878155	32009038	0	0	0	0
FMN2	NC_046223.1	Gnomon	48243083	48396065	0	0	0	0
FOCAD	NC_046262.2	Gnomon	34880401	34984803	1	0	0	0
FOXB2	NC_046262.2	Gnomon	35536775	35539098	1	0	0	0
FOXD1	NC_046262.2	Gnomon	25667987	25675004	1	1	0	1
FOXN3	NC_046226.1	Gnomon	17841784	18050096	0	0	0	0
FOXO3	NC_046223.1	Gnomon	72271056	72359358	0	0	0	0
FREM1	NC_046262.2	Gnomon	32401832	32428536	1	0	0	0
FRYL	NC_046225.1	Gnomon	48964737	49140834	1	0	0	0
FSHR	NC_046223.1	Gnomon	15592383	15674596	0	0	0	0
FST	NC_046262.2	Gnomon	16646431	16653162	1	1	0	1
FSTL5	NC_046225.1	Gnomon	33366956	33683230	1	0	0	0
FUCA2	NC_046223.1	Gnomon	54541836	54553527	0	0	0	0
FUT11	NC_046228.1	Gnomon	20640977	20648794	0	0	0	0
FUT9	NC_046223.1	Gnomon	78130434	78233445	0	0	0	0
FXN	NC_046262.2	Gnomon	35093276	35103187	1	0	1	1
FYB1	NC_046262.2	Gnomon	12855307	12899746	1	0	0	0
FYCO1	NC_046221.1	Gnomon	45745336	45792018	0	0	0	0
FZD1	NC_046221.1	Gnomon	23766135	23769883	0	0	0	0
GABRA2	NC_046225.1	Gnomon	49967299	50037585	1	0	1	1
GABRB1	NC_046225.1	Gnomon	49660013	49785211	1	0	0	0
GABRG1	NC_046225.1	Gnomon	50064905	50134063	0	0	0	0
GAD1	NC_046227.1	Gnomon	18545923	18578436	0	0	0	0
GADD45G	NC_046262.2	Gnomon	43296286	43297990	1	0	0	0
GAL3ST1	NC_046238.1	Gnomon	12822442	12827782	0	0	0	0
GALNT15	NC_046221.1	Gnomon	36738267	36769134	0	0	0	0
GALNT7	NC_046225.1	Gnomon	37662068	37763188	1	0	0	0
GALNTL6	NC_046225.1	Gnomon	37165288	37662050	1	0	0	0
GAP43	NC_046222.1	Gnomon	23218183	23280701	0	0	0	0
GAS1	NC_046262.2	Gnomon	39510790	39516635	1	1	0	1
GCG	NC_046227.1	Gnomon	21763310	21778588	0	0	0	0
GCLC	NC_046223.1	Gnomon	94185269	94221127	0	0	0	0
GCM1	NC_046223.1	Gnomon	94312977	94320688	0	0	0	0
GCM2	NC_046221.1	Gnomon	68681335	68687950	0	0	0	0
GCNT1	NC_046262.2	Gnomon	35320535	35331277	1	0	0	0
GCNT4	NC_046262.2	Gnomon	24973106	24991058	1	1	0	1
GDA	NC_046262.2	Gnomon	48049714	48080268	1	0	0	0
GDNF	NC_046262.2	Gnomon	12322218	12341244	1	0	0	0
GEMIN6	NC_046223.1	Gnomon	12787533	12792566	1	0	0	0
GFM2	NC_046262.2	Gnomon	25107757	25125514	1	0	0	0
GFOD1	NC_046221.1	Gnomon	67563274	67634085	0	0	0	0
GHR	NC_046262.2	Gnomon	14073466	14195875	1	0	0	0
GINM1	NC_046223.1	Gnomon	59261147	59280853	0	0	0	0
GINS1	NC_046223.1	Gnomon	12642004	12644242	1	0	0	0
GLDC	NC_046262.2	Gnomon	28743632	28782347	1	0	0	0
GLIS3	NC_046262.2	Gnomon	27810792	27942064	1	0	0	0
GLRA3	NC_046225.1	Gnomon	38378991	38468751	1	0	0	0
GLRB	NC_046225.1	Gnomon	31685830	31738451	1	0	1	1
GMDS	NC_046221.1	Gnomon	72575808	72985401	0	0	0	0
GNAL	NC_046221.1	Gnomon	106571504	106756496	0	0	0	0
GNE	NC_046262.2	Gnomon	64731605	64768359	1	0	0	0
GOLM1	NC_046262.2	Gnomon	38884079	38926267	1	1	0	1
GPBP1	NC_046262.2	Gnomon	18116888	18155511	1	0	0	0
GPC5	NC_046222.1	Gnomon	80689603	80910927	0	0	0	0
GPCPD1	NC_046223.1	Gnomon	12254419	12297664	1	0	0	0
GPHN	NC_046226.1	Gnomon	33190563	33467148	0	0	0	0
GPM6A	NC_046225.1	Gnomon	38731504	38857734	1	0	1	1
GPR141	NC_046221.1	Gnomon	50108270	50115814	0	0	0	0
GPR156	NC_046222.1	Gnomon	27251884	27268439	0	0	0	0
GPR63	NC_046223.1	Gnomon	77926723	77966338	0	0	0	0
GPX8	NC_046262.2	Gnomon	17298902	17302818	1	1	0	1
GRAMD1C	NC_046222.1	Gnomon	22405302	22461419	0	0	0	0
GRAMD2B	NC_046262.2	Gnomon	54865909	54898621	1	0	0	0
GRAP2	NC_046224.1	Gnomon	23658171	23756238	0	0	0	0
GRB10	NC_046221.1	Gnomon	89202753	89347017	0	1	0	1
GREM2	NC_046223.1	Gnomon	48399245	48440368	0	0	0	0
GRID2	NC_046225.1	Gnomon	19007101	19705166	1	0	0	0
GRIK2	NC_046223.1	Gnomon	75333906	75708483	0	0	0	0
GRIN2B	NC_046224.1	Gnomon	21679818	21886401	0	0	0	0
GRM1	NC_046223.1	Gnomon	50283914	50470930	0	1	0	1
GRM5	NC_046222.1	Gnomon	37581088	37838464	0	0	0	0
GSK3B	NC_046222.1	Gnomon	27062463	27240891	0	0	0	0
GSTCD	NC_046225.1	Gnomon	23852405	23903976	1	0	0	0
GUCY1B1	NC_046225.1	Gnomon	30968743	31020996	1	0	0	0
GUCY2C	NC_046224.1	Gnomon	22130657	22176684	0	0	0	0
GUCY2F	NC_046222.1	Gnomon	32028439	32069256	1	0	0	0
GUF1	NC_046225.1	Gnomon	50624806	50648049	0	0	0	0
HABP4	NC_046262.2	Gnomon	40765667	40795612	1	0	0	0
HACD4	NC_046262.2	Gnomon	34991472	35007655	1	0	0	0
HACE1	NC_046223.1	Gnomon	74094645	74142838	0	0	0	0
HAND2	NC_046225.1	Gnomon	37881548	37883532	1	0	0	0
HAO2	NC_046222.1	Gnomon	28874190	28882524	0	0	0	0
HAUS6	NC_046262.2	Gnomon	34268255	34289551	1	0	0	0
HCN1	NC_046262.2	Gnomon	15000939	15193007	1	0	0	0
HCRTR2	NC_046223.1	Gnomon	93541704	93576428	0	0	0	0
HDAC2	NC_046223.1	Gnomon	69709695	69733666	0	1	0	1
HDAC9	NC_046221.1	Gnomon	31236228	31698724	0	0	0	0
HECW1	NC_046221.1	Gnomon	55648762	55930704	0	0	0	0
HERC1	NC_046232.1	Gnomon	416708	512487	1	1	0	1
HERPUD2	NC_046221.1	Gnomon	48926759	48950888	0	0	0	0
HEXB	NC_046262.2	Gnomon	25121727	25148244	1	0	0	0
HFM1	NC_046229.1	Gnomon	17421608	17452713	0	0	0	0
HGSNAT	NC_046225.1	Gnomon	26729828	26741693	1	0	0	0
HIBADH	NC_046221.1	Gnomon	35210255	35290419	0	0	0	0
HIKESHI	NC_046222.1	Gnomon	35280862	35291737	0	0	0	0
HINT1	NC_046262.2	Gnomon	44555545	44559335	1	1	0	1
HIVEP1	NC_046221.1	Gnomon	68146823	68227927	0	0	0	0
HIVEP2	NC_046223.1	Gnomon	54141339	54224197	0	0	0	0
HMGB2	NC_046225.1	Gnomon	37772902	37775106	1	0	0	0
HMGCR	NC_046262.2	Gnomon	24881468	24900873	1	1	0	1
HMGN3	NC_046223.1	Gnomon	84971677	84995131	0	0	0	0
HNRNPK	NC_046262.2	Gnomon	38168592	38188860	1	0	0	0
HNRNPLL	NC_046223.1	Gnomon	12726183	12757926	1	0	0	0
HOMER1	NC_046262.2	Gnomon	23013891	23095846	1	1	0	1
HOOK3	NC_046262.2	Gnomon	66359050	66445884	1	0	1	1
HOPX	NC_046225.1	Gnomon	28199240	28202388	1	0	0	0
HORMAD2	NC_046238.1	Gnomon	12708387	12732133	0	0	0	0
HPGD	NC_046225.1	Gnomon	38252862	38319401	1	0	0	0
HSD17B4	NC_046262.2	Gnomon	51925850	51992164	1	0	0	0
HSF2	NC_046223.1	Gnomon	65678955	65693974	0	0	1	1
HSPB3	NC_046262.2	Gnomon	17034156	17036534	1	1	0	1
HSPG2	NC_046244.1	Gnomon	213373	253156	0	0	0	0
HTR1A	NC_046262.2	Gnomon	20709324	20711650	1	1	0	1
HYKK	NC_046232.1	Gnomon	824966	830080	1	1	0	1
ICE1	NC_046221.1	Gnomon	59296129	59341081	0	0	0	0
IDH3A	NC_046232.1	Gnomon	666393	680006	1	1	0	1
IDNK	NC_046262.2	Gnomon	38069389	38081423	1	0	1	1
IFT140	NC_046236.1	Gnomon	340344	437740	0	0	0	0
IGF2R	NC_046223.1	Gnomon	59614682	59676372	0	0	0	0
IL1RAPL1	NC_046222.1	Gnomon	112677850	113372872	0	0	0	0
IL31RA	NC_046262.2	Gnomon	17584804	17622486	1	1	0	1
IL6ST	NC_046262.2	Gnomon	17632686	17667781	1	1	1	1
IL7R	NC_046262.2	Gnomon	11502249	11517725	1	0	0	0
IMMP2L	NC_046224.1	Gnomon	30740204	31168886	0	0	0	0
INPP5J	NC_046238.1	Gnomon	13893209	13901252	0	0	0	0
INTS10	NC_046225.1	Gnomon	26741793	26763573	1	0	0	0
INTS12	NC_046225.1	Gnomon	23827678	23851894	1	0	0	0
IPO11	NC_046262.2	Gnomon	20138197	20225957	1	0	0	0
IPO5	NC_046222.1	Gnomon	83504806	83549388	0	0	0	0
IQGAP2	NC_046262.2	Gnomon	24296648	24344509	1	1	1	1
IQSEC1	NC_046233.1	Gnomon	21190596	21488147	0	0	0	0
IREB2	NC_046232.1	Gnomon	798056	822031	1	1	0	1
IRF2	NC_046225.1	Gnomon	42306294	42345117	1	0	0	0
ISCA1	NC_046262.2	Gnomon	38950483	38957667	1	1	1	1
ISL1	NC_046262.2	Gnomon	15730207	15743418	1	0	0	0
ITCH	NC_046237.1	Gnomon	15115907	15186470	0	0	0	0
ITGA1	NC_046262.2	Gnomon	16332254	16404255	1	1	0	1
ITGA2	NC_046262.2	Gnomon	16416769	16487055	1	1	0	1
ITGA6	NC_046227.1	Gnomon	18023266	18066011	0	0	0	0
ITGA9	NC_046221.1	Gnomon	58354133	58581470	0	0	0	0
ITGB8	NC_046221.1	Gnomon	32234278	32282155	0	0	0	0
ITPRID1	NC_046221.1	Gnomon	58712023	58789581	0	0	0	0
JAK2	NC_046262.2	Gnomon	28206958	28301847	1	0	0	0
JMY	NC_046262.2	Gnomon	23112126	23184998	1	1	0	1
JPT2	NC_046236.1	Gnomon	248684	270560	0	0	0	0
KANK1	NC_046262.2	Gnomon	26670640	26804428	1	0	0	0
KANK3	NC_046249.1	Gnomon	6038367	6048966	0	0	0	0
KAT2B	NC_046221.1	Gnomon	38436237	38476401	0	0	0	0
KAT6B	NC_046228.1	Gnomon	21465700	21575842	0	0	0	0
KATNA1	NC_046223.1	Gnomon	59239948	59257838	0	0	0	0
KCMF1	NC_046262.2	Gnomon	66454727	66488441	1	0	0	0
KCNH8	NC_046221.1	Gnomon	38117824	38303097	0	0	0	0
KCNIP1	NC_046235.1	Gnomon	188	224178	0	0	0	0
KCNIP4	NC_046225.1	Gnomon	58416602	58833109	0	0	1	1
KCNK12	NC_046223.1	Gnomon	16179494	16198034	0	0	1	1
KCNMA1	NC_046228.1	Gnomon	22746536	23186689	0	0	1	1
KCNN2	NC_046262.2	Gnomon	55320017	55391956	1	0	1	1
KCNQ5	NC_046223.1	Gnomon	87118007	87396876	0	0	0	0
KCNV2	NC_046262.2	Gnomon	27522023	27531130	1	1	0	1
KCTD15	NC_046231.1	Gnomon	2336003	2516475	0	0	0	0
KCTD21	NC_046222.1	Gnomon	32835701	32848063	0	0	0	0
KCTD5	NC_046236.1	Gnomon	16585966	16607203	0	0	1	1
KDELR3	NC_046224.1	Gnomon	24349002	24357509	0	0	0	0
KDM3B	NC_046235.1	Gnomon	19327993	19373340	0	0	0	0
KDM4C	NC_046262.2	Gnomon	28805716	28845416	1	0	0	0
KEL	NC_046222.1	Gnomon	30339512	30378391	1	0	0	0
KHDRBS2	NC_046223.1	Gnomon	91779087	92105925	0	0	0	0
KIAA0825	NC_046262.2	Gnomon	46344036	46561405	1	0	1	1
KIAA0895	NC_046221.1	Gnomon	49226644	49262065	0	0	0	0
KIAA1549	NC_046224.1	Gnomon	29576512	29718099	0	0	0	0
KIAA1958	NC_046262.2	Gnomon	58503867	58562056	1	0	0	0
KIAA2026	NC_046262.2	Gnomon	28530476	28585410	1	0	0	0
KIF18A	NC_046226.1	Gnomon	62669625	62702247	0	0	0	0
KIF21A	NC_046224.1	Gnomon	15359461	15444522	0	0	0	0
KIF27	NC_046262.2	Gnomon	38120014	38159290	1	0	0	0
KIF2A	NC_046262.2	Gnomon	20074727	20128531	1	0	1	1
KITLG	NC_046224.1	Gnomon	42519952	42573072	0	0	0	0
KLF3	NC_046225.1	Gnomon	52778369	52799587	0	0	0	0
KLF9	NC_046262.2	Gnomon	48735831	48745854	1	1	1	1
KLHDC7A	NC_046244.1	Gnomon	1028999	1033036	0	0	0	0
KLHL2	NC_046225.1	Gnomon	34665969	34723325	1	0	1	1
KLHL32	NC_046223.1	Gnomon	77759132	77877625	0	0	0	0
KLHL33	NC_046249.1	Gnomon	6553972	6559953	0	0	0	0
KPNA1	NC_046222.1	Gnomon	29264707	29321545	0	0	0	0
KRIT1	NC_046221.1	Gnomon	24176598	24196976	0	0	1	1
L3MBTL1	NC_046237.1	Gnomon	14987855	15021786	0	0	0	0
LAMA2	NC_046223.1	Gnomon	62407434	62698099	0	0	0	0
LATS1	NC_046223.1	Gnomon	59215864	59237764	0	0	0	0
LCNL1	NC_046241.1	Gnomon	231998	236260	0	0	1	1
LCORL	NC_046225.1	Gnomon	59785561	59866901	1	0	1	1
LHCGR	NC_046223.1	Gnomon	15770294	15796243	0	0	0	0
LHFPL2	NC_046262.2	Gnomon	23366585	23506510	1	1	0	1
LIAS	NC_046225.1	Gnomon	52513663	52522569	1	0	0	0
LIFR	NC_046262.2	Gnomon	12587104	12640506	1	0	0	0
LIMCH1	NC_046225.1	Gnomon	51608481	51790229	1	0	0	0
LINGO2	NC_046262.2	Gnomon	61411692	61835843	1	0	0	0
LMO3	NC_046224.1	Gnomon	73757542	73895439	0	0	1	1
LNX1	NC_046225.1	Gnomon	48166183	48290993	0	0	1	1
LOC116992134	NC_046222.1	Gnomon	20285976	20427031	0	0	0	0
LOC116992225	NC_046222.1	Gnomon	30247590	30293581	0	0	0	0
LOC116992350	NC_046221.1	Gnomon	38483109	38585391	0	0	0	0
LOC116992497	NC_046222.1	Gnomon	25699400	25716280	0	0	0	0
LOC116992544	NC_046222.1	Gnomon	37331930	37483377	0	0	0	0
LOC116992572	NC_046222.1	Gnomon	53448338	53451323	0	0	0	0
LOC116992675	NC_046222.1	Gnomon	30402953	30425729	1	0	0	0
LOC116992677	NC_046221.1	Gnomon	104333598	104334952	0	0	0	0
LOC116992718	NC_046221.1	Gnomon	40092122	40097930	0	0	0	0
LOC116992721	NC_046222.1	Gnomon	87604857	87607687	0	0	0	0
LOC116992811	NC_046222.1	Gnomon	23303458	24595932	0	0	0	0
LOC116992846	NC_046222.1	Gnomon	22056183	22082045	0	0	0	0
LOC116992876	NC_046222.1	Gnomon	87843718	87856768	0	0	0	0
LOC116992913	NC_046221.1	Gnomon	58263710	58341181	0	0	0	0
LOC116992994	NC_046222.1	Gnomon	25667346	25697927	0	0	0	0
LOC116993049	NC_046222.1	Gnomon	29231693	29243730	0	0	0	0
LOC116993075	NC_046221.1	Gnomon	60984796	61050434	0	0	0	0
LOC116993127	NC_046221.1	Gnomon	39760779	39780722	0	0	0	0
LOC116993171	NC_046222.1	Gnomon	22371244	22392114	0	0	0	0
LOC116993207	NC_046222.1	Gnomon	53405572	53448112	0	0	0	0
LOC116993281	NC_046223.1	Gnomon	89390809	89403033	0	0	0	0
LOC116993295	NC_046223.1	Gnomon	76669742	76674128	0	0	0	0
LOC116993313	NC_046223.1	Gnomon	10509220	10596970	1	0	0	0
LOC116993356	NC_046223.1	Gnomon	61231074	61280233	0	0	0	0
LOC116993413	NC_046223.1	Gnomon	12252367	12254296	1	0	0	0
LOC116993432	NC_046223.1	Gnomon	12793308	12799586	1	0	1	1
LOC116993436	NC_046223.1	Gnomon	54707033	54710828	0	0	0	0
LOC116993478	NC_046223.1	Gnomon	84658927	84664167	0	0	0	0
LOC116993511	NC_046223.1	Gnomon	49305593	49833886	0	0	0	0
LOC116993544	NC_046221.1	Gnomon	37222195	37429971	0	0	0	0
LOC116993547	NC_046223.1	Gnomon	73772837	73859438	0	0	0	0
LOC116993563	NC_046223.1	Gnomon	11305959	11374367	1	0	0	0
LOC116993576	NC_046223.1	Gnomon	11578103	11734910	1	0	0	0
LOC116993786	NC_046223.1	Gnomon	85010491	85120713	0	0	0	0
LOC116993796	NC_046223.1	Gnomon	16124339	16179680	1	0	0	0
LOC116993824	NC_046223.1	Gnomon	77902067	77919019	0	0	0	0
LOC116993875	NC_046223.1	Gnomon	11152452	11162380	1	0	0	0
LOC116993969	NC_046223.1	Gnomon	94382365	94391177	0	0	0	0
LOC116993970	NC_046223.1	Gnomon	94399863	94410160	0	0	0	0
LOC116994106	NC_046223.1	Gnomon	12022965	12031802	1	0	0	0
LOC116994119	NC_046223.1	Gnomon	11028613	11042396	1	0	0	0
LOC116994144	NC_046223.1	Gnomon	10913469	10916490	1	0	0	0
LOC116994152	NC_046223.1	Gnomon	48863187	48866794	0	0	0	0
LOC116994310	NC_046223.1	Gnomon	12390264	12392325	1	0	0	0
LOC116994340	NC_046223.1	Gnomon	53497547	53502365	0	0	0	0
LOC116994417	NC_046223.1	Gnomon	57907010	57913985	0	1	0	1
LOC116994425	NC_046223.1	Gnomon	9619490	9635992	1	0	0	0
LOC116994464	NC_046223.1	Gnomon	42459132	42465060	0	0	0	0
LOC116994466	NC_046223.1	Gnomon	42434748	42441408	0	0	0	0
LOC116994509	NC_046223.1	Gnomon	10690950	10747661	1	0	0	0
LOC116994567	NC_046223.1	Gnomon	37947120	37951601	0	0	0	0
LOC116994579	NC_046223.1	Gnomon	16095003	16105097	0	0	0	0
LOC116994626	NC_046223.1	Gnomon	94422904	94430281	0	0	0	0
LOC116994627	NC_046223.1	Gnomon	94432011	94446932	0	0	0	0
LOC116994629	NC_046223.1	Gnomon	94413691	94420775	0	0	0	0
LOC116994693	NC_046223.1	Gnomon	97235963	97249697	0	0	0	0
LOC116994779	NC_046223.1	Gnomon	13426795	13440691	1	0	0	0
LOC116994813	NC_046223.1	Gnomon	12645282	12645745	1	0	0	0
LOC116994986	NC_046224.1	Gnomon	22007597	22072807	0	0	0	0
LOC116995008	NC_046221.1	Gnomon	73433689	73437388	0	0	0	0
LOC116995049	NC_046221.1	Gnomon	73421557	73427097	0	0	0	0
LOC116995216	NC_046224.1	Gnomon	42756565	42763203	0	0	1	1
LOC116995528	NC_046224.1	Gnomon	23987208	23996570	0	0	0	0
LOC116995529	NC_046224.1	Gnomon	23980645	23988640	0	0	0	0
LOC116995587	NC_046224.1	Gnomon	24244947	24250250	0	0	0	0
LOC116995595	NC_046224.1	Gnomon	40719707	40735732	0	0	0	0
LOC116995604	NC_046221.1	Gnomon	132785890	132801317	0	0	0	0
LOC116995930	NC_046221.1	Gnomon	66021157	66032343	0	0	0	0
LOC116996043	NC_046224.1	Gnomon	21032498	21034149	0	0	0	0
LOC116996057	NC_046224.1	Gnomon	21051490	21051962	0	0	0	0
LOC116996064	NC_046224.1	Gnomon	21029965	21030650	0	0	0	0
LOC116996076	NC_046224.1	Gnomon	21030917	21031511	0	0	0	0
LOC116996082	NC_046224.1	Gnomon	21052940	21053758	0	0	0	0
LOC116996084	NC_046224.1	Gnomon	21044689	21045144	0	0	0	0
LOC116996095	NC_046224.1	Gnomon	21046228	21046644	0	0	0	0
LOC116996170	NC_046225.1	Gnomon	41954458	41959244	1	0	0	0
LOC116996191	NC_046225.1	Gnomon	21963625	21975951	1	0	0	0
LOC116996192	NC_046225.1	Gnomon	21954693	21960365	1	0	0	0
LOC116996195	NC_046225.1	Gnomon	21959101	21983159	1	0	0	0
LOC116996197	NC_046225.1	Gnomon	23787390	23810650	1	0	0	0
LOC116996202	NC_046225.1	Gnomon	26241764	26249566	1	0	0	0
LOC116996203	NC_046225.1	Gnomon	30428088	30499045	1	0	0	0
LOC116996222	NC_046225.1	Gnomon	21724342	21752090	1	0	0	0
LOC116996237	NC_046225.1	Gnomon	36407086	36415926	1	0	0	0
LOC116996287	NC_046225.1	Gnomon	26862322	26876704	1	0	0	0
LOC116996289	NC_046225.1	Gnomon	42711650	42723551	1	0	0	0
LOC116996306	NC_046225.1	Gnomon	26817794	26831361	1	0	0	0
LOC116996308	NC_046225.1	Gnomon	58882657	59142359	1	0	0	0
LOC116996347	NC_046225.1	Gnomon	43090605	43112538	1	0	0	0
LOC116996430	NC_046225.1	Gnomon	26852554	26855428	1	0	0	0
LOC116996432	NC_046225.1	Gnomon	26855864	26858202	1	0	0	0
LOC116996434	NC_046225.1	Gnomon	26848996	26851540	1	0	0	0
LOC116996435	NC_046225.1	Gnomon	26841964	26845651	1	0	0	0
LOC116996449	NC_046225.1	Gnomon	32434029	32454637	1	0	0	0
LOC116996485	NC_046225.1	Gnomon	34617751	34623148	1	0	0	0
LOC116996495	NC_046225.1	Gnomon	32717383	32756740	1	0	0	0
LOC116996496	NC_046225.1	Gnomon	32771078	32777373	1	0	0	0
LOC116996521	NC_046225.1	Gnomon	52771817	52774271	0	0	0	0
LOC116996522	NC_046225.1	Gnomon	52756490	52761159	0	0	0	0
LOC116996526	NC_046225.1	Gnomon	38875706	38887690	1	0	0	0
LOC116996551	NC_046225.1	Gnomon	29897564	29922374	1	0	0	0
LOC116996578	NC_046225.1	Gnomon	31403888	31458484	1	0	0	0
LOC116996609	NC_046225.1	Gnomon	49905664	49969332	1	0	0	0
LOC116996611	NC_046225.1	Gnomon	49910001	49929664	1	0	0	0
LOC116996617	NC_046225.1	Gnomon	28118297	28135102	1	0	0	0
LOC116996620	NC_046225.1	Gnomon	26905690	26948298	1	0	0	0
LOC116996633	NC_046225.1	Gnomon	28148150	28157655	1	0	1	1
LOC116996634	NC_046225.1	Gnomon	28157750	28161768	1	0	0	0
LOC116996678	NC_046225.1	Gnomon	27858469	27875266	1	0	0	0
LOC116996679	NC_046225.1	Gnomon	27934178	28020007	1	0	0	0
LOC116996680	NC_046225.1	Gnomon	27888465	27898032	1	0	0	0
LOC116996682	NC_046225.1	Gnomon	27898074	27903459	1	0	1	1
LOC116996690	NC_046225.1	Gnomon	21996116	22023428	1	0	0	0
LOC116996726	NC_046225.1	Gnomon	43121048	43135108	1	0	0	0
LOC116996778	NC_046225.1	Gnomon	26959001	27002207	1	0	0	0
LOC116996818	NC_046225.1	Gnomon	23992954	24001409	1	0	0	0
LOC116996819	NC_046225.1	Gnomon	28651782	28665542	1	0	0	0
LOC116996825	NC_046225.1	Gnomon	29053055	29055074	1	0	0	0
LOC116996878	NC_046225.1	Gnomon	23916724	23924610	1	0	0	0
LOC116996883	NC_046225.1	Gnomon	42303407	42305218	1	0	0	0
LOC116996886	NC_046221.1	Gnomon	46065935	46308820	0	0	0	0
LOC116996941	NC_046225.1	Gnomon	33966052	33969606	1	0	0	0
LOC116996963	NC_046225.1	Gnomon	21821445	21824474	1	0	0	0
LOC116996965	NC_046225.1	Gnomon	21806529	21816259	1	0	0	0
LOC116997043	NC_046225.1	Gnomon	37775693	37780111	1	0	0	0
LOC116997064	NC_046225.1	Gnomon	55476491	55517833	1	0	1	1
LOC116997097	NC_046225.1	Gnomon	36634657	36808707	1	0	0	0
LOC116997130	NC_046225.1	Gnomon	29055151	29061882	1	0	0	0
LOC116997276	NC_046226.1	Gnomon	21618006	21754094	0	0	0	0
LOC116997703	NC_046226.1	Gnomon	46938787	46983546	0	0	0	0
LOC116997812	NC_046221.1	Gnomon	26230673	26246947	0	0	0	0
LOC116998035	NC_046221.1	Gnomon	50834709	50871322	0	0	0	0
LOC116998092	NC_046226.1	Gnomon	15637798	15648741	0	0	0	0
LOC116998216	NC_046221.1	Gnomon	43537632	43601757	0	0	0	0
LOC116998249	NC_046226.1	Gnomon	46989505	47014380	0	0	0	0
LOC116998309	NC_046221.1	Gnomon	79706411	79718998	0	0	0	0
LOC116998323	NC_046221.1	Gnomon	79723842	79755818	0	0	0	0
LOC116998390	NC_046226.1	Gnomon	14162571	14239907	0	0	0	0
LOC116998418	NC_046227.1	Gnomon	21274916	21289836	0	0	0	0
LOC116998419	NC_046227.1	Gnomon	21250976	21263156	0	0	0	0
LOC116998462	NC_046227.1	Gnomon	18572015	18573135	0	0	0	0
LOC116998503	NC_046227.1	Gnomon	22584514	22639167	0	0	0	0
LOC116998560	NC_046227.1	Gnomon	17961496	18002486	0	0	0	0
LOC116998609	NC_046221.1	Gnomon	50592753	50626160	0	0	0	0
LOC116998649	NC_046227.1	Gnomon	161003	161707	0	0	0	0
LOC116998676	NC_046227.1	Gnomon	1150310	1151362	0	0	0	0
LOC116998677	NC_046227.1	Gnomon	1152744	1153844	0	0	0	0
LOC116998678	NC_046227.1	Gnomon	1155024	1155899	0	0	0	0
LOC116998679	NC_046227.1	Gnomon	1157269	1158144	0	0	0	0
LOC116998680	NC_046227.1	Gnomon	1159500	1160366	0	0	0	0
LOC116998681	NC_046227.1	Gnomon	1161870	1162989	0	0	0	0
LOC116998682	NC_046227.1	Gnomon	1163600	1164731	0	0	0	0
LOC116998861	NC_046227.1	Gnomon	167552	168446	0	0	0	0
LOC116998982	NC_046227.1	Gnomon	19059515	19089996	0	0	0	0
LOC116999028	NC_046227.1	Gnomon	1165629	1179215	0	0	0	0
LOC116999072	NC_046227.1	Gnomon	557699	559086	0	0	0	0
LOC116999075	NC_046227.1	Gnomon	16323337	16381511	0	0	0	0
LOC116999192	NC_046228.1	Gnomon	18690105	18691733	0	0	0	0
LOC116999279	NC_046228.1	Gnomon	18697724	18734285	0	0	0	0
LOC116999282	NC_046221.1	Gnomon	121270335	121276570	0	0	0	0
LOC116999316	NC_046228.1	Gnomon	15452049	15472947	0	0	1	1
LOC116999441	NC_046228.1	Gnomon	35603824	35612476	0	0	0	0
LOC116999489	NC_046228.1	Gnomon	36401733	36426436	0	0	0	0
LOC116999493	NC_046228.1	Gnomon	36297988	36354771	0	0	0	0
LOC116999532	NC_046221.1	Gnomon	40967407	41002235	0	0	0	0
LOC116999704	NC_046228.1	Gnomon	34788136	34799749	0	0	0	0
LOC116999726	NC_046228.1	Gnomon	18682712	18686899	0	0	0	0
LOC116999758	NC_046228.1	Gnomon	36497976	36509414	0	0	0	0
LOC116999774	NC_046228.1	Gnomon	34774931	34787574	0	0	0	0
LOC116999776	NC_046228.1	Gnomon	35932131	35936127	0	0	0	0
LOC116999816	NC_046228.1	Gnomon	36522753	36539076	0	0	0	0
LOC116999834	NC_046228.1	Gnomon	21645378	21655333	0	0	0	0
LOC116999835	NC_046228.1	Gnomon	21620537	21629589	0	0	0	0
LOC116999837	NC_046228.1	Gnomon	21629529	21646311	0	0	0	0
LOC116999852	NC_046229.1	Gnomon	18276352	18298174	0	0	0	0
LOC117000267	NC_046221.1	Gnomon	48915147	48925439	0	0	0	0
LOC117000634	NC_046221.1	Gnomon	67149804	67178430	0	0	0	0
LOC117000942	NC_046221.1	Gnomon	125046939	125051806	0	0	0	0
LOC117000959	NC_046221.1	Gnomon	104060276	104142070	0	0	0	0
LOC117001046	NC_046221.1	Gnomon	63549099	63634365	0	0	0	0
LOC117001314	NC_046221.1	Gnomon	77758438	77820499	0	0	0	0
LOC117001518	NC_046231.1	Gnomon	3042836	3055142	0	0	0	0
LOC117001520	NC_046231.1	Gnomon	19554	100113	0	0	0	0
LOC117001535	NC_046231.1	Gnomon	1903165	2052303	0	0	0	0
LOC117001677	NC_046231.1	Gnomon	99979	109960	0	0	0	0
LOC117001755	NC_046232.1	Gnomon	2251334	2260280	0	0	1	1
LOC117001756	NC_046232.1	Gnomon	2223518	2230814	0	0	0	0
LOC117001785	NC_046232.1	Gnomon	613401	627121	1	1	0	1
LOC117001949	NC_046232.1	Gnomon	874425	950421	1	1	0	1
LOC117002292	NC_046221.1	Gnomon	98280497	98294211	0	0	0	0
LOC117002412	NC_046221.1	Gnomon	56470472	56631116	0	0	0	0
LOC117002549	NC_046221.1	Gnomon	65048637	65269778	0	0	0	0
LOC117002582	NC_046221.1	Gnomon	67956062	68007919	0	0	0	0
LOC117002594	NC_046233.1	Gnomon	20683130	20691484	0	0	0	0
LOC117002663	NC_046221.1	Gnomon	101475583	101553925	0	0	0	0
LOC117002708	NC_046234.1	Gnomon	54488	55873	0	0	0	0
LOC117002720	NC_046234.1	Gnomon	415470	420067	0	0	0	0
LOC117002724	NC_046234.1	Gnomon	636412	662712	0	0	0	0
LOC117002739	NC_046234.1	Gnomon	858546	881840	0	0	1	1
LOC117002840	NC_046234.1	Gnomon	34709	39034	0	0	0	0
LOC117002878	NC_046234.1	Gnomon	627468	630526	0	0	0	0
LOC117003029	NC_046221.1	Gnomon	44218241	44228594	0	0	0	0
LOC117003123	NC_046221.1	Gnomon	43267859	43293909	0	0	0	0
LOC117003140	NC_046221.1	Gnomon	82553826	82591777	0	0	0	0
LOC117003313	NC_046221.1	Gnomon	20615294	20651021	0	0	0	0
LOC117003356	NC_046235.1	Gnomon	5247260	5990069	0	0	0	0
LOC117003511	NC_046221.1	Gnomon	28674552	28680937	0	0	0	0
LOC117003676	NC_046221.1	Gnomon	20652855	20686863	0	0	0	0
LOC117003740	NC_046221.1	Gnomon	45667358	45674686	0	0	0	0
LOC117003748	NC_046221.1	Gnomon	45683049	45709134	0	0	0	0
LOC117003750	NC_046236.1	Gnomon	765049	813319	0	0	0	0
LOC117003883	NC_046236.1	Gnomon	470937	483145	0	0	0	0
LOC117004105	NC_046236.1	Gnomon	578779	617579	0	0	0	0
LOC117004148	NC_046237.1	Gnomon	13958278	14016306	0	0	0	0
LOC117004305	NC_046237.1	Gnomon	15021546	15024769	0	0	0	0
LOC117004617	NC_046238.1	Gnomon	13742820	13750692	0	0	0	0
LOC117004618	NC_046238.1	Gnomon	13725474	13733813	0	0	0	0
LOC117004743	NC_046238.1	Gnomon	13678260	13690321	0	0	0	0
LOC117004836	NC_046238.1	Gnomon	13670061	13678058	0	0	0	0
LOC117004866	NC_046238.1	Gnomon	12798075	12803949	0	0	0	0
LOC117004931	NC_046238.1	Gnomon	12689519	12707105	0	0	0	0
LOC117005035	NC_046221.1	Gnomon	52128203	52148976	0	0	0	0
LOC117005174	NC_046240.1	Gnomon	7	181692	0	0	0	0
LOC117005408	NC_046240.1	Gnomon	194028	223269	0	0	1	1
LOC117005522	NC_046221.1	Gnomon	122753421	122761903	0	0	0	0
LOC117005670	NC_046241.1	Gnomon	236359	238840	0	0	0	0
LOC117005689	NC_046221.1	Gnomon	58688513	58704425	0	0	0	0
LOC117005885	NC_046242.1	Gnomon	10214019	10306051	0	0	0	0
LOC117006067	NC_046242.1	Gnomon	10804094	10805648	0	0	0	0
LOC117006068	NC_046242.1	Gnomon	10793506	10795337	0	0	0	0
LOC117006070	NC_046242.1	Gnomon	11070752	11073265	0	0	0	0
LOC117006373	NC_046221.1	Gnomon	49728112	49983976	0	0	0	0
LOC117006411	NC_046221.1	Gnomon	49624959	49720279	0	0	0	0
LOC117006926	NC_046244.1	Gnomon	873480	882118	0	0	1	1
LOC117007021	NC_046244.1	Gnomon	753327	754094	0	0	0	0
LOC117007332	NC_046221.1	Gnomon	86338983	86392789	0	0	0	0
LOC117007538	NC_046221.1	Gnomon	63371987	63473750	0	0	1	1
LOC117007771	NC_046247.1	Gnomon	5368391	5373049	0	0	0	0
LOC117007839	NC_046247.1	Gnomon	5353934	5355022	0	0	0	0
LOC117008270	NC_046221.1	Gnomon	47404580	47452999	0	0	0	0
LOC117008300	NC_046249.1	Gnomon	5980613	5995911	0	0	0	0
LOC117008391	NC_046249.1	Gnomon	6560030	6569591	0	0	0	0
LOC117008462	NC_046249.1	Gnomon	6013944	6023829	0	0	0	0
LOC117008468	NC_046249.1	Gnomon	6182550	6228328	0	0	0	0
LOC117008479	NC_046249.1	Gnomon	6053826	6081273	0	0	0	0
LOC117009050	NC_046221.1	Gnomon	129144267	129182208	0	0	0	0
LOC117009057	NC_046221.1	Gnomon	129175860	129202190	0	0	0	0
LOC117009174	NC_046221.1	Gnomon	51354939	51370531	0	0	0	0
LOC117009198	NC_046221.1	Gnomon	68679183	68680190	0	0	0	0
LOC117009754	NC_046222.1	Gnomon	75822017	75971834	0	0	0	0
LOC117009768	NC_046222.1	Gnomon	28880550	28898938	0	0	0	0
LOC117009799	NC_046222.1	Gnomon	28890582	28895356	0	0	0	0
LOC117010272	NC_046262.2	Gnomon	46925849	46934425	1	0	0	0
LOC117010278	NC_046262.2	Gnomon	50333852	50338949	1	0	0	0
LOC117010279	NC_046262.2	Gnomon	50357022	50364482	1	0	0	0
LOC117010285	NC_046262.2	Gnomon	59692773	59699747	1	0	0	0
LOC117010290	NC_046262.2	Gnomon	62621644	62623305	1	0	0	0
LOC117010291	NC_046262.2	Gnomon	63003384	63004184	1	0	0	0
LOC117010294	NC_046262.2	Gnomon	64176257	64181051	1	0	0	0
LOC117010299	NC_046262.2	Gnomon	65500285	65509857	1	0	0	0
LOC117010300	NC_046262.2	Gnomon	65511194	65524495	1	0	0	0
LOC117010302	NC_046262.2	Gnomon	53662223	53698956	1	0	0	0
LOC117010305	NC_046262.2	Gnomon	47481321	47511735	1	1	0	1
LOC117010309	NC_046262.2	Gnomon	55010115	55031649	1	0	0	0
LOC117010349	NC_046262.2	Gnomon	53172740	53201178	1	0	0	0
LOC117010353	NC_046262.2	Gnomon	52879218	52936729	1	0	0	0
LOC117010374	NC_046262.2	Gnomon	64121163	64176127	1	0	0	0
LOC117010386	NC_046262.2	Gnomon	52997307	53095212	1	0	0	0
LOC117010394	NC_046262.2	Gnomon	58938398	58944453	1	0	0	0
LOC117010395	NC_046262.2	Gnomon	58935781	58938695	1	0	0	0
LOC117010411	NC_046262.2	Gnomon	59095109	59154841	1	0	0	0
LOC117010425	NC_046262.2	Gnomon	47433745	47443448	1	1	0	1
LOC117010446	NC_046262.2	Gnomon	48145276	48154099	1	0	1	1
LOC117010458	NC_046262.2	Gnomon	63921695	63961866	1	0	0	0
LOC117010467	NC_046262.2	Gnomon	50339535	50351018	1	0	0	0
LOC117010484	NC_046262.2	Gnomon	52172915	52174949	1	0	0	0
LOC117010492	NC_046262.2	Gnomon	64182721	64188655	1	0	1	1
LOC117010503	NC_046262.2	Gnomon	63974168	64005665	1	0	0	0
LOC117010505	NC_046262.2	Gnomon	51899645	51902543	1	0	0	0
LOC117010506	NC_046262.2	Gnomon	47387878	47391624	1	1	0	1
LOC117010520	NC_046262.2	Gnomon	48003027	48016644	1	0	0	0
LOC117010528	NC_046262.2	Gnomon	59700390	59702687	1	0	0	0
LOC117010530	NC_046262.2	Gnomon	62878699	62916687	1	0	0	0
LOC117010537	NC_046262.2	Gnomon	13502543	13601401	1	0	0	0
LOC117010555	NC_046262.2	Gnomon	45985034	45988509	1	0	0	0
LOC117010559	NC_046262.2	Gnomon	33315650	33322318	1	0	0	0
LOC117010561	NC_046262.2	Gnomon	29070211	29089515	1	0	0	0
LOC117010577	NC_046262.2	Gnomon	25849963	25864676	1	1	1	1
LOC117010578	NC_046262.2	Gnomon	31386828	31391105	1	0	0	0
LOC117010589	NC_046262.2	Gnomon	28352193	28365805	1	0	0	0
LOC117010590	NC_046262.2	Gnomon	28368810	28382032	1	0	0	0
LOC117010592	NC_046262.2	Gnomon	40899403	40907450	1	0	0	0
LOC117010594	NC_046262.2	Gnomon	24557341	24573066	1	0	0	0
LOC117010596	NC_046262.2	Gnomon	40950004	40958706	1	0	0	0
LOC117010609	NC_046262.2	Gnomon	26320166	26323062	1	0	0	0
LOC117010615	NC_046262.2	Gnomon	35017891	35018472	1	0	0	0
LOC117010618	NC_046262.2	Gnomon	41788126	42027113	1	0	0	0
LOC117010625	NC_046262.2	Gnomon	43811135	43870846	1	0	0	0
LOC117010635	NC_046262.2	Gnomon	20885581	20923498	1	0	0	0
LOC117010639	NC_046262.2	Gnomon	35779185	35897594	1	0	1	1
LOC117010657	NC_046262.2	Gnomon	22381675	22412809	1	1	0	1
LOC117010662	NC_046262.2	Gnomon	39817963	39835768	1	1	0	1
LOC117010669	NC_046262.2	Gnomon	27578427	27585593	1	1	0	1
LOC117010670	NC_046262.2	Gnomon	27528650	27530952	1	1	1	1
LOC117010678	NC_046262.2	Gnomon	17160640	17200271	1	1	0	1
LOC117010687	NC_046262.2	Gnomon	24137985	24140272	1	0	0	0
LOC117010692	NC_046262.2	Gnomon	27971741	27994419	1	0	0	0
LOC117010703	NC_046262.2	Gnomon	27726805	27730913	1	1	0	1
LOC117010706	NC_046262.2	Gnomon	38996902	39005285	1	1	0	1
LOC117010718	NC_046262.2	Gnomon	32250381	32253471	1	0	0	0
LOC117010721	NC_046262.2	Gnomon	28602557	28616921	1	0	0	0
LOC117010722	NC_046262.2	Gnomon	28599407	28616959	1	0	0	0
LOC117010723	NC_046262.2	Gnomon	28653346	28658606	1	0	0	0
LOC117010724	NC_046262.2	Gnomon	28585675	28590319	1	0	0	0
LOC117010747	NC_046222.1	Gnomon	30628048	30653883	1	0	0	0
LOC117010761	NC_046262.2	Gnomon	16831272	16833963	1	1	0	1
LOC117010770	NC_046262.2	Gnomon	17266689	17271716	1	1	0	1
LOC117010773	NC_046262.2	Gnomon	23215199	23232794	1	1	0	1
LOC117010778	NC_046262.2	Gnomon	24169869	24205353	1	1	0	1
LOC117010785	NC_046262.2	Gnomon	27357848	27476013	1	1	0	1
LOC117010793	NC_046262.2	Gnomon	28084003	28093100	1	0	0	0
LOC117010794	NC_046262.2	Gnomon	28103731	28106366	1	0	0	0
LOC117010796	NC_046262.2	Gnomon	28106430	28110015	1	0	0	0
LOC117010797	NC_046262.2	Gnomon	28100451	28103598	1	0	0	0
LOC117010807	NC_046262.2	Gnomon	44355710	44412673	1	0	0	0
LOC117010809	NC_046262.2	Gnomon	35907985	35910922	1	0	0	0
LOC117010823	NC_046262.2	Gnomon	42651776	42684868	1	0	0	0
LOC117010827	NC_046262.2	Gnomon	28313951	28317599	1	0	0	0
LOC117010830	NC_046222.1	Gnomon	30667299	30727933	1	0	0	0
LOC117010835	NC_046262.2	Gnomon	44021209	44026229	1	0	0	0
LOC117010860	NC_046262.2	Gnomon	28501002	28505769	1	0	0	0
LOC117010865	NC_046262.2	Gnomon	15526601	15528190	1	0	0	0
LOC117010871	NC_046262.2	Gnomon	38703367	38726895	1	0	0	0
LOC117010892	NC_046262.2	Gnomon	35259149	35278323	1	0	0	0
LOC117010893	NC_046262.2	Gnomon	16677084	16679968	1	1	0	1
LOC117010895	NC_046262.2	Gnomon	31003023	31026324	1	0	0	0
LOC117010918	NC_046262.2	Gnomon	26540829	26563542	1	0	0	0
LOC117010920	NC_046262.2	Gnomon	39855284	39873515	1	1	0	1
LOC117010921	NC_046262.2	Gnomon	39877842	39915424	1	1	0	1
LOC117010948	NC_046262.2	Gnomon	40979210	40983199	1	0	0	0
LOC117010960	NC_046262.2	Gnomon	37922676	37998938	1	0	0	0
LOC117010969	NC_046262.2	Gnomon	40672897	40674954	1	0	0	0
LOC117010986	NC_046262.2	Gnomon	15738643	15857960	1	0	0	0
LOC117010991	NC_046262.2	Gnomon	45751653	45760024	1	0	0	0
LOC117010992	NC_046262.2	Gnomon	45787872	45793717	1	0	0	0
LOC117010996	NC_046262.2	Gnomon	17877740	17903284	1	0	0	0
LOC117010997	NC_046262.2	Gnomon	17794831	17798335	1	1	0	1
LOC117010998	NC_046262.2	Gnomon	17793769	17843725	1	1	0	1
LOC117011004	NC_046262.2	Gnomon	14222853	14229888	1	0	0	0
LOC117011008	NC_046262.2	Gnomon	21641911	21676375	1	0	0	0
LOC117011016	NC_046262.2	Gnomon	12396714	12417015	1	0	0	0
LOC117011017	NC_046262.2	Gnomon	12365052	12398295	1	0	0	0
LOC117011025	NC_046262.2	Gnomon	17011026	17017395	1	1	0	1
LOC117011029	NC_046262.2	Gnomon	24204647	24213719	1	1	0	1
LOC117011035	NC_046262.2	Gnomon	44565878	44583751	1	1	1	1
LOC117011036	NC_046262.2	Gnomon	44672709	44694098	1	1	0	1
LOC117011039	NC_046262.2	Gnomon	26527164	26530773	1	0	0	0
LOC117011040	NC_046262.2	Gnomon	39445773	39455578	1	0	0	0
LOC117011061	NC_046262.2	Gnomon	27112609	27127617	1	0	0	0
LOC117011062	NC_046262.2	Gnomon	36396216	36401577	1	1	0	1
LOC117011070	NC_046262.2	Gnomon	39915526	40049694	1	1	0	1
LOC117011072	NC_046262.2	Gnomon	40324215	40326041	1	1	1	1
LOC117011081	NC_046262.2	Gnomon	23952801	23959919	1	0	0	0
LOC117011082	NC_046262.2	Gnomon	20235444	20264069	1	0	0	0
LOC117011107	NC_046262.2	Gnomon	37828049	37864928	1	0	0	0
LOC117011109	NC_046262.2	Gnomon	42215955	42216360	1	0	0	0
LOC117011110	NC_046262.2	Gnomon	42392112	42394854	1	0	0	0
LOC117011114	NC_046262.2	Gnomon	25628155	25634434	1	1	0	1
LOC117011117	NC_046262.2	Gnomon	25634505	25635482	1	1	0	1
LOC117011120	NC_046262.2	Gnomon	45636903	45646934	1	1	0	1
LOC117011127	NC_046262.2	cmsearch	34275543	34275674	1	0	0	0
LOC117011128	NC_046262.2	cmsearch	24138911	24139041	1	0	0	0
LOC117011604	NC_046222.1	Gnomon	29949691	29950221	1	0	0	0
LOC122149391	NC_046224.1	Gnomon	23996641	23997018	0	0	0	0
LOC122149400	NC_046225.1	Gnomon	23459360	23487383	1	0	0	0
LOC122149453	NC_046244.1	Gnomon	768801	770758	0	0	0	0
LOC122149482	NC_046262.2	Gnomon	61918319	61941563	1	0	0	0
LOC122149483	NC_046262.2	Gnomon	28498856	28500957	1	0	0	0
LOC122149484	NC_046262.2	Gnomon	46328799	46337752	1	0	0	0
LONRF1	NC_046225.1	Gnomon	47137301	47154508	1	0	0	0
LPAR1	NC_046262.2	Gnomon	59394662	59458825	1	0	1	1
LPCAT3	NC_046222.1	Gnomon	29833212	29847699	1	0	1	1
LPL	NC_046262.2	Gnomon	45898293	45951903	1	0	0	0
LRAT	NC_046225.1	Gnomon	30502721	30504913	1	0	0	0
LRP2	NC_046227.1	Gnomon	19111005	19220722	0	0	1	1
LRP3	NC_046231.1	Gnomon	1825584	1850857	0	0	0	0
LRRC2	NC_046262.2	Gnomon	41039293	41111267	1	0	0	0
LRRC4C	NC_046226.1	Gnomon	42571480	43070100	0	0	0	0
LRRC70	NC_046262.2	Gnomon	20207227	20210393	1	0	0	0
LRRFIP2	NC_046221.1	Gnomon	58167853	58230348	0	0	0	0
LRRIQ1	NC_046224.1	Gnomon	43733705	43838204	0	0	0	0
LRRN3	NC_046224.1	Gnomon	30973600	31006837	0	0	0	0
LSM5	NC_046262.2	Gnomon	50369383	50384423	1	0	0	0
LTV1	NC_046223.1	Gnomon	54696266	54704229	0	0	0	0
LURAP1L	NC_046262.2	Gnomon	31567327	31590232	1	0	0	0
LVRN	NC_046262.2	Gnomon	50526344	50563736	1	0	0	0
LY75	NC_046227.1	Gnomon	22535343	22579655	0	0	1	1
LYRM4	NC_046221.1	Gnomon	70972861	71060456	0	0	1	1
LYRM7	NC_046262.2	Gnomon	44539427	44547393	1	0	0	0
MAK	NC_046221.1	Gnomon	68693985	68723600	0	0	1	1
MAL	NC_046223.1	Gnomon	12305000	12309038	1	0	0	0
MAMDC2	NC_046262.2	Gnomon	48805346	48866426	1	1	0	1
MAN1A2	NC_046222.1	Gnomon	28909206	29074287	1	0	1	1
MAN1B1	NC_046241.1	Gnomon	46799	67869	0	0	0	0
MANBA	NC_046225.1	Gnomon	22943798	22998957	1	0	0	0
MAP1B	NC_046262.2	Gnomon	26250925	26320027	1	0	0	0
MAP3K1	NC_046262.2	Gnomon	17995902	18061228	1	0	0	0
MAP3K20	NC_046227.1	Gnomon	17664581	17731411	0	0	0	0
MAP7	NC_046223.1	Gnomon	51668261	51747893	0	0	1	1
MARCHF1	NC_046225.1	Gnomon	34134219	34240934	1	0	0	0
MARCHF6	NC_046221.1	Gnomon	86515417	86561482	0	0	0	0
MAST4	NC_046262.2	Gnomon	21763804	22054140	1	0	0	0
MATK	NC_046249.1	Gnomon	5873061	5886238	0	0	1	1
MC2R	NC_046221.1	Gnomon	105716141	105717325	0	0	0	0
MCIDAS	NC_046262.2	Gnomon	17322419	17325110	1	1	0	1
MCM8	NC_046223.1	Gnomon	12149089	12162225	1	0	0	0
MCTP1	NC_046262.2	Gnomon	46670931	46848629	1	0	0	0
MCUB	NC_046225.1	Gnomon	25472652	25512005	1	0	0	0
MDH1	NC_046223.1	Gnomon	11565312	11577747	1	0	0	0
MED18	NC_046262.2	Gnomon	24872140	24873114	1	1	0	1
MEI1	NC_046224.1	Gnomon	22793934	22831121	0	0	0	0
MEIS1	NC_046223.1	Gnomon	10376062	10483794	1	0	0	0
MEOX2	NC_046221.1	Gnomon	30155466	30209229	0	0	0	0
METAP1	NC_046225.1	Gnomon	21778369	21804022	1	0	0	0
METAP2	NC_046224.1	Gnomon	40029790	40047350	0	0	0	0
METTL15	NC_046226.1	Gnomon	62571318	62669394	0	0	0	0
MFAP5	NC_046222.1	Gnomon	31580390	31595888	0	0	0	0
MGAT3	NC_046224.1	Gnomon	24004491	24022339	0	0	0	0
MGAT4A	NC_046222.1	Gnomon	92961947	93040093	0	0	0	0
MGAT4C	NC_046224.1	Gnomon	43047582	43381711	0	0	0	0
MIER3	NC_046262.2	Gnomon	18078587	18100988	1	0	1	1
MINAR2	NC_046262.2	Gnomon	45039433	45050552	1	1	0	1
MIPOL1	NC_046226.1	Gnomon	24790525	24977084	0	0	0	0
MIX23	NC_046222.1	Gnomon	29246034	29253602	0	0	0	0
MLANA	NC_046262.2	Gnomon	28514974	28526882	1	0	0	0
MLH1	NC_046221.1	Gnomon	52330279	52353082	0	0	0	0
MLH3	NC_046226.1	Gnomon	23705351	23722519	0	0	0	0
MLLT3	NC_046262.2	Gnomon	34729586	34867036	1	0	1	1
MND1	NC_046225.1	Gnomon	29723415	29777110	1	0	0	0
MOB3B	NC_046262.2	Gnomon	61154745	61244303	1	0	0	0
MOCOS	NC_046221.1	Gnomon	93482393	93703098	0	0	0	0
MOCS2	NC_046262.2	Gnomon	16440248	16498908	1	1	0	1
MORC2	NC_046238.1	Gnomon	13946134	14001722	0	0	0	0
MOSPD2	NC_046222.1	Gnomon	106997150	107030686	0	0	1	1
MOV10L1	NC_046224.1	Gnomon	20032932	20056714	0	0	0	0
MPDZ	NC_046262.2	Gnomon	31667756	31755966	1	1	0	1
MRPL28	NC_046236.1	Gnomon	2973864	2977047	0	0	1	1
MRPL42	NC_046224.1	Gnomon	40737214	40744131	0	0	0	0
MRPS27	NC_046262.2	Gnomon	26192382	26242533	1	0	0	0
MRPS30	NC_046262.2	Gnomon	14800247	14805892	1	0	0	0
MRPS36	NC_046262.2	Gnomon	22688449	22695474	1	1	0	1
MRPS5	NC_046223.1	Gnomon	12312850	12346080	1	0	0	0
MRTFA	NC_046224.1	Gnomon	23322355	23417126	0	0	0	0
MSH2	NC_046223.1	Gnomon	16222892	16268752	0	0	0	0
MSMO1	NC_046225.1	Gnomon	34726309	34734835	1	0	0	0
MTFR2	NC_046223.1	Gnomon	51595924	51605158	0	0	0	0
MTHFD1L	NC_046223.1	Gnomon	58637412	58747514	0	0	1	1
MTMR1	NC_046234.1	Gnomon	1492075	1527667	0	0	0	0
MTMR4	NC_046242.1	Gnomon	10515443	10552362	0	0	0	0
MTNR1A	NC_046225.1	Gnomon	43470698	43530592	1	0	1	1
MTREX	NC_046262.2	Gnomon	17362848	17410115	1	1	0	1
MTRR	NC_046221.1	Gnomon	87465958	87495676	0	0	0	0
MTX3	NC_046262.2	Gnomon	22821609	22830586	1	1	0	1
MXRA5	NC_046222.1	Gnomon	100872013	100890989	0	0	0	0
MYO10	NC_046221.1	Gnomon	82621694	82788523	0	0	0	0
MYO16	NC_046222.1	Gnomon	100345967	100643944	0	0	0	0
MYO3B	NC_046227.1	Gnomon	18614143	18830427	0	0	0	0
MYO6	NC_046223.1	Gnomon	85995031	86103766	0	0	0	0
MYO9A	NC_046232.1	Gnomon	2918824	3092836	0	0	0	0
MYOM2	NC_046223.1	Gnomon	97591547	97667642	0	0	0	0
MZT1	NC_046222.1	Gnomon	71441347	71446453	0	0	1	1
N4BP2	NC_046225.1	Gnomon	52237392	52267611	0	0	0	0
NAA35	NC_046262.2	Gnomon	38854258	38883625	1	0	0	0
NAF1	NC_046225.1	Gnomon	33972978	34004473	1	0	0	0
NAGPA	NC_046236.1	Gnomon	1386204	1396314	0	0	1	1
NALF1	NC_046222.1	Gnomon	88234930	88700465	0	0	0	0
NBEA	NC_046222.1	Gnomon	54432422	54903653	0	0	0	0
NCAPG	NC_046225.1	Gnomon	59870083	59899792	1	0	0	0
NCOA7	NC_046223.1	Gnomon	64072461	64148706	0	0	1	1
NDUFA11	NC_046249.1	Gnomon	6549869	6553878	0	0	1	1
NDUFAF2	NC_046262.2	Gnomon	19578403	19642269	1	0	0	0
NDUFS4	NC_046262.2	Gnomon	16680069	16732110	1	1	0	1
NEBL	NC_046221.1	Gnomon	19162094	19430352	0	0	1	1
NECAP2	NC_046244.1	Gnomon	770684	775156	0	0	0	0
NEK1	NC_046225.1	Gnomon	36273280	36334116	1	0	1	1
NEK10	NC_046221.1	Gnomon	41050118	41135111	0	0	0	0
NEK11	NC_046221.1	Gnomon	44681047	44767650	0	0	0	0
NETO1	NC_046221.1	Gnomon	101411186	101474221	0	0	0	0
NFAM1	NC_046224.1	Gnomon	22419215	22437816	0	0	0	0
NFATC1	NC_046221.1	Gnomon	61878910	61985009	0	0	0	0
NFIB	NC_046262.2	Gnomon	32054340	32230371	1	0	0	0
NFIL3	NC_046262.2	Gnomon	44027644	44040292	1	0	1	1
NFX1	NC_046221.1	Gnomon	59203460	59279584	0	0	1	1
NFXL1	NC_046225.1	Gnomon	49335611	49382302	1	0	0	0
NFYB	NC_046224.1	Gnomon	28114538	28131951	0	0	0	0
NIPBL	NC_046262.2	Gnomon	11917786	12057492	1	0	0	0
NKAIN2	NC_046223.1	Gnomon	64570010	65104589	0	0	0	0
NKAIN3	NC_046221.1	Gnomon	123477682	123826681	0	0	0	0
NKIRAS1	NC_046221.1	Gnomon	39836240	39849114	0	0	0	0
NLGN4X	NC_046222.1	Gnomon	102279214	102444058	1	0	0	0
NLN	NC_046262.2	Gnomon	21375435	21416025	1	0	0	0
NME8	NC_046221.1	Gnomon	52527691	52551991	0	0	0	0
NMT2	NC_046221.1	Gnomon	22091873	22128192	0	0	0	0
NNT	NC_046262.2	Gnomon	14401972	14443879	1	0	0	0
NOVA1	NC_046226.1	Gnomon	29257021	29397911	0	0	1	1
NPAS3	NC_046226.1	Gnomon	26388154	26938388	0	0	0	0
NPDC1	NC_046241.1	Gnomon	197020	220158	0	0	0	0
NPHP3	NC_046221.1	Gnomon	45313258	45341069	0	0	0	0
NPNT	NC_046225.1	Gnomon	23944598	23993766	1	0	0	0
NPSR1	NC_046221.1	Gnomon	48426225	48544532	0	0	0	0
NPTXR	NC_046224.1	Gnomon	24219591	24230073	0	0	0	0
NPY1R	NC_046225.1	Gnomon	34013692	34062964	1	0	0	0
NPY5R	NC_046225.1	Gnomon	34059882	34077660	1	0	0	0
NR1D2	NC_046221.1	Gnomon	39870315	39894649	0	0	1	1
NRG1	NC_046262.2	Gnomon	66631216	66734732	1	1	1	1
NRXN1	NC_046223.1	Gnomon	14654392	15336705	0	0	1	1
NRXN3	NC_046226.1	Gnomon	21265380	21618036	0	0	0	0
NSA2	NC_046262.2	Gnomon	25101345	25107643	1	0	0	0
NT5C3A	NC_046221.1	Gnomon	47821726	47835771	0	0	0	0
NTN1	NC_046240.1	Gnomon	758066	845417	0	0	0	0
NTRK2	NC_046262.2	Gnomon	38394883	38487400	1	0	0	0
NUAK1	NC_046224.1	Gnomon	27428667	27476080	0	0	0	0
NUP155	NC_046262.2	Gnomon	12137931	12168635	1	0	0	0
NUP210	NC_046233.1	Gnomon	21089247	21139389	0	0	0	0
NUP43	NC_046223.1	Gnomon	59206501	59215540	0	0	0	0
NXPH1	NC_046221.1	Gnomon	26981399	27121808	0	0	0	0
OAZ2	NC_046232.1	Gnomon	2581301	2593930	0	0	0	0
OBI1	NC_046222.1	Gnomon	73937310	73959875	0	0	0	0
OCA2	NC_046222.1	Gnomon	91244582	91435282	0	0	0	0
OCIAD1	NC_046225.1	Gnomon	48949079	48964643	1	0	0	0
OGFRL1	NC_046223.1	Gnomon	87926880	88019516	0	0	0	0
OPRK1	NC_046221.1	Gnomon	120060089	120087094	0	0	1	1
OSBPL10	NC_046221.1	Gnomon	42950450	43071467	0	0	1	1
OSTC	NC_046225.1	Gnomon	24926831	24931023	1	0	0	0
OSTF1	NC_046262.2	Gnomon	47408774	47427806	1	1	1	1
OTOGL	NC_046224.1	Gnomon	45665118	45758323	0	0	0	0
OTULIN	NC_046221.1	Gnomon	84279719	84292653	0	0	1	1
OTULINL	NC_046221.1	Gnomon	84308590	84329334	0	0	0	0
OTX1	NC_046223.1	Gnomon	11739685	11744653	1	0	1	1
OXCT1	NC_046262.2	Gnomon	13768866	13854563	1	0	0	0
OXNAD1	NC_046221.1	Gnomon	36785782	36804621	0	0	0	0
P2RX6	NC_046238.1	Gnomon	13751258	13758784	0	0	0	0
PAG1	NC_046221.1	Gnomon	131550445	131602913	0	0	0	0
PAICS	NC_046225.1	Gnomon	47162771	47174120	1	0	0	0
PAIP1	NC_046262.2	Gnomon	14374289	14398731	1	0	0	0
PALLD	NC_046225.1	Gnomon	35934793	36136918	1	0	0	0
PALM2AKAP2	NC_046262.2	Gnomon	58102342	58370698	1	0	0	0
PAPSS1	NC_046225.1	Gnomon	24482721	24524476	1	0	0	0
PARP8	NC_046262.2	Gnomon	15371785	15492683	1	0	0	0
PASD1	NC_046234.1	Gnomon	1080191	1196195	0	0	0	0
PAX7	NC_046244.1	Gnomon	1051499	1162001	0	0	0	0
PCDH7	NC_046225.1	Gnomon	55194544	55476069	0	0	1	1
PCDH9	NC_046222.1	Gnomon	68044317	68880385	0	0	0	0
PCGF3	NC_046262.2	Gnomon	65294756	65317961	0	0	1	1
PCLAF	NC_046232.1	Gnomon	2690464	2692637	0	0	0	0
PCSK2	NC_046223.1	Gnomon	9196102	9309454	1	0	0	0
PCSK5	NC_046262.2	Gnomon	47038787	47303491	1	0	0	0
PDE10A	NC_046223.1	Gnomon	40807692	41159301	0	0	0	0
PDE1C	NC_046221.1	Gnomon	58841560	59018611	0	0	0	0
PDE3A	NC_046224.1	Gnomon	72265657	72348304	0	0	0	0
PDE4D	NC_046262.2	Gnomon	18883539	18902901	1	0	0	0
PDE7B	NC_046223.1	Gnomon	51409935	51577069	0	0	0	0
PDE8B	NC_046262.2	Gnomon	24034640	24108395	1	0	0	0
PDGFC	NC_046225.1	Gnomon	31486925	31632394	1	0	0	0
PDK4	NC_046221.1	Gnomon	25695296	25705487	0	0	0	0
PDLIM3	NC_046225.1	Gnomon	42760216	42784210	1	0	1	1
PDLIM5	NC_046225.1	Gnomon	19973047	20100973	1	0	0	0
PDPK1	NC_046236.1	Gnomon	16553935	16580875	0	0	0	0
PDS5B	NC_046222.1	Gnomon	53457370	53565009	0	0	0	0
PELI1	NC_046223.1	Gnomon	11411597	11455748	1	0	0	0
PELO	NC_046262.2	Gnomon	16338683	16343390	1	1	1	1
PEPD	NC_046231.1	Gnomon	2128610	2282472	0	0	0	0
PER2	NC_046230.1	Gnomon	1157204	1204205	0	0	0	0
PES1	NC_046238.1	Gnomon	12832075	12839254	0	0	0	0
PEX3	NC_046223.1	Gnomon	54520293	54540898	0	0	0	0
PEX7	NC_046223.1	Gnomon	51893646	51936933	0	0	0	0
PGAP6	NC_046236.1	Gnomon	2977665	2994622	0	0	0	0
PGGT1B	NC_046262.2	Gnomon	55073478	55106989	1	0	0	0
PGM5	NC_046262.2	Gnomon	26457468	26527021	1	0	0	0
PHACTR1	NC_046221.1	Gnomon	67667678	67810542	0	0	0	0
PHACTR2	NC_046223.1	Gnomon	54556466	54680592	0	0	0	0
PHB2	NC_046222.1	Gnomon	29821320	29828639	1	0	0	0
PHF14	NC_046221.1	Gnomon	28038274	28143177	0	0	0	0
PHF2	NC_046233.1	Gnomon	20398400	20459413	0	0	0	0
PHF20	NC_046237.1	Gnomon	14027068	14098487	0	0	0	0
PHF21A	NC_046226.1	Gnomon	39324386	39458508	0	0	1	1
PHF3	NC_046223.1	Gnomon	91272876	91305595	0	0	0	0
PHLPP1	NC_046221.1	Gnomon	73704595	73846190	0	0	1	1
PIGU	NC_046237.1	Gnomon	14481914	14501918	0	0	0	0
PIK3C2G	NC_046224.1	Gnomon	73128088	73300125	0	0	0	0
PIK3CB	NC_046230.1	Gnomon	983222	1073258	0	0	0	0
PIK3R1	NC_046262.2	Gnomon	22365654	22420884	1	1	0	1
PIP5K1B	NC_046262.2	Gnomon	35109091	35211897	1	0	0	0
PIP5K1C	NC_046249.1	Gnomon	5775820	5828131	0	0	0	0
PLAA	NC_046262.2	Gnomon	60969925	60995069	1	0	0	0
PLCXD3	NC_046262.2	Gnomon	13614122	13692363	1	0	0	0
PLEKHA5	NC_046224.1	Gnomon	72819771	72969053	0	0	0	0
PLEKHM2	NC_046244.1	Gnomon	552233	576673	0	0	0	0
PLGRKT	NC_046262.2	Gnomon	28321022	28348247	1	0	1	1
PLIN2	NC_046262.2	Gnomon	34289799	34303587	1	0	0	0
PLK2	NC_046262.2	Gnomon	18653179	18660690	1	0	0	0
PLPP1	NC_046262.2	Gnomon	17410670	17474091	1	1	0	1
PLXDC2	NC_046221.1	Gnomon	19593090	19854075	0	0	0	0
PNISR	NC_046223.1	Gnomon	76674240	76700301	0	0	0	0
PNO1	NC_046223.1	Gnomon	9606101	9613492	1	0	0	0
PNPLA4	NC_046222.1	Gnomon	103176014	103198011	0	0	0	0
POC5	NC_046262.2	Gnomon	24690718	24720105	1	0	0	0
POLE	NC_046238.1	Gnomon	13832809	13869711	0	0	0	0
POLE4	NC_046249.1	Gnomon	6005665	6007968	0	0	0	0
POLK	NC_046262.2	Gnomon	24752800	24788215	1	0	1	1
POLR3H	NC_046224.1	Gnomon	22893773	22900243	0	0	0	0
POMK	NC_046225.1	Gnomon	26726401	26729500	1	0	0	0
POU6F2	NC_046221.1	Gnomon	57456932	57792568	0	0	0	0
PP2D1	NC_046221.1	Gnomon	38420627	38427151	0	0	0	0
PPA2	NC_046225.1	Gnomon	23734361	23771844	1	0	0	0
PPAT	NC_046225.1	Gnomon	47175101	47219798	1	0	0	0
PPIC	NC_046262.2	Gnomon	53328078	53337422	1	0	0	0
PPID	NC_046225.1	Gnomon	32320830	32335994	1	0	0	0
PPL	NC_046236.1	Gnomon	1494823	1521898	0	0	0	0
PPP2R5C	NC_046226.1	Gnomon	11425315	11472624	0	0	1	1
PPP3CA	NC_046225.1	Gnomon	22357882	22544075	1	0	1	1
PPWD1	NC_046262.2	Gnomon	21285362	21300286	1	0	0	0
PRAG1	NC_046225.1	Gnomon	28683545	28715769	1	0	0	0
PRAM1	NC_046249.1	Gnomon	5997138	6006744	0	0	0	0
PRDM4	NC_046224.1	Gnomon	26800096	26816342	0	0	0	0
PRDM6	NC_046262.2	Gnomon	53370281	53450268	1	0	0	0
PRIMPOL	NC_046225.1	Gnomon	42385728	42402662	1	0	0	0
PRKAA1	NC_046262.2	Gnomon	13471035	13492312	1	0	0	0
PRKN	NC_046223.1	Gnomon	38930361	39606270	0	0	0	0
PRL	NC_046221.1	Gnomon	63954094	63960230	0	0	0	0
PRLR	NC_046262.2	Gnomon	11236137	11324020	1	0	0	0
PRR16	NC_046262.2	Gnomon	52300239	52421866	1	0	1	1
PRR35	NC_046236.1	Gnomon	1248985	1270244	0	0	0	0
PRUNE2	NC_046262.2	Gnomon	35360514	35404223	1	1	0	1
PRXL2C	NC_046262.2	Gnomon	40850963	40856038	1	0	0	0
PSAT1	NC_046262.2	Gnomon	35956018	35977174	1	0	1	1
PSD3	NC_046262.2	Gnomon	45782213	45898217	1	0	0	0
PSIP1	NC_046262.2	Gnomon	32636488	32674063	1	0	1	1
PSMA4	NC_046232.1	Gnomon	830495	839692	1	1	0	1
PTAR1	NC_046262.2	Gnomon	48907070	48944445	1	1	1	1
PTBP3	NC_046262.2	Gnomon	58627898	58673029	1	0	0	0
PTCD2	NC_046262.2	Gnomon	26175674	26192443	1	0	0	0
PTCH1	NC_046262.2	Gnomon	40255374	40322426	1	1	0	1
PTGER4	NC_046262.2	Gnomon	13410050	13420539	1	0	0	0
PTPN6	NC_046222.1	Gnomon	29807687	29818536	1	0	0	0
PTPN9	NC_046232.1	Gnomon	2053804	2063899	0	0	0	0
PTPRD	NC_046262.2	Gnomon	29497851	29872135	1	0	0	0
PTPRK	NC_046223.1	Gnomon	62884170	63254264	0	0	0	0
PTPRQ	NC_046224.1	Gnomon	45534261	45659259	0	0	0	0
PUM3	NC_046262.2	Gnomon	27545165	27570515	1	1	0	1
PUS7L	NC_046224.1	Gnomon	55295495	55306945	0	0	0	0
PWP1	NC_046224.1	Gnomon	26818172	26834217	0	0	0	0
QKI	NC_046223.1	Gnomon	39900459	40052222	0	0	1	1
RAB1A	NC_046223.1	Gnomon	11049558	11063066	1	0	0	0
RAB32	NC_046223.1	Gnomon	50227211	50248283	0	0	0	0
RAB3C	NC_046262.2	Gnomon	18714896	18850710	1	0	0	0
RAB40C	NC_046236.1	Gnomon	1154103	1190496	0	0	0	0
RAB5A	NC_046221.1	Gnomon	38404295	38421619	0	0	0	0
RAI14	NC_046262.2	Gnomon	11081687	11182742	1	0	1	1
RALGAPB	NC_046237.1	Gnomon	14189096	14264357	0	0	0	0
RALY	NC_046237.1	Gnomon	13312729	13433506	0	0	0	0
RALYL	NC_046221.1	Gnomon	132673674	133054796	0	0	1	1
RAMP3	NC_046221.1	Gnomon	60781495	60816140	0	0	0	0
RAP1GDS1	NC_046225.1	Gnomon	21535708	21632185	1	0	0	0
RAPGEF2	NC_046225.1	Gnomon	32458605	32678436	1	0	0	0
RARB	NC_046221.1	Gnomon	40190638	40514674	0	0	0	0
RASEF	NC_046262.2	Gnomon	37738199	37773111	1	1	0	1
RASGRF2	NW_024879445.1	Gnomon	709173	820032	1	0	0	0
RBFOX2	NC_046224.1	Gnomon	25349164	25506321	0	0	0	0
RBM20	NC_046228.1	Gnomon	9771150	9796048	0	0	0	0
RBM25	NC_046226.1	Gnomon	36574896	36607725	0	0	1	1
RBM46	NC_046225.1	Gnomon	30519056	30532485	1	0	0	0
RBM47	NC_046225.1	Gnomon	52070260	52145969	1	1	0	1
RBM48	NC_046221.1	Gnomon	24337356	24343459	0	0	0	0
RBMS3	NC_046221.1	Gnomon	41632781	42354250	0	0	1	1
RBX1	NC_046224.1	Gnomon	23198357	23209186	0	0	0	0
RCC2	NC_046244.1	Gnomon	885704	903001	0	0	0	0
RCL1	NC_046262.2	Gnomon	28156259	28191428	1	0	0	0
RECK	NC_046221.1	Gnomon	61359143	61404757	0	0	0	0
REEP2	NC_046235.1	Gnomon	19378185	19392010	0	0	0	0
RELCH	NC_046221.1	Gnomon	74002407	74083686	0	0	0	0
REPS1	NC_046223.1	Gnomon	52730270	52793700	0	0	1	1
REV3L	NC_046223.1	Gnomon	71026595	71146163	0	0	0	0
RFK	NC_046262.2	Gnomon	35286400	35300468	1	0	1	1
RFTN1	NC_046221.1	Gnomon	36808281	36903121	0	0	0	0
RFX3	NC_046262.2	Gnomon	27622608	27705039	1	1	1	1
RFX4	NC_046224.1	Gnomon	27205355	27265192	0	0	1	1
RFX6	NC_046223.1	Gnomon	68543563	68575611	0	0	0	0
RGS17	NC_046223.1	Gnomon	57699615	57770958	0	0	1	1
RGS7	NC_046223.1	Gnomon	48463064	48700328	0	0	0	0
RHOH	NC_046225.1	Gnomon	52210873	52225923	0	0	0	0
RIC1	NC_046262.2	Gnomon	28400162	28457494	1	0	0	0
RIMS1	NC_046223.1	Gnomon	87508203	87575460	1	0	0	0
RMDN1	NC_046221.1	Gnomon	133616394	133630035	0	0	0	0
RMI1	NC_046262.2	Gnomon	38189422	38194657	1	0	0	0
RNF146	NC_046223.1	Gnomon	63536007	63546075	0	0	0	0
RNF152	NC_046221.1	Gnomon	74236929	74280438	0	0	0	0
RNF170	NC_046262.2	Gnomon	66334746	66358793	1	0	1	1
RNF180	NC_046262.2	Gnomon	20775124	20848924	1	1	0	1
RNF38	NC_046262.2	Gnomon	64542075	64652811	1	1	1	1
RNGTT	NC_046223.1	Gnomon	81316820	81492821	0	0	0	0
RNMT	NC_046221.1	Gnomon	105782689	105801162	0	0	0	0
RNPS1	NC_046236.1	Gnomon	459677	467875	0	0	0	0
ROR2	NC_046262.2	Gnomon	44142728	44295036	1	0	0	0
RORB	NC_046262.2	Gnomon	47598036	47640975	1	1	0	1
RPL15	NC_046221.1	Gnomon	39850202	39855661	0	0	1	1
RPL34	NC_046225.1	Gnomon	24920773	24924130	1	0	1	1
RPP38	NC_046221.1	Gnomon	22128402	22131366	0	0	0	0
RPS6	NC_046262.2	Gnomon	34409772	34415529	1	0	1	1
RTN4R	NC_046238.1	Gnomon	13312719	13387070	0	0	0	0
RTTN	NC_046221.1	Gnomon	102664107	102747963	0	0	0	0
RUFY2	NC_046228.1	Gnomon	34979017	34995512	0	0	0	0
RUNDC3B	NC_046221.1	Gnomon	22264081	22320785	0	0	0	0
RXFP1	NC_046225.1	Gnomon	32236790	32293825	1	0	0	0
RYR2	NC_046223.1	Gnomon	47024375	47411368	0	1	0	1
S100Z	NC_046262.2	Gnomon	24225519	24247527	1	1	0	1
S1PR3	NC_046262.2	Gnomon	43010241	43019961	1	0	0	0
SAP30	NC_046225.1	Gnomon	37787877	37794677	1	0	0	0
SAT1	NC_046222.1	Gnomon	111090636	111093341	0	0	0	0
SAXO1	NC_046262.2	Gnomon	34227938	34253050	1	0	0	0
SCAF8	NC_046223.1	Gnomon	56635081	56786029	0	0	0	0
SCAMP1	NC_046262.2	Gnomon	23511212	23559851	1	1	1	1
SCARF2	NC_046238.1	Gnomon	13694710	13713819	0	0	0	0
SCFD2	NC_046225.1	Gnomon	48335165	48533250	0	0	0	0
SCN2A	NC_046227.1	Gnomon	20441734	20517423	0	0	0	0
SCRG1	NC_046225.1	Gnomon	37796515	37804186	1	0	1	1
SDR16C5	NC_046221.1	Gnomon	121259428	121270228	0	0	0	0
SEC14L5	NC_046236.1	Gnomon	1398700	1433981	0	0	1	1
SEC24B	NC_046225.1	Gnomon	25374354	25434839	1	0	0	0
SEC24C	NC_046228.1	Gnomon	20601266	20639770	0	0	0	0
SECISBP2	NC_046262.2	Gnomon	43117620	43148560	1	0	0	0
SELENOM	NC_046238.1	Gnomon	13904806	13906756	0	0	0	0
SEM1	NC_046221.1	Gnomon	26136407	26142424	0	0	0	0
SEMA4D	NC_046262.2	Gnomon	43150324	43254949	1	0	0	0
SEMA6A	NC_046262.2	Gnomon	50763880	50831998	1	0	0	0
SENP6	NC_046223.1	Gnomon	86117225	86191778	1	0	0	0
SEPTIN7	NC_046221.1	Gnomon	48999203	49087519	0	0	1	1
SERINC5	NC_046262.2	Gnomon	22727903	22764918	1	1	0	1
SERTAD2	NC_046223.1	Gnomon	11162992	11245094	1	0	1	1
SESN1	NC_046223.1	Gnomon	72043714	72121840	0	0	0	0
SETD9	NC_046262.2	Gnomon	18064295	18073347	1	0	0	0
SF3A1	NC_046238.1	Gnomon	12783347	12796307	0	0	0	0
SFRP2	NC_046225.1	Gnomon	29967802	29972282	1	0	0	0
SGCZ	NC_046225.1	Gnomon	46162133	46593052	1	1	1	1
SGSM3	NC_046224.1	Gnomon	23417928	23440965	0	0	0	0
SGTB	NC_046262.2	Gnomon	21350761	21375488	1	0	0	0
SH2D4A	NC_046225.1	Gnomon	26811022	26831804	1	0	0	0
SH3BP4	NC_046227.1	Gnomon	1186175	1218798	0	0	0	0
SH3BP5	NC_046221.1	Gnomon	44359087	44412486	0	0	0	0
SH3D19	NC_046225.1	Gnomon	28731701	28778023	1	0	0	0
SH3GL2	NC_046262.2	Gnomon	33632449	33728371	1	0	0	0
SH3RF1	NC_046225.1	Gnomon	36174700	36270968	1	0	1	1
SHC3	NC_046262.2	Gnomon	43022502	43080578	1	0	0	0
SHLD1	NC_046223.1	Gnomon	12189176	12228673	1	0	0	0
SHLD3	NC_046262.2	Gnomon	21325788	21330280	1	0	1	1
SHOC1	NC_046262.2	Gnomon	58885283	58934920	1	0	0	0
SHPRH	NC_046223.1	Gnomon	50489632	50547417	0	0	0	0
SIN3A	NC_046232.1	Gnomon	2066536	2098294	0	0	0	0
SKP2	NC_046262.2	Gnomon	11592626	11605684	1	0	0	0
SLAIN2	NC_046225.1	Gnomon	49161911	49199559	1	0	1	1
SLC12A7	NC_046221.1	Gnomon	59119796	59180219	0	0	0	0
SLC1A1	NC_046262.2	Gnomon	28026056	28080692	1	0	0	0
SLC1A3	NC_046262.2	Gnomon	11772534	11839959	1	0	0	0
SLC1A4	NC_046223.1	Gnomon	11089608	11113993	1	0	0	0
SLC20A2	NC_046225.1	Gnomon	26657065	26696720	1	0	0	0
SLC24A2	NC_046262.2	Gnomon	34461509	34578139	1	0	0	0
SLC25A16	NC_046228.1	Gnomon	34940068	34957367	0	0	1	1
SLC25A17	NC_046224.1	Gnomon	23274292	23290219	0	0	0	0
SLC25A40	NC_046221.1	Gnomon	22320025	22344207	0	0	1	1
SLC27A6	NC_046262.2	Gnomon	45387638	45423547	1	0	0	0
SLC28A3	NC_046262.2	Gnomon	38221237	38302508	1	0	1	1
SLC2A12	NC_046223.1	Gnomon	60472970	60503485	0	0	1	1
SLC30A5	NC_046262.2	Gnomon	22655547	22675468	1	1	0	1
SLC35D2	NC_046262.2	Gnomon	40689400	40748951	1	0	1	1
SLC35E4	NC_046238.1	Gnomon	12843946	12847027	0	0	1	1
SLC38A9	NC_046262.2	Gnomon	17492543	17528990	1	1	0	1
SLC39A12	NC_046221.1	Gnomon	20556086	20591035	0	0	1	1
SLC4A10	NC_046227.1	Gnomon	21825770	21942966	0	0	0	0
SLC66A2	NC_046221.1	Gnomon	61525966	61589429	0	0	0	0
SLC7A4	NC_046238.1	Gnomon	13737094	13742725	0	0	0	0
SLC8A1	NC_046223.1	Gnomon	12528301	12640699	1	0	0	0
SLCO4C1	NC_046262.2	Gnomon	67520364	67550781	0	0	0	0
SLF1	NC_046262.2	Gnomon	46620737	46656025	1	0	1	1
SMAP1	NC_046223.1	Gnomon	88165016	88258388	0	0	1	1
SMARCA2	NC_046262.2	Gnomon	27219583	27344593	1	1	1	1
SMARCAD1	NC_046225.1	Gnomon	19805021	19847757	1	0	0	0
SMC5	NC_046262.2	Gnomon	48753981	48801234	1	1	0	1
SMCHD1	NC_046221.1	Gnomon	110605098	110658212	0	0	0	0
SMIM15	NC_046262.2	Gnomon	19642957	19645290	1	0	1	1
SMIM19	NC_046225.1	Gnomon	26705446	26718724	1	0	0	0
SMOC2	NC_046223.1	Gnomon	42515258	42656662	0	0	0	0
SMTN	NC_046238.1	Gnomon	13907390	13929019	0	0	0	0
SNAPC3	NC_046262.2	Gnomon	32607349	32630041	1	0	0	0
SNX13	NC_046221.1	Gnomon	31119215	31184910	0	0	1	1
SNX18	NC_046262.2	Gnomon	17047187	17067313	1	1	0	1
SNX2	NC_046262.2	Gnomon	53200536	53231950	1	0	1	1
SNX24	NC_046262.2	Gnomon	53238509	53310419	1	0	0	0
SNX25	NC_046225.1	Gnomon	42616521	42711890	1	0	0	0
SOCS2	NC_046224.1	Gnomon	40709926	40719731	0	0	0	0
SORBS2	NC_046225.1	Gnomon	42798612	42856034	1	0	0	0
SPAG17	NC_046222.1	Gnomon	28267116	28371348	0	0	0	0
SPATA48	NC_046221.1	Gnomon	88953712	88973222	0	0	0	0
SPDYA	NC_046223.1	Gnomon	16293735	16299831	0	0	0	0
SPEF2	NC_046262.2	Gnomon	11397820	11457410	1	0	0	0
SPEN	NC_046244.1	Gnomon	603051	669213	0	0	0	0
SPIN1	NC_046262.2	Gnomon	42783328	42836548	1	0	0	0
SPINK2	NC_046225.1	Gnomon	28218357	28227777	1	0	0	0
SPOCK3	NC_046225.1	Gnomon	35373418	35470802	1	0	0	0
SPPL2B	NC_046249.1	Gnomon	6261795	6296304	0	0	0	0
SPRED2	NC_046223.1	Gnomon	10916138	10976816	1	0	1	1
SPTLC1	NC_046262.2	Gnomon	44318418	44355627	1	0	0	0
SRD5A3	NC_046225.1	Gnomon	47628180	47637022	0	0	0	0
SREK1	NC_046262.2	Gnomon	21588689	21627937	1	0	0	0
SRFBP1	NC_046262.2	Gnomon	52788621	52862301	1	0	0	0
SRP72	NC_046225.1	Gnomon	28164410	28179519	1	0	0	0
SSBP2	NW_024879445.1	Gnomon	896318	1019305	1	0	0	0
ST13	NC_046224.1	Gnomon	23243659	23265973	0	0	0	0
ST3GAL3	NC_046229.1	Gnomon	11458011	11612148	0	0	0	0
ST3GAL6	NC_046222.1	Gnomon	21200702	21245755	0	0	0	0
ST6GAL1	NC_046230.1	Gnomon	1491284	1534677	0	0	0	0
ST8SIA4	NC_046262.2	Gnomon	67227374	67333050	0	0	1	1
STAC	NC_046221.1	Gnomon	51783291	51861225	0	0	0	0
STARD3NL	NC_046221.1	Gnomon	52357775	52383937	0	0	0	0
STK17A	NC_046221.1	Gnomon	55609879	55639677	0	0	0	0
STON1	NC_046223.1	Gnomon	15797849	15840916	0	0	0	0
STOX1	NC_046228.1	Gnomon	34800459	34807112	0	0	0	0
STXBP5	NC_046223.1	Gnomon	49867216	49975019	0	1	0	1
STXBP5L	NC_046222.1	Gnomon	27622618	27840801	0	0	0	0
SUB1	NC_046262.2	Gnomon	10439336	10451159	0	0	1	1
SUGCT	NC_046221.1	Gnomon	56880724	57225880	0	0	0	0
SUSD1	NC_046262.2	Gnomon	58686999	58735635	1	0	0	0
SV2C	NC_046262.2	Gnomon	24438519	24561718	1	1	0	1
SVEP1	NC_046262.2	Gnomon	59132539	59254854	1	0	0	0
SYCP2L	NC_046221.1	Gnomon	68650799	68677839	0	0	0	0
SYK	NC_046262.2	Gnomon	43719019	43769014	1	0	0	0
SYN3	NC_046224.1	Gnomon	26524529	26713164	0	0	0	0
SYNDIG1	NC_046223.1	Gnomon	13379677	13427619	1	0	0	0
SYNE1	NC_046223.1	Gnomon	57976076	58265956	0	0	0	0
SYNJ2	NC_046223.1	Gnomon	55203493	55261325	0	0	0	0
SYTL3	NC_046223.1	Gnomon	54907284	54943157	0	0	1	1
SZRD1	NC_046244.1	Gnomon	755319	769991	0	0	0	0
TACR3	NC_046225.1	Gnomon	23214659	23254887	1	0	0	0
TANK	NC_046227.1	Gnomon	22107190	22134812	0	0	0	0
TBC1D10A	NC_046238.1	Gnomon	12770118	12781100	0	0	0	0
TBC1D19	NC_046225.1	Gnomon	57007206	57058210	1	0	0	0
TBC1D2B	NC_046232.1	Gnomon	581178	613623	1	1	0	1
TBC1D32	NC_046223.1	Gnomon	66156516	66232030	1	0	0	0
TBCA	NC_046262.2	Gnomon	23908238	23937279	1	0	1	1
TBCK	NC_046225.1	Gnomon	24021586	24124447	1	0	0	0
TBPL1	NC_046223.1	Gnomon	60508820	60521838	0	0	0	0
TBX15	NC_046222.1	Gnomon	28595014	28692047	0	0	0	0
TBX20	NC_046221.1	Gnomon	48668996	48706096	0	0	0	0
TCAF2	NC_046222.1	Gnomon	31264328	31288984	0	0	0	0
TCAIM	NC_046221.1	Gnomon	43432983	43454694	0	0	0	0
TCF20	NC_046224.1	Gnomon	22447191	22577384	0	0	0	0
TCN2	NC_046238.1	Gnomon	12840490	12843388	0	0	1	1
TDO2	NC_046225.1	Gnomon	31061534	31075963	1	0	0	0
TEC	NC_046225.1	Gnomon	49199656	49265704	1	0	0	0
TELO2	NC_046236.1	Gnomon	438431	459189	0	0	0	0
TENM3	NC_046225.1	Gnomon	40324614	41721349	1	0	0	0
TENM4	NC_046222.1	Gnomon	33101840	33501648	1	0	0	0
TENT2	NC_046262.2	Gnomon	22945604	22995788	1	1	1	1
TESK2	NC_046229.1	Gnomon	10499513	10577864	0	0	1	1
TET2	NC_046225.1	Gnomon	23629490	23703331	1	0	0	0
TGFB3	NC_046226.1	Gnomon	23353057	23369673	0	0	0	0
TGIF2	NC_046237.1	Gnomon	14652056	14657025	0	0	0	0
THBS4	NC_046262.2	Gnomon	22775215	22813255	1	1	0	1
THSD7A	NC_046221.1	Gnomon	28270679	28556930	0	0	1	1
TIAM2	NC_046223.1	Gnomon	56499849	56587268	0	0	0	0
TIMP3	NC_046224.1	Gnomon	26586483	26623536	0	0	0	0
TJP2	NC_046262.2	Gnomon	35025633	35050571	1	0	1	1
TLE1	NC_046262.2	Gnomon	37231021	37316528	1	1	1	1
TLE4	NC_046262.2	Gnomon	36501883	36599398	1	1	0	1
TLL1	NC_046225.1	Gnomon	34960255	35100879	1	0	0	0
TLX3	NC_046235.1	Gnomon	365846	371445	0	0	0	0
TMA16	NC_046225.1	Gnomon	34102105	34124324	1	0	0	0
TMC1	NC_046262.2	Gnomon	47882376	47948298	1	0	0	0
TMED7	NC_046262.2	Gnomon	50394040	50401557	1	0	1	1
TMEM106B	NC_046221.1	Gnomon	28600766	28617396	0	0	1	1
TMEM108	NC_046221.1	Gnomon	45347061	45590742	0	0	0	0
TMEM131L	NC_046225.1	Gnomon	29803602	29894190	1	0	0	0
TMEM165	NC_046225.1	Gnomon	47615928	47626598	1	0	0	0
TMEM17	NC_046223.1	Gnomon	12008308	12011712	1	0	0	0
TMEM170B	NC_046221.1	Gnomon	68399949	68419727	0	0	0	0
TMEM171	NC_046262.2	Gnomon	25801204	25849918	1	1	0	1
TMEM174	NC_046262.2	Gnomon	25823339	25835196	1	1	0	1
TMEM184B	NC_046224.1	Gnomon	24419631	24447905	0	0	0	0
TMEM19	NC_046224.1	Gnomon	49016688	49027989	0	0	0	0
TMEM192	NC_046225.1	Gnomon	34626301	34652925	1	0	0	0
TMEM196	NC_046221.1	Gnomon	32018852	32118546	0	0	1	1
TMEM213	NC_046224.1	Gnomon	29726258	29734231	0	0	0	0
TMEM242	NC_046223.1	Gnomon	55510341	55533735	0	0	0	0
TMEM245	NC_046221.1	Gnomon	92863256	92947667	0	0	0	0
TMEM252	NC_046262.2	Gnomon	26448753	26451179	1	0	0	0
TMEM266	NC_046232.1	Gnomon	1128115	1211823	1	1	0	1
TMEM267	NC_046262.2	Gnomon	14342052	14354017	1	0	0	0
TMPRSS9	NC_046249.1	Gnomon	6304058	6328698	0	0	0	0
TMTC3	NC_046224.1	Gnomon	42661915	42695594	0	0	1	1
TNFAIP8	NC_046262.2	Gnomon	51855426	51913491	1	0	0	0
TNKS	NC_046225.1	Gnomon	28344378	28516748	1	0	0	0
TNPO1	NC_046262.2	Gnomon	25961381	26035966	1	0	0	0
TNRC6B	NC_046224.1	Gnomon	23477869	23551300	0	0	0	0
TNS3	NC_046221.1	Gnomon	59409176	59641549	0	0	0	0
TOE1	NC_046229.1	Gnomon	10578461	10583184	0	0	0	0
TOPORS	NC_046262.2	Gnomon	59710105	59715310	1	0	0	0
TP53INP2	NC_046237.1	Gnomon	14502054	14545962	0	0	0	0
TPD52L1	NC_046223.1	Gnomon	64377361	64430814	0	0	0	0
TPK1	NC_046221.1	Gnomon	54491521	54832099	0	0	0	0
TRAF3IP1	NC_046227.1	Gnomon	991910	1019373	0	0	0	0
TRAK1	NC_046221.1	Gnomon	46484699	46599015	0	0	1	1
TRAPPC13	NC_046262.2	Gnomon	21325753	21349636	1	0	0	0
TRDN	NC_046223.1	Gnomon	65167924	65387695	0	0	0	0
TRIM2	NC_046225.1	Gnomon	29705317	29711757	1	0	0	0
TRIM23	NC_046262.2	Gnomon	21302437	21325649	1	0	1	1
TRIM36	NC_046262.2	Gnomon	55132116	55156893	1	0	0	0
TRIO	NC_046221.1	Gnomon	84348486	84605498	0	0	0	0
TRIP11	NC_046226.1	Gnomon	16796323	16827732	0	0	0	0
TRIP4	NC_046232.1	Gnomon	2662597	2689713	0	0	0	0
TRMT10A	NC_046225.1	Gnomon	21985190	21992142	1	0	0	0
TRMT6	NC_046223.1	Gnomon	12162306	12175736	1	0	0	0
TRMT61B	NC_046223.1	Gnomon	16299922	16306183	0	0	0	0
TRMT9B	NC_046225.1	Gnomon	47009789	47086342	1	0	0	0
TRNAA-AGC	NC_046221.1	tRNAscan-SE	125025035	125025107	0	0	0	0
TRNAG-UCC	NC_046232.1	tRNAscan-SE	2235888	2235959	0	0	0	0
TRNAH-GUG	NC_046262.2	tRNAscan-SE	32279802	32279874	1	0	0	0
TRNAK-CUU	NC_046221.1	tRNAscan-SE	27072365	27072437	0	0	0	0
TRNAM-CAU	NC_046232.1	tRNAscan-SE	2248659	2248730	0	0	0	0
TRNAN-GUU	NC_046221.1	tRNAscan-SE	25362163	25362236	0	0	0	0
TRNAR-ACG	NC_046221.1	tRNAscan-SE	125046991	125047063	0	0	0	0
TRNAY-GUA	NC_046221.1	tRNAscan-SE	125025897	125025985	0	0	0	0
TRPA1	NC_046221.1	Gnomon	127440087	127471893	0	0	0	0
TRPM3	NC_046262.2	Gnomon	48249463	48690240	1	0	0	0
TRPM6	NC_046262.2	Gnomon	47511469	47573852	1	1	1	1
TRPS1	NC_046221.1	Gnomon	147973210	148184601	0	0	0	0
TSPAN3	NC_046232.1	Gnomon	1469473	1490522	0	1	0	1
TSPAN5	NC_046225.1	Gnomon	21635270	21724223	1	0	1	1
TSPAN9	NC_046222.1	Gnomon	30891788	30992076	1	0	1	1
TTC33	NC_046262.2	Gnomon	13426427	13469994	1	0	0	0
TTC37	NC_046262.2	Gnomon	46963574	47018105	1	0	0	0
TTC39B	NC_046262.2	Gnomon	32505180	32547123	1	0	0	0
TTLL5	NC_046226.1	Gnomon	23373943	23496632	0	0	0	0
TULP3	NC_046222.1	Gnomon	31138453	31165481	0	0	0	0
TULP4	NC_046223.1	Gnomon	55002448	55132803	0	0	0	0
TUSC3	NC_046225.1	Gnomon	45866767	45977728	0	0	0	0
TUT7	NC_046262.2	Gnomon	38961031	38997541	1	1	0	1
TXNRD1	NC_046224.1	Gnomon	28070614	28105251	0	0	0	0
TYRP1	NC_046262.2	Gnomon	31525054	31535734	1	0	0	0
UAP1L1	NC_046241.1	Gnomon	70468	88578	0	0	0	0
UBA6	NC_046225.1	Gnomon	27008248	27041599	1	0	0	0
UBE2D3	NC_046225.1	Gnomon	23010912	23034946	1	0	1	1
UBE2E1	NC_046221.1	Gnomon	39784794	39832741	0	0	1	1
UBE2QL1	NC_046221.1	Gnomon	88107212	88124968	0	0	0	0
UBE3A	NC_046222.1	Gnomon	92535153	92589206	0	0	1	1
UBN1	NC_046236.1	Gnomon	1522545	1549160	0	0	0	0
UBN2	NC_046224.1	Gnomon	22247033	22301653	0	0	0	0
UBQLN1	NC_046262.2	Gnomon	38088202	38115635	1	0	1	1
UFL1	NC_046223.1	Gnomon	78030584	78048379	0	0	0	0
UFSP2	NC_046225.1	Gnomon	42730481	42745276	1	0	0	0
UGCG	NC_046262.2	Gnomon	58799478	58836732	1	0	1	1
UGDH	NC_046225.1	Gnomon	52494694	52509785	1	0	0	0
UGP2	NC_046223.1	Gnomon	11516655	11536580	1	0	0	0
UHRF2	NC_046262.2	Gnomon	28657540	28741293	1	0	0	0
ULK4	NC_046221.1	Gnomon	46632668	46811710	0	0	0	0
UMAD1	NC_046221.1	Gnomon	26662404	26745973	0	0	1	1
UNC13A	NC_046249.1	Gnomon	5586951	5624520	0	0	0	0
UNC5C	NC_046225.1	Gnomon	20378381	20628325	1	0	0	0
USP3	NC_046232.1	Gnomon	366722	408097	1	1	0	1
USP35	NC_046222.1	Gnomon	32849180	32878251	0	0	0	0
USP37	NC_046227.1	Gnomon	23353371	23387871	0	0	0	0
USP40	NC_046227.1	Gnomon	1022120	1045670	0	0	0	0
USP44	NC_046224.1	Gnomon	40007027	40025425	0	0	0	0
USP45	NC_046223.1	Gnomon	76615857	76668300	0	0	0	0
USP46	NC_046225.1	Gnomon	48588971	48626897	1	0	1	1
UST	NC_046223.1	Gnomon	49114637	49270196	0	0	0	0
UTP15	NC_046262.2	Gnomon	25609053	25618527	1	1	0	1
UTRN	NC_046223.1	Gnomon	50840560	51023703	0	0	1	1
VANGL1	NC_046222.1	Gnomon	25821175	25869021	1	0	0	0
VCL	NC_046228.1	Gnomon	21083688	21141733	0	0	0	0
VEGFC	NC_046225.1	Gnomon	39132817	39207061	1	0	0	0
VLDLR	NC_046262.2	Gnomon	27476412	27490966	1	1	0	1
VOPP1	NC_046221.1	Gnomon	55250173	55314118	0	0	0	0
VPS13A	NC_046262.2	Gnomon	35583964	35690461	1	0	0	0
VPS41	NC_046221.1	Gnomon	57829880	57954608	0	0	0	0
VPS50	NC_046221.1	Gnomon	24621004	24718476	0	0	0	0
VPS54	NC_046223.1	Gnomon	11470002	11516653	1	0	0	0
VTA1	NC_046223.1	Gnomon	53878176	53915114	0	0	0	0
VTCN1	NC_046222.1	Gnomon	27968207	27970440	0	0	0	0
VWDE	NC_046221.1	Gnomon	28668053	28701831	0	0	0	0
WDR27	NC_046223.1	Gnomon	43031788	43125750	0	0	0	0
WDR41	NC_046262.2	Gnomon	24003825	24032480	1	0	0	0
WDR61	NC_046232.1	Gnomon	730407	737882	1	1	0	1
WDR70	NC_046262.2	Gnomon	12172903	12300128	1	0	0	0
WWP1	NC_046221.1	Gnomon	133553515	133614779	0	0	0	0
XPO6	NC_046236.1	Gnomon	1854334	1911765	0	0	0	0
XRCC4	NW_024879445.1	Gnomon	1480334	1619888	0	0	0	0
YAF2	NC_046224.1	Gnomon	55846556	55877568	0	0	1	1
YIPF7	NC_046225.1	Gnomon	50667518	50679470	0	0	0	0
YLPM1	NC_046226.1	Gnomon	23802815	23837884	0	0	1	1
YTHDC1	NC_046225.1	Gnomon	26876570	26899925	1	0	0	0
ZBTB17	NC_046244.1	Gnomon	672128	681774	0	0	1	1
ZBTB2	NC_046223.1	Gnomon	58548826	58559371	0	0	0	0
ZBTB20	NC_046222.1	Gnomon	22576937	22761471	0	0	0	0
ZC3H7B	NC_046224.1	Gnomon	22990858	23035963	0	0	0	0
ZCCHC2	NC_046221.1	Gnomon	73885499	73930348	0	0	0	0
ZCCHC7	NW_024879445.1	Gnomon	307852	403467	1	0	0	0
ZDHHC21	NC_046262.2	Gnomon	32340048	32381557	1	0	0	0
ZDHHC22	NC_046226.1	Gnomon	22698733	22706451	0	0	0	0
ZDHHC23	NC_046222.1	Gnomon	22462381	22469730	0	0	0	0
ZFAND5	NC_046262.2	Gnomon	48016953	48030685	1	0	0	0
ZFHX4	NC_046221.1	Gnomon	129503894	129658336	0	0	0	0
ZFYVE1	NC_046226.1	Gnomon	36547063	36571464	0	0	0	0
ZMYM2	NC_046222.1	Gnomon	47693223	47785620	0	0	0	0
ZNF185	NC_046234.1	Gnomon	883640	909939	0	0	0	0
ZNF366	NC_046262.2	Gnomon	26107578	26145620	1	0	0	0
ZNF367	NC_046262.2	Gnomon	40749492	40756213	1	0	0	0
ZNF385D	NC_046221.1	Gnomon	38869444	39046878	0	0	0	0
ZNF608	NC_046262.2	Gnomon	54076926	54157639	1	0	0	0
ZNF609	NC_046232.1	Gnomon	2596279	2628462	0	0	0	0
ZNF618	NC_046241.1	Gnomon	824768	867853	0	0	0	0
ZNF804B	NC_046221.1	Gnomon	22705494	22942285	0	0	0	0
ZNRF2	NC_046221.1	Gnomon	44158172	44212136	0	0	0	0
ZSWIM6	NC_046262.2	Gnomon	19727973	19838057	1	0	0	0
