# Supplementary material for: The genetics of extrinsic postzygotic selection in a migratory divide between subspecies of the Swainson’s thrush
Source: Nat Commun. 2025 Aug 24;16:7897. doi: 10.1038/s41467-025-63188-6 (PMC12375019; doi:10.1038/s41467-025-63188-6)
Supplement: Supplementary file 6 — Source Data [file 41467_2025_63188_MOESM6_ESM.xlsx]

## Sheet: Figure_2_a+c_Figure_S2
Figure 2a: Results for the effects of age from general linear models for viability selection and interspecific heterozygosity.
Figure 2c: Results for the effects of the interaction between geneome-wide ancestry and age from general linear models for viability selection and interspecific heterozygosity.
Figure S2: Results for the effects of genome-wide ancestry and sex from general linear models for viability selection and interspecific heterozygosity.
COLUMN	DESCRIPTION
CHROM	scaffold name
POS	basepair position on the scaffold
pval_ancestry	p-value for covariate genome wide ancestry
pval_age	p-value for covariate age
pval_sex	p-value for covariate sex
pval_interaction_ancestry_x_age	p-value for the interaction between genome-wide ancestry and age
CHROM	POS	pval_ancestry	pval_age	pval_sex	pval_interaction_ancestry_x_age
super-scaffold-1	18823082	0.428005	0.114454	0.45647	0.418631
super-scaffold-1	19402304	0.0863491	0.0439946	0.828733	0.75206
super-scaffold-1	19558075	2.44451e-06	0.00556383	0.57173	0.599667
super-scaffold-1	19691265	0.854193	0.0153181	0.646562	0.327736
super-scaffold-1	19796896	1.17732e-05	0.0185796	0.113835	0.501632
super-scaffold-1	20226414	0.205118	0.000604199	0.232959	0.0494284
super-scaffold-1	20498236	6.08337e-10	0.000347326	0.0834039	0.0202499
super-scaffold-1	20584392	3.97082e-10	0.000168894	0.384688	0.132638
super-scaffold-1	20639116	4.86865e-13	0.0336443	0.547424	0.737658
super-scaffold-1	21944208	6.01863e-07	0.0486986	0.452467	0.122853
super-scaffold-1	22127734	2.69719e-14	0.370325	0.576609	0.0998193
super-scaffold-1	22310106	4.0976e-14	0.525784	0.896054	0.0611191
super-scaffold-1	22373754	0.808488	0.0820063	0.885926	0.0818479
super-scaffold-1	22486976	1.64781e-11	0.204311	0.395466	0.0202786
super-scaffold-1	22670214	1.78762e-13	0.080874	0.926711	0.00786104
super-scaffold-1	22851236	3.74251e-18	0.0436501	0.310593	0.004874
super-scaffold-1	23667638	1.22197e-09	0.00829278	0.219957	0.668535
super-scaffold-1	23763949	0.000757749	0.00131165	0.421135	0.0418245
super-scaffold-1	24057067	1.1526e-06	0.0132587	0.283198	0.791214
super-scaffold-1	24207454	4.10146e-11	0.0108308	0.446932	0.165131
super-scaffold-1	24357161	6.79311e-14	0.0739788	0.438011	0.168494
super-scaffold-1	24519696	0.000512146	0.0320674	0.00959504	0.182935
super-scaffold-1	24706921	0.000306798	0.11215	0.266586	0.815751
super-scaffold-1	24763759	8.49095e-08	0.00210074	0.79443	0.731665
super-scaffold-1	24805962	2.15475e-13	0.00251834	0.838031	0.414256
super-scaffold-1	24848100	4.17312e-06	0.136231	0.436608	0.89673
super-scaffold-1	24884747	1.05635e-11	0.0388477	0.344679	0.737345
super-scaffold-1	25358708	0.995089	0.00370493	0.619746	0.213993
super-scaffold-1	25707326	0.000158553	0.0895755	0.199848	0.407751
super-scaffold-1	26139219	0.00582968	0.00766544	0.28607	0.009395
super-scaffold-1	26224022	2.04329e-05	0.143883	0.025974	0.0448038
super-scaffold-1	26728265	2.81721e-07	0.00285161	0.119817	0.00223884
super-scaffold-1	27072705	0.0792606	0.00593208	0.486299	0.154237
super-scaffold-1	27221108	1.29002e-12	0.005742	0.389643	0.301985
super-scaffold-1	27404303	0.00019467	0.000814535	0.735648	0.217742
super-scaffold-1	27512530	1.4172e-06	0.0446337	0.34618	0.0131615
super-scaffold-1	27547838	0.106628	0.0606461	0.539627	0.0287463
super-scaffold-1	27906077	7.46358e-05	0.0537764	0.361637	0.391537
super-scaffold-1	28145119	9.76435e-06	0.00372133	0.506971	0.0128508
super-scaffold-1	28422008	6.18273e-05	0.238359	0.0511638	0.187705
super-scaffold-1	28627620	1.27332e-11	0.0161433	0.85325	0.0102626
super-scaffold-1	28685002	0.000184713	0.140328	0.35517	0.0644118
super-scaffold-1	28846777	2.90298e-07	0.00256834	0.378946	0.0075316
super-scaffold-1	29012324	1.29435e-07	0.00496378	0.51784	0.551267
super-scaffold-1	29207539	2.63032e-06	0.00957332	0.330484	0.0571577
super-scaffold-1	29247011	9.36909e-13	0.000422316	0.323944	0.0208122
super-scaffold-1	29292310	9.44162e-15	0.0278891	0.879457	0.0042942
super-scaffold-1	29445902	1.77554e-10	0.00151406	0.254089	0.0630779
super-scaffold-1	29595598	1.04616e-07	0.00369215	0.539405	0.137208
super-scaffold-1	29670129	1.21583e-13	0.111097	0.184386	0.177483
super-scaffold-1	29711623	2.28897e-16	0.0108256	0.521354	0.0480756
super-scaffold-1	29768703	4.14186e-13	0.0154949	0.724647	0.189865
super-scaffold-1	29898777	2.57468e-14	0.00140003	0.716311	0.0703498
super-scaffold-1	29936751	8.14323e-14	0.0315188	0.331686	0.0497159
super-scaffold-1	29999727	3.21857e-16	0.00251446	0.622025	0.148975
super-scaffold-1	30145779	3.73746e-09	0.00042871	0.547474	0.0571154
super-scaffold-1	30355217	6.71582e-22	0.00086612	0.76675	0.0814423
super-scaffold-1	30506540	1.82587e-18	0.0045266	0.834483	0.0535745
super-scaffold-1	30613886	8.86394e-10	0.511772	0.416413	0.506597
super-scaffold-1	30753793	0.00288517	0.183598	0.913843	0.43868
super-scaffold-1	30810037	1.26656e-09	0.0345459	0.708974	0.0158549
super-scaffold-1	31136345	0.00309851	0.000548739	0.738268	0.841137
super-scaffold-1	31434666	2.7561e-12	0.0426737	0.763187	0.930624
super-scaffold-1	31618668	4.40933e-05	0.519531	0.765451	0.748855
super-scaffold-1	32053438	0.0349295	0.0177658	0.596742	0.117303
super-scaffold-1	32068633	0.000202746	0.00631343	0.648775	0.10562
super-scaffold-1	32236731	8.03986e-08	0.00669737	0.505999	0.726311
super-scaffold-1	32495685	6.05399e-07	0.165219	0.260096	0.0215332
super-scaffold-1	33593107	NA	NA	NA	NA
super-scaffold-1	35292095	0.0083238	0.00328374	0.958262	0.629298
super-scaffold-1	36435809	1.8647e-14	0.00336685	0.972032	0.11198
super-scaffold-1	36748686	6.20729e-07	0.214599	0.586029	0.0128086
super-scaffold-1	36797453	2.38729e-05	0.352638	0.53868	0.499011
super-scaffold-1	36950960	9.08997e-15	0.384305	0.820214	0.0285309
super-scaffold-1	37351944	0.130888	0.00837865	0.534685	0.0101467
super-scaffold-1	37751070	0.0205149	0.00152915	0.872388	0.209745
super-scaffold-1	38001085	2.83501e-22	0.425866	0.31873	0.0130332
super-scaffold-1	38097822	6.0067e-19	0.0351206	0.428488	0.30495
super-scaffold-1	38259563	6.86949e-13	0.0332817	0.696141	0.215606
super-scaffold-1	38288149	6.01563e-12	0.650477	0.725889	0.0697059
super-scaffold-1	38422982	4.49577e-13	0.195601	0.749611	0.0659855
super-scaffold-1	38517081	4.7165e-24	0.0347063	0.20293	0.0644106
super-scaffold-1	38874929	1.36459e-06	0.106597	0.383074	0.103417
super-scaffold-1	39071512	9.84505e-08	0.00935557	0.86604	0.024569
super-scaffold-1	39170664	2.63374e-08	0.179264	0.747235	0.387269
super-scaffold-1	39410169	2.85417e-15	0.0933236	0.712329	0.257172
super-scaffold-1	39774554	7.51338e-06	0.108169	0.622287	0.34726
super-scaffold-1	39856778	1.4933e-15	0.013619	0.5452	0.0424282
super-scaffold-1	40101096	1.14196e-09	0.0554815	0.951039	0.00217048
super-scaffold-1	40445922	6.18812e-11	0.025211	0.70095	0.0204143
super-scaffold-1	40658241	6.25326e-10	0.0201974	0.241388	0.173722
super-scaffold-1	40990958	4.12537e-13	0.0592488	0.290766	0.0644679
super-scaffold-1	41127083	9.29206e-17	0.0764114	0.436132	0.0842339
super-scaffold-1	41276936	3.61618e-15	0.586928	0.21101	0.0102161
super-scaffold-1	41500047	1.06871e-09	0.186669	0.873694	0.0791043
super-scaffold-1	41573903	2.95181e-19	0.189752	0.310265	0.0415195
super-scaffold-1	41763356	7.08304e-12	0.00250803	0.444726	0.00412433
super-scaffold-1	41797443	6.58431e-13	0.00542726	0.518245	0.0292018
super-scaffold-1	42101428	3.45305e-08	0.0300192	0.435764	0.000517243
super-scaffold-1	42217806	2.54768e-16	0.150255	0.253193	0.00583124
super-scaffold-1	42364742	3.9758e-10	0.0942921	0.470431	0.0138545
super-scaffold-1	42420281	2.19212e-18	0.139143	0.0652195	0.00737849
super-scaffold-1	42520146	2.30785e-17	0.0514165	0.336254	0.0114497
super-scaffold-1	43001957	1.1164e-11	0.00702305	0.82824	0.0153405
super-scaffold-1	43278288	1.45268e-19	0.390383	0.648375	0.0129013
super-scaffold-1	43434658	2.13427e-14	0.232165	0.893063	0.00544349
super-scaffold-1	43545757	1.96112e-19	0.123081	0.98194	0.00431045
super-scaffold-1	43723356	8.25529e-20	0.248795	0.407466	0.00244657
super-scaffold-1	43779716	1.17952e-20	0.327174	0.259255	0.00341626
super-scaffold-1	44216643	2.84957e-15	0.398388	0.142886	0.0443882
super-scaffold-1	44362685	2.67719e-14	0.0625116	0.875967	0.0353608
super-scaffold-1	44632670	8.99218e-17	0.136771	0.641014	0.00956761
super-scaffold-1	44741480	1.07381e-08	0.235354	0.742596	0.0249189
super-scaffold-1	44868848	3.48633e-09	0.559323	0.457188	0.0543265
super-scaffold-1	45073268	1.67139e-07	0.212815	0.4607	0.00734478
super-scaffold-1	45342920	0.0914911	0.0492334	0.369961	0.00616471
super-scaffold-1	45557719	6.26948e-19	0.337766	0.405805	0.00834423
super-scaffold-1	45684409	1.47353e-19	0.291943	0.429412	0.00106864
super-scaffold-1	45753927	2.61649e-19	0.24754	0.428595	0.00503938
super-scaffold-1	46199377	1.75426e-20	0.427945	0.339895	0.0117024
super-scaffold-1	46369261	1.79977e-20	0.491674	0.269839	0.00739449
super-scaffold-1	46490689	9.31011e-21	0.377195	0.431438	0.0114874
super-scaffold-1	46603978	1.23689e-21	0.351406	0.317135	0.0112659
super-scaffold-1	46719226	1.50599e-19	0.291667	0.300245	0.00971456
super-scaffold-1	46833253	5.27973e-20	0.45526	0.322293	0.0119205
super-scaffold-1	47352205	5.72665e-22	0.32571	0.259262	0.00829311
super-scaffold-1	47421345	2.86827e-21	0.260248	0.309961	0.00678284
super-scaffold-1	47709051	5.25264e-20	0.436184	0.268182	0.00267728
super-scaffold-1	47819683	2.41649e-21	0.490155	0.44981	0.0122952
super-scaffold-1	47960586	3.57275e-21	0.246698	0.312844	0.00836903
super-scaffold-1	48069159	4.79214e-21	0.156916	0.313412	0.0124693
super-scaffold-1	48159342	5.43665e-20	0.280665	0.357997	0.00528338
super-scaffold-1	48316866	4.85346e-22	0.218051	0.327602	0.0189436
super-scaffold-1	48388828	8.82714e-21	0.420445	0.309373	0.007225
super-scaffold-1	48548545	1.99062e-19	0.199454	0.32776	0.0116712
super-scaffold-1	48622836	4.75918e-19	0.321676	0.312002	0.00394809
super-scaffold-1	48715695	2.13771e-21	0.376198	0.404275	0.00683055
super-scaffold-1	48902804	1.11084e-20	0.36078	0.575412	0.00521186
super-scaffold-1	48958508	4.87354e-21	0.524782	0.401587	0.0169233
super-scaffold-1	49023250	8.68738e-21	0.472258	0.333359	0.0068133
super-scaffold-1	49082817	2.39355e-21	0.519558	0.348009	0.0107
super-scaffold-1	49249256	1.75052e-21	0.526187	0.469321	0.0060156
super-scaffold-1	49693817	1.13256e-20	0.268085	0.277312	0.0144142
super-scaffold-1	49858046	4.20188e-20	0.559782	0.420833	0.0106869
super-scaffold-1	49923040	2.11958e-21	0.452949	0.392076	0.00320416
super-scaffold-1	50033326	2.20169e-20	0.438104	0.445373	0.00343153
super-scaffold-1	50103461	4.86192e-20	0.264657	0.692246	0.00539862
super-scaffold-1	50280578	4.45177e-22	0.575578	0.355267	0.0264799
super-scaffold-1	50445259	1.76668e-21	0.32202	0.263585	0.0100774
super-scaffold-1	50627884	3.02476e-21	0.501987	0.310084	0.00888008
super-scaffold-1	50728431	7.07411e-19	0.360885	0.412166	0.00333319
super-scaffold-1	50793813	3.87763e-21	0.37128	0.426538	0.0105171
super-scaffold-1	50865158	4.92363e-19	0.571745	0.472271	0.0126973
super-scaffold-1	50931994	1.0202e-19	0.499589	0.37172	0.0119122
super-scaffold-1	51074658	2.14996e-20	0.440565	0.317298	0.014081
super-scaffold-1	51200569	5.67034e-20	0.350458	0.303523	0.018739
super-scaffold-1	51273108	4.28632e-20	0.263549	0.27647	0.00416343
super-scaffold-1	51364089	1.82342e-19	0.355151	0.373292	0.0063813
super-scaffold-1	51459193	4.91207e-22	0.391904	0.339409	0.00577267
super-scaffold-1	51632364	8.89891e-21	0.234547	0.228138	0.00270407
super-scaffold-1	51714542	3.52624e-20	0.466571	0.474892	0.0171457
super-scaffold-1	51850034	3.91718e-23	0.488951	0.361267	0.00185966
super-scaffold-1	51976006	5.418e-22	0.641969	0.29603	0.00502345
super-scaffold-1	52161450	1.01738e-22	0.545025	0.38072	0.00682906
super-scaffold-1	52276812	4.16276e-21	0.378608	0.487585	0.00174096
super-scaffold-1	52346201	4.59091e-20	0.511039	0.410283	0.00675248
super-scaffold-1	52453092	1.47454e-19	0.336541	0.326907	0.00860674
super-scaffold-1	52545007	1.61599e-19	0.565232	0.472487	0.00758573
super-scaffold-1	52651581	8.67957e-21	0.491186	0.385163	0.00889062
super-scaffold-1	52749562	6.8563e-21	0.312097	0.303461	0.0132372
super-scaffold-1	52880465	8.93979e-19	0.483247	0.444647	0.00444774
super-scaffold-1	52950491	1.39955e-21	0.484728	0.315645	0.00837362
super-scaffold-1	53088567	3.6663e-21	0.443225	0.368076	0.0154095
super-scaffold-1	53244612	1.66088e-20	0.597757	0.371833	0.0112274
super-scaffold-1	53408737	5.08029e-21	0.284841	0.344968	0.00593619
super-scaffold-1	53654847	8.39887e-20	0.388495	0.354811	0.00709192
super-scaffold-1	53723831	2.71941e-20	0.403605	0.477691	0.00815763
super-scaffold-1	53843449	1.51494e-20	0.281035	0.470229	0.00809412
super-scaffold-1	54031319	1.65074e-19	0.411435	0.439831	0.00451305
super-scaffold-1	54107571	2.0879e-21	0.529782	0.390499	0.00964519
super-scaffold-1	54199760	1.18932e-20	0.462955	0.408494	0.00433088
super-scaffold-1	54286545	5.47559e-18	0.332006	0.682613	0.00617897
super-scaffold-1	54348521	1.50451e-20	0.36779	0.430089	0.00833399
super-scaffold-1	54406869	2.56983e-20	0.240623	0.310901	0.0104523
super-scaffold-1	54561768	5.26891e-22	0.376727	0.393487	0.00371771
super-scaffold-1	54628854	2.69568e-28	0.845078	0.618009	0.0060206
super-scaffold-1	54798439	6.21071e-21	0.115718	0.292032	0.000908091
super-scaffold-1	55103733	2.40886e-11	0.322149	0.260945	0.00828446
super-scaffold-1	55293651	7.09323e-23	0.551178	0.38362	0.0091921
super-scaffold-1	55620580	1.83102e-22	0.549648	0.588213	0.0139229
super-scaffold-1	55698878	9.86231e-21	0.367786	0.708687	0.0224302
super-scaffold-1	55795473	2.21605e-21	0.471166	0.40454	0.00306528
super-scaffold-1	55909606	5.83824e-21	0.37581	0.244575	0.0116591
super-scaffold-1	56120955	1.75058e-20	0.497893	0.334706	0.0110014
super-scaffold-1	56633900	1.56054e-20	0.361823	0.428341	0.0180288
super-scaffold-1	56911070	1.51439e-20	0.467994	0.361428	0.0112556
super-scaffold-1	57001061	7.52316e-22	0.36755	0.338022	0.0135736
super-scaffold-1	57175120	6.47816e-21	0.535744	0.465149	0.0220337
super-scaffold-1	57303486	9.7249e-21	0.464646	0.323761	0.0220026
super-scaffold-1	57517758	3.08863e-21	0.582575	0.386602	0.00452131
super-scaffold-1	57651700	4.09916e-20	0.555095	0.247524	0.00384663
super-scaffold-1	57748935	2.17906e-20	0.555044	0.276225	0.00660487
super-scaffold-1	57856376	2.26026e-21	0.556783	0.38415	0.00497606
super-scaffold-1	58012165	2.66055e-20	0.721225	0.29869	0.00674177
super-scaffold-1	58073408	2.01197e-21	0.762102	0.342306	0.00492422
super-scaffold-1	58222314	1.59518e-21	0.617527	0.422886	0.0155344
super-scaffold-1	58268871	7.00703e-22	0.641155	0.321778	0.0109124
super-scaffold-1	58376658	5.84798e-20	0.485628	0.327351	0.0219602
super-scaffold-1	58427661	1.63252e-19	0.574439	0.409113	0.0119553
super-scaffold-1	58473072	1.12884e-20	0.343169	0.313743	0.0369178
super-scaffold-1	58556293	2.59369e-21	0.531258	0.416223	0.00537922
super-scaffold-1	58677283	9.206e-21	0.507599	0.300133	0.00957073
super-scaffold-1	58761358	1.16046e-21	0.647737	0.277101	0.00328869
super-scaffold-1	58854777	9.6582e-21	0.528023	0.32388	0.00636266
super-scaffold-1	59107873	1.2157e-19	0.361344	0.473387	0.00607207
super-scaffold-1	59217257	2.37534e-21	0.474592	0.35669	0.0201426
super-scaffold-1	59321248	1.02668e-20	0.506592	0.292774	0.00753446
super-scaffold-1	59501118	4.00905e-21	0.590364	0.288296	0.00461876
super-scaffold-1	59708280	7.52259e-20	0.673871	0.434768	0.0100321
super-scaffold-1	59780501	4.04529e-20	0.608089	0.239227	0.00950501
super-scaffold-1	59822182	2.04898e-20	0.603887	0.269094	0.00685712
super-scaffold-1	59905646	5.52375e-33	0.694885	0.242786	0.0255909
super-scaffold-1	60308604	2.71953e-18	0.35577	0.322254	0.011255
super-scaffold-1	60511607	3.34288e-27	0.321067	0.400518	0.0076507
super-scaffold-1	60557128	2.13074e-26	0.313613	0.312108	0.0159096
super-scaffold-1	60591703	2.70439e-26	0.325706	0.310925	0.0106377
super-scaffold-1	60829455	3.70997e-19	0.253587	0.0896475	0.000908069
super-scaffold-1	60992698	3.81109e-23	0.556516	0.440318	0.00585212
super-scaffold-1	61197877	1.33496e-17	0.354091	0.524213	0.00142409
super-scaffold-1	61263064	6.94502e-18	0.56448	0.602308	0.000811807
super-scaffold-1	61400724	1.01381e-15	0.308288	0.174688	0.00158217
super-scaffold-1	61547094	8.95531e-14	0.149551	0.244847	0.000321413
super-scaffold-1	61757632	1.98692e-18	0.273269	0.435413	0.00145544
super-scaffold-1	61880327	3.44414e-21	0.661243	0.832893	0.000982179
super-scaffold-1	62290132	9.60115e-21	0.0529852	0.751045	0.0167823
super-scaffold-1	62439490	4.07486e-32	0.852299	0.242132	0.000174916
super-scaffold-1	62955177	9.29874e-12	0.851736	0.451332	0.0350386
super-scaffold-1	63441255	4.41101e-14	0.881391	0.256573	0.0019981
super-scaffold-1	63563065	7.40872e-11	0.791788	0.229129	0.000255956
super-scaffold-1	63740334	2.31593e-14	0.314667	0.704308	0.00237574
super-scaffold-1	63967918	0.320426	0.136864	0.373338	0.0159549
super-scaffold-1	64057488	1.0359e-11	0.0589447	0.108266	0.00109677
super-scaffold-1	64240743	7.76821e-06	0.00159913	0.683083	0.00197602
super-scaffold-1	64453112	0.310814	0.0632887	0.651199	0.00120621
super-scaffold-1	64806169	3.07919e-10	0.0263782	0.705471	0.0102638
super-scaffold-1	65071285	9.20479e-10	0.0591227	0.496333	0.0342128
super-scaffold-1	66028002	NA	NA	NA	NA
super-scaffold-1	66710378	8.40647e-12	0.0394886	0.0726499	0.0453446
super-scaffold-1	67182086	2.441e-08	0.329232	0.863702	0.00223501
super-scaffold-1	67385186	2.16292e-06	0.668112	0.402255	0.25555
super-scaffold-1	67560078	5.58081e-10	0.867525	0.358393	0.00138172
super-scaffold-1	67767909	NA	NA	NA	NA
super-scaffold-1	67952915	5.44549e-09	0.486598	0.732484	0.0594319
super-scaffold-1	68182739	1.43243e-14	0.12949	0.917145	0.0953317
super-scaffold-1	68397000	2.42326e-07	0.00618726	0.300891	0.393063
super-scaffold-1	68681818	NA	NA	NA	NA
super-scaffold-1	69257187	4.2325e-07	0.0144587	0.135512	0.0515755
super-scaffold-1	69469778	6.3282e-05	0.00409043	0.334789	0.938302
super-scaffold-1	70962621	2.65793e-07	0.146289	0.724238	0.0143316
super-scaffold-1	71200115	NA	NA	NA	NA
super-scaffold-1	72705643	NA	NA	NA	NA
super-scaffold-1	72938522	1.06115e-05	0.0732612	0.66726	0.384061
super-scaffold-1	73438203	5.11722e-12	0.0956196	0.990238	0.285124
super-scaffold-1	73779936	0.00243443	0.0641047	0.0703023	0.472807
super-scaffold-1	73818109	4.7772e-07	0.0082936	0.110508	0.352829
super-scaffold-1	73904062	4.19598e-07	0.0712083	0.0604174	0.282752
super-scaffold-1	74028958	2.52472e-08	0.302625	0.150399	0.319801
super-scaffold-1	74260587	2.50445e-08	0.0669278	0.545641	0.0114145
super-scaffold-1	75077035	4.9997e-05	0.156201	0.729397	0.116625
super-scaffold-1	76153218	7.61132e-07	0.0224593	0.488145	0.0109392
super-scaffold-1	76613779	0.000568473	0.00976381	0.526174	0.866122
super-scaffold-1	76712202	1.74544e-15	0.249118	0.406589	0.0965453
super-scaffold-1	76883505	2.15657e-07	0.0116601	0.412075	0.042014
super-scaffold-1	76983926	7.10291e-05	0.0115691	0.701462	0.0137594
super-scaffold-1	77023066	3.08614e-18	0.0760732	0.255911	0.0104279
super-scaffold-1	77075754	1.01326e-18	0.0291662	0.361323	0.00414297
super-scaffold-1	77273963	0.371995	0.158623	0.229381	0.0610316
super-scaffold-1	77311217	5.46168e-07	0.0975574	0.286029	0.010318
super-scaffold-1	77433428	1.30911e-11	0.330703	0.0755423	0.106637
super-scaffold-1	77593848	1.79175e-17	0.523348	0.069387	0.00337213
super-scaffold-1	77653422	1.22507e-09	0.0975747	0.760094	0.00578257
super-scaffold-1	77669995	6.62205e-11	0.161964	0.881997	0.00374398
super-scaffold-1	77745779	2.68909e-15	0.0321586	0.929477	0.00095027
super-scaffold-1	77802034	3.95741e-10	0.0453145	0.753626	0.00479475
super-scaffold-1	77836150	9.51563e-14	0.0440432	0.687914	0.00144259
super-scaffold-1	77904532	1.21008e-16	0.021706	0.589157	0.00222698
super-scaffold-1	77986223	1.59139e-22	0.054004	0.500997	0.0848425
super-scaffold-1	78045519	1.66754e-17	0.303492	0.999168	0.167633
super-scaffold-1	78109648	8.0489e-06	0.125216	0.893182	0.438496
super-scaffold-1	78486681	2.63829e-09	0.00109069	0.793148	0.0840572
super-scaffold-1	78838989	6.19814e-07	0.0125148	0.590472	0.127851
super-scaffold-1	79713658	6.03612e-17	0.22669	0.633918	0.128951
super-scaffold-1	79919552	6.34963e-09	0.052705	0.721232	0.0329839
super-scaffold-1	80180059	1.31976e-12	0.26186	0.156092	0.00989801
super-scaffold-1	80282658	8.71539e-22	0.0111708	0.659535	0.0298172
super-scaffold-1	80357100	1.77508e-07	0.104587	0.786131	0.393779
super-scaffold-1	80452153	1.65968e-05	0.00258559	0.375107	0.107864
super-scaffold-1	81016719	NA	NA	NA	NA
super-scaffold-1	81309485	1.05296e-23	0.32368	0.936994	0.0682852
super-scaffold-1	81386092	2.95945e-13	0.00384138	0.400958	0.00134761
super-scaffold-1	81552766	5.48004e-17	0.0784824	0.361507	0.00149659
super-scaffold-1	81696131	8.87022e-24	0.041444	0.641058	0.011883
super-scaffold-1	81738192	7.8074e-07	0.241532	0.745093	0.0492002
super-scaffold-1	81790648	4.68382e-16	0.114141	0.90169	0.201489
super-scaffold-1	81825927	7.13979e-26	0.33012	0.903029	0.0088945
super-scaffold-1	82021088	9.23348e-25	0.00728725	0.363529	0.0202327
super-scaffold-1	82092145	1.2541e-28	0.143859	0.986784	0.00151175
super-scaffold-1	82473908	1.84435e-10	0.0699547	0.181202	0.0627884
super-scaffold-1	82589277	3.07993e-16	0.340224	0.290294	0.00276047
super-scaffold-1	82636362	2.55083e-16	0.153002	0.353471	0.000372838
super-scaffold-1	82665957	3.06331e-20	0.374111	0.873174	0.000291961
super-scaffold-1	83177278	0.0216017	0.0690238	0.0736395	0.0738638
super-scaffold-1	84298736	5.24451e-14	0.0297357	0.202511	0.00308224
super-scaffold-1	84492262	6.22421e-20	0.00276206	0.599687	0.0183702
super-scaffold-1	84612604	3.01332e-23	0.105901	0.937688	0.0261428
super-scaffold-1	85002016	1.38596e-18	0.0429627	0.426502	0.00582832
super-scaffold-1	85068675	3.07425e-21	0.202232	0.935773	0.00164087
super-scaffold-1	85222543	2.04171e-10	0.00398212	0.924154	0.00506473
super-scaffold-1	85327610	1.28922e-12	0.0324491	0.692312	0.00573947
super-scaffold-1	85396111	1.1326e-15	0.0368593	0.646889	0.00288857
super-scaffold-1	85476415	8.45785e-10	0.0122352	0.550299	0.00368835
super-scaffold-1	85537642	6.58963e-10	0.0292451	0.911645	0.0243771
super-scaffold-1	85682771	0.720567	0.0178493	0.938964	0.600015
super-scaffold-1	85919107	1.5366e-06	0.00466154	0.984533	0.0132114
super-scaffold-1	86018994	8.68948e-12	0.402943	0.951981	0.133086
super-scaffold-1	86089971	1.54885e-16	0.0164046	0.780745	0.0205855
super-scaffold-1	86348344	2.09149e-05	0.200606	0.887604	0.00218281
super-scaffold-1	86536895	2.48926e-09	0.193425	0.216077	0.0204222
super-scaffold-1	87329937	0.252045	0.0064835	0.627754	0.35145
super-scaffold-1	87461866	NA	NA	NA	NA
super-scaffold-1	87591917	2.8495e-05	0.000622782	0.185358	0.0889524
super-scaffold-1	87639873	5.22864e-14	0.0252918	0.108417	0.0665879
super-scaffold-1	87881616	2.8797e-05	0.0202299	0.372157	0.259278
super-scaffold-1	88099812	4.06206e-15	0.00375642	0.0865703	0.0422985
super-scaffold-1	88384388	3.25204e-07	0.00164061	0.105507	0.0301824
super-scaffold-1	88556580	1.04192e-17	0.0114344	0.940725	0.0751223
super-scaffold-1	88640504	8.61745e-12	0.131117	0.123908	0.194328
super-scaffold-1	88765714	9.95185e-11	0.157321	0.513817	0.00118837
super-scaffold-1	88942310	0.000217877	0.000841904	0.128476	0.0279013
super-scaffold-1	89171141	0.0531416	2.43678e-05	0.0563496	0.0710729
super-scaffold-1	89312043	7.67099e-17	0.0130393	0.662474	0.000431608
super-scaffold-1	89823570	0.000152205	0.184355	0.472607	0.143169
super-scaffold-1	89849392	1.58445e-07	0.28797	0.574935	0.271065
super-scaffold-1	90412783	0.0268536	0.392755	0.740859	0.249407
super-scaffold-1	91122502	7.71433e-10	0.0434458	0.992432	0.156345
super-scaffold-1	91176465	2.40691e-09	0.0233355	0.369995	0.0136487
super-scaffold-1	91355687	2.29576e-06	0.0518666	0.613482	0.440569
super-scaffold-1	91678398	NA	NA	NA	NA
super-scaffold-1	91902921	3.29488e-05	0.00357581	0.531403	0.0537117
super-scaffold-1	92906814	6.78515e-05	0.3435	0.644472	0.670424
super-scaffold-1	93570077	2.71495e-05	0.0360778	0.970806	0.0538525
super-scaffold-1	95069845	0.000183706	0.00228248	0.324583	0.0604994
super-scaffold-1	95496986	0.634353	0.0269447	0.245903	0.0859501
super-scaffold-1	95725218	0.00494072	0.0988058	0.951555	0.0721618
super-scaffold-1	96045771	1.15088e-09	0.0025398	0.786477	0.0261894
super-scaffold-1	98274730	0.471312	0.176342	0.845086	0.11152
super-scaffold-1	101479513	0.303981	0.118817	0.403632	0.0698042
super-scaffold-1	101991027	0.0525995	0.140815	0.472154	0.0228129
super-scaffold-1	102205050	0.00568606	0.0205561	0.230895	0.20414
super-scaffold-1	102740654	0.270594	0.214103	0.478123	0.899856
super-scaffold-1	102819851	3.05761e-05	0.00703807	0.958892	0.0162309
super-scaffold-1	103137493	0.340106	0.00167069	0.521678	0.0287609
super-scaffold-1	103530806	0.00302285	0.121261	0.705143	0.426362
super-scaffold-1	103656950	0.0016342	0.0281157	0.918169	0.00188527
super-scaffold-1	103733880	0.00359213	0.00688078	0.598594	0.117006
super-scaffold-1	104104547	0.0046145	0.014323	0.7982	0.0457819
super-scaffold-1	104203864	0.00230038	0.0219708	0.793677	0.0627713
super-scaffold-1	104306774	0.016239	0.0205799	0.411333	0.187028
super-scaffold-1	104334233	2.7231e-05	0.0214703	0.689438	0.322465
super-scaffold-1	104444435	0.00103744	0.00706445	0.3078	0.0160771
super-scaffold-1	104623330	0.0108525	0.515936	0.670703	0.609079
super-scaffold-1	104861990	0.00114358	0.0652093	0.772303	0.10927
super-scaffold-1	105224942	0.912528	0.743082	0.527089	0.367545
super-scaffold-1	105334024	0.376075	0.00129735	0.595502	0.0717464
super-scaffold-1	105502030	0.00309366	0.0436222	0.906883	0.226174
super-scaffold-1	105656525	0.0107902	0.000793205	0.972557	0.0215894
super-scaffold-1	105671590	0.0256446	0.000312951	0.220744	0.0559851
super-scaffold-1	105683463	1.80167e-06	0.0356422	0.154871	0.00469664
super-scaffold-1	105705237	3.18533e-05	0.00457812	0.215101	0.0129465
super-scaffold-1	105731266	0.000423455	0.00181714	0.951314	0.0464863
super-scaffold-1	105797568	5.21407e-05	0.000270481	0.88179	0.00400568
super-scaffold-1	106736823	0.326094	0.114405	0.425054	0.244501
super-scaffold-1	106871629	NA	NA	NA	NA
super-scaffold-1	110615012	NA	NA	NA	NA
super-scaffold-1	111261092	NA	NA	NA	NA
super-scaffold-1	118702742	0.000166129	0.688572	0.296686	0.3254
super-scaffold-1	119276525	7.16552e-08	0.109301	0.92645	0.839508
super-scaffold-1	119332989	0.123769	0.115735	0.535893	0.570004
super-scaffold-1	120097497	0.833161	0.0157238	0.250177	0.106755
super-scaffold-1	120187549	0.655847	0.00568257	0.275077	0.285314
super-scaffold-1	121269157	0.00629539	0.671264	0.270011	0.0697008
super-scaffold-1	122742348	0.110951	0.000434232	0.714831	0.54288
super-scaffold-1	123685466	0.0288521	0.00116455	0.0778908	0.920374
super-scaffold-1	125038049	NA	NA	NA	NA
super-scaffold-1	125946302	0.815123	0.218889	0.176812	0.973144
super-scaffold-1	127485696	0.037349	0.186991	0.0410079	0.0640055
super-scaffold-1	128881964	NA	NA	NA	NA
super-scaffold-1	129163954	6.66489e-06	0.00560749	0.137514	0.301842
super-scaffold-1	129294081	1.77439e-06	0.00140343	0.813651	0.150593
super-scaffold-1	129545152	NA	NA	NA	NA
super-scaffold-1	129973847	0.00453672	0.000235638	0.200436	0.0758173
super-scaffold-1	130008636	0.00435051	0.000476667	0.295587	0.433727
super-scaffold-1	130083241	6.98021e-05	0.110474	0.888719	0.282949
super-scaffold-1	131615673	0.000509517	0.0564825	0.886305	0.987982
super-scaffold-1	132174073	1.20398e-05	0.00805022	0.635101	0.127576
super-scaffold-1	132531543	0.0140187	0.00473465	0.97945	0.017718
super-scaffold-1	132773274	0.003155	0.00454857	0.888863	0.123885
super-scaffold-1	133078588	NA	NA	NA	NA
super-scaffold-1	133620799	0.00217665	0.0868755	0.977155	0.0911925
super-scaffold-1	133795062	0.0491421	0.065409	0.370579	0.024644
super-scaffold-1	133968634	4.20974e-05	0.0175443	0.293207	0.176743
super-scaffold-1	134099345	0.681671	0.0300762	0.738902	0.187481
super-scaffold-1	134462342	0.0010244	0.36127	0.741587	0.00342177
super-scaffold-1	134528883	0.0304079	0.00447731	0.335756	0.0327743
super-scaffold-1	136383837	0.00158289	0.227144	0.52158	0.482761
super-scaffold-1	144212432	0.28394	0.00650858	0.781319	0.56667
super-scaffold-1	144228011	0.0399604	0.000649794	0.837082	0.00936548
super-scaffold-1	144535530	0.0205572	0.0143688	0.136408	0.64223
super-scaffold-1	144759590	0.000284736	0.0906556	0.629661	0.000198624
super-scaffold-1	148063050	1.11613e-05	0.000959451	0.411985	0.0512895
scaffold-2-arrow-ctg1	19381644	0.00164565	0.00473196	0.570052	0.0121478
scaffold-2-arrow-ctg1	20284160	0.00509261	0.0228176	0.0944269	0.0644612
scaffold-2-arrow-ctg1	20939336	4.52753e-07	0.000373572	0.452668	0.00733185
scaffold-2-arrow-ctg1	21030431	1.76688e-10	0.0116372	0.662487	0.000371094
scaffold-2-arrow-ctg1	21126377	5.09129e-10	0.00726133	0.772286	0.000581882
scaffold-2-arrow-ctg1	21238699	8.35194e-16	0.0199723	0.747372	8.92682e-05
scaffold-2-arrow-ctg1	21980789	3.16112e-13	0.00181604	0.706695	0.000657267
scaffold-2-arrow-ctg1	22078774	1.19271e-10	0.00259388	0.502137	0.0425322
scaffold-2-arrow-ctg1	22286438	3.49364e-13	0.0163703	0.599787	0.00425065
scaffold-2-arrow-ctg1	22398729	5.49698e-15	0.0306529	0.478741	0.00314139
scaffold-2-arrow-ctg1	22460268	2.6596e-14	0.0230942	0.39873	0.00246466
scaffold-2-arrow-ctg1	22583247	5.45792e-15	0.0292195	0.473081	0.000820299
scaffold-2-arrow-ctg1	23207919	6.69109e-08	0.00768175	0.973044	0.0018094
scaffold-2-arrow-ctg1	23647367	1.97035e-07	0.00137875	0.331764	0.0134777
scaffold-2-arrow-ctg1	23738402	6.68291e-08	0.00591677	0.42834	0.00507336
scaffold-2-arrow-ctg1	24465050	2.6439e-05	0.0129759	0.302606	0.00757088
scaffold-2-arrow-ctg1	24521562	1.96364e-05	0.0163807	0.492465	0.00475226
scaffold-2-arrow-ctg1	24659963	2.9728e-05	0.00598787	0.389814	0.00697956
scaffold-2-arrow-ctg1	25705288	0.000804129	0.00145957	0.430121	0.000105802
scaffold-2-arrow-ctg1	25851827	0.00120699	0.000501055	0.384142	1.33106e-05
scaffold-2-arrow-ctg1	25983303	0.000187043	0.00242148	0.844003	0.000608564
scaffold-2-arrow-ctg1	27107097	1.30626e-07	0.00106306	0.550379	0.0129327
scaffold-2-arrow-ctg1	27242783	7.09077e-07	0.00299092	0.445089	0.00850945
scaffold-2-arrow-ctg1	27438305	0.000110266	0.00470905	0.695286	0.00438929
scaffold-2-arrow-ctg1	27720511	4.77958e-06	0.113655	0.298917	0.00179609
scaffold-2-arrow-ctg1	27959440	8.44178e-08	0.0350206	0.382249	0.0129245
scaffold-2-arrow-ctg1	28378850	7.87265e-08	0.00637703	0.774192	5.46622e-05
scaffold-2-arrow-ctg1	28489230	9.20741e-08	0.0086359	0.826502	0.00010213
scaffold-2-arrow-ctg1	28588056	9.22459e-08	0.00947018	0.81131	4.96878e-05
scaffold-2-arrow-ctg1	28686379	1.12755e-07	0.0149401	0.832659	8.21138e-05
scaffold-2-arrow-ctg1	28877799	7.55506e-08	0.00697987	0.81241	6.50184e-05
scaffold-2-arrow-ctg1	28981607	7.47899e-08	0.00665638	0.686536	4.93868e-05
scaffold-2-arrow-ctg1	29047698	1.89972e-08	0.00748728	0.582191	3.87505e-05
scaffold-2-arrow-ctg1	29251181	8.92847e-08	0.00580847	0.743579	4.49763e-05
scaffold-2-arrow-ctg1	29337381	1.2047e-07	0.0113495	0.819495	6.67688e-05
scaffold-2-arrow-ctg1	29788961	2.65933e-06	0.0191495	0.932546	3.91058e-06
scaffold-2-arrow-ctg1	29954309	2.79193e-06	0.0149258	0.969412	3.1538e-06
scaffold-2-arrow-ctg1	30262969	3.48253e-06	0.0359125	0.778503	5.09297e-05
scaffold-2-arrow-ctg1	30368826	5.81585e-06	0.0458864	0.909162	2.56576e-05
scaffold-2-arrow-ctg1	30442801	6.9107e-07	0.0450645	0.878559	2.02375e-05
scaffold-2-arrow-ctg1	30644904	1.49013e-06	0.0135856	0.849212	2.87191e-05
scaffold-2-arrow-ctg1	30680029	9.51669e-07	0.0236547	0.835537	3.1724e-05
scaffold-2-arrow-ctg1	30801999	4.28302e-06	0.0223982	0.96206	2.26928e-05
scaffold-2-arrow-ctg1	30935271	8.99065e-06	0.0168838	0.59991	7.4427e-05
scaffold-2-arrow-ctg1	30982292	7.83678e-07	0.013583	0.874981	4.14799e-05
scaffold-2-arrow-ctg1	31067020	1.68602e-06	0.0224232	0.979427	5.51881e-05
scaffold-2-arrow-ctg1	31156320	5.39955e-07	0.0120349	0.826724	0.000104611
scaffold-2-arrow-ctg1	31266369	1.97153e-07	0.0266902	0.894316	0.00019146
scaffold-2-arrow-ctg1	31569162	6.7179e-05	0.0488595	0.608751	0.000361826
scaffold-2-arrow-ctg1	32018118	1.15642e-06	0.00130103	0.415921	3.49469e-05
scaffold-2-arrow-ctg1	32081773	2.75952e-08	0.0174174	0.823719	3.98543e-06
scaffold-2-arrow-ctg1	32302963	3.59469e-05	0.433211	0.809494	0.000143247
scaffold-2-arrow-ctg1	32837047	0.000276972	0.0148112	0.87176	0.000312851
scaffold-2-arrow-ctg1	33140773	0.000369635	0.00393057	0.819226	9.16549e-07
scaffold-2-arrow-ctg1	33248180	2.62672e-06	0.000446924	0.965693	2.62692e-07
scaffold-2-arrow-ctg1	33525653	8.00673e-06	0.00253077	0.98146	5.3865e-06
scaffold-2-arrow-ctg1	33776276	1.17476e-11	0.0157643	0.656911	0.004127
scaffold-2-arrow-ctg1	34001145	0.000108879	0.0132047	0.578857	0.0156307
scaffold-2-arrow-ctg1	35096413	0.000136687	0.010293	0.912453	0.00169746
scaffold-2-arrow-ctg1	35297427	0.0812662	0.0538981	0.763443	0.0202939
scaffold-2-arrow-ctg1	36368585	0.0579134	0.00762878	0.784027	0.0671701
scaffold-2-arrow-ctg1	37414216	0.653159	0.0303073	0.528516	0.000310603
scaffold-2-arrow-ctg1	37617251	0.0224944	0.00685096	0.326306	0.0277767
scaffold-2-arrow-ctg1	41158340	0.350216	0.0621904	0.223128	0.160912
scaffold-2-arrow-ctg1	41516462	0.000361335	0.0159401	0.752619	0.74795
scaffold-2-arrow-ctg1	41857982	0.0500871	0.283591	0.319006	0.277497
scaffold-2-arrow-ctg1	41988666	0.102342	0.35365	0.761808	0.948398
scaffold-2-arrow-ctg1	42240885	0.850748	0.0138481	0.797254	0.266168
scaffold-2-arrow-ctg1	47702087	0.00106783	0.856719	0.836626	0.684703
scaffold-2-arrow-ctg1	53460919	0.507478	0.00355398	0.837231	0.137163
scaffold-2-arrow-ctg1	54321874	0.965182	0.375851	0.385783	0.290503
scaffold-2-arrow-ctg1	54833154	0.469468	0.0253625	0.228781	0.453049
scaffold-2-arrow-ctg1	61566613	0.164106	0.0712659	0.163321	0.0834995
scaffold-2-arrow-ctg1	62683096	2.50567e-05	0.107163	0.545832	0.0517228
scaffold-2-arrow-ctg1	62830709	3.82278e-05	0.0336833	0.0614548	0.316446
scaffold-2-arrow-ctg1	62999839	0.00228463	0.0933255	0.681509	0.129826
scaffold-2-arrow-ctg1	63194635	1.81955e-07	0.0397586	0.724961	0.13287
scaffold-2-arrow-ctg1	63474395	0.000138152	0.0422927	0.186053	0.105987
scaffold-2-arrow-ctg1	63738856	0.000193113	0.919322	0.0473162	0.08847
scaffold-2-arrow-ctg1	63996455	0.0137282	0.00385785	0.12023	0.143282
scaffold-2-arrow-ctg1	64189494	0.00656275	0.0778529	0.0370318	0.119212
scaffold-2-arrow-ctg1	64503256	2.03182e-06	0.00801911	0.464452	0.0309898
scaffold-2-arrow-ctg1	64717493	1.65031e-05	0.193052	0.0815506	0.0168945
scaffold-2-arrow-ctg1	65987503	0.00148853	0.035574	0.284407	0.252789
scaffold-2-arrow-ctg1	66310417	1.11955e-07	0.0159187	0.430461	0.0102856
scaffold-2-arrow-ctg1	67347320	0.282183	0.151863	0.475085	0.00700882
scaffold-2-arrow-ctg1	67999942	0.00352281	0.579027	0.314675	0.0124949
scaffold-2-arrow-ctg1	68204396	2.02744e-09	0.172481	0.354483	0.0302215
scaffold-2-arrow-ctg1	68343103	8.47165e-10	0.16731	0.156817	0.00280305
scaffold-2-arrow-ctg1	68486213	3.71263e-05	0.0116355	0.67288	0.026495
scaffold-2-arrow-ctg1	69013587	2.54327e-05	0.272644	0.308491	0.179319
scaffold-2-arrow-ctg1	69085121	0.00102143	0.0603177	0.711732	0.0872999
scaffold-2-arrow-ctg1	69148345	0.000205486	0.543307	0.709533	0.682441
scaffold-2-arrow-ctg1	69314828	0.0458067	0.0536194	0.884551	0.0812571
scaffold-2-arrow-ctg1	69453927	3.95561e-05	0.0672222	0.352079	0.382877
scaffold-2-arrow-ctg1	69540316	7.49692e-06	0.0382969	0.72578	0.41741
scaffold-2-arrow-ctg1	69844345	0.877415	0.00398398	0.727629	0.878275
scaffold-2-arrow-ctg1	70174873	0.00414152	0.842837	0.15629	0.0273399
scaffold-2-arrow-ctg1	70319309	0.531852	0.251827	0.0100713	0.0756344
scaffold-2-arrow-ctg1	70403670	0.00851089	0.00304234	0.454634	0.027818
scaffold-2-arrow-ctg1	70491334	0.0018021	0.00834706	0.0438125	0.251903
scaffold-2-arrow-ctg1	70556131	0.0453108	0.263114	0.446063	0.142332
scaffold-2-arrow-ctg1	71441550	0.82527	0.873588	0.880285	0.365629
scaffold-2-arrow-ctg1	73946246	0.374221	0.842159	0.278206	0.0465721
scaffold-2-arrow-ctg1	74875235	0.122323	0.0339732	0.710696	0.0747006
scaffold-2-arrow-ctg1	75039862	0.00933025	0.275284	0.567921	0.0222878
scaffold-2-arrow-ctg1	75322964	0.157388	0.0292647	0.652654	0.100942
scaffold-2-arrow-ctg1	75487434	3.22267e-06	0.0579301	0.643518	0.181779
scaffold-2-arrow-ctg1	75752702	5.41264e-05	0.000789736	0.0240949	0.569518
scaffold-2-arrow-ctg1	75973420	0.236251	0.0469864	0.334832	0.00025296
scaffold-2-arrow-ctg1	76089421	NA	NA	NA	NA
scaffold-2-arrow-ctg1	76331262	0.0119577	0.014405	0.785032	0.0187368
scaffold-2-arrow-ctg1	76550679	0.438347	0.00669695	0.849425	0.863544
scaffold-2-arrow-ctg1	76631728	8.03781e-09	0.0110802	0.994149	0.676293
scaffold-2-arrow-ctg1	76816865	0.801198	0.0152555	0.938161	0.0170018
scaffold-2-arrow-ctg1	77080804	0.0658852	0.0154184	0.387101	0.0421483
scaffold-2-arrow-ctg1	77379705	0.225535	0.12219	0.65054	0.0777752
scaffold-2-arrow-ctg1	78492052	0.982917	0.000152964	0.201368	0.040545
scaffold-2-arrow-ctg1	78598044	0.697678	0.203436	0.598473	0.264529
scaffold-2-arrow-ctg1	78649540	0.00121056	0.0429154	0.276686	0.0201963
scaffold-2-arrow-ctg1	78732745	1.84547e-09	0.000139327	0.208825	0.00758785
scaffold-2-arrow-ctg1	79487989	0.785136	0.00936583	0.0971983	0.0376358
scaffold-2-arrow-ctg1	80109446	0.531687	0.348048	0.340967	0.00759084
scaffold-2-arrow-ctg1	80683532	0.0473601	0.417571	0.820852	0.0609475
scaffold-2-arrow-ctg1	81100882	0.984062	0.17167	0.83928	0.0323443
scaffold-2-arrow-ctg1	81339859	0.128222	0.588585	0.120929	0.0152523
scaffold-2-arrow-ctg1	83518971	NA	NA	NA	NA
scaffold-2-arrow-ctg1	86197036	0.689866	0.519719	0.0763205	0.0717568
scaffold-2-arrow-ctg1	86490552	0.624765	0.0598898	0.506415	0.257066
scaffold-2-arrow-ctg1	86638812	0.0916466	0.230701	0.200224	0.00371371
scaffold-2-arrow-ctg1	87137404	0.427546	0.468951	0.515887	0.0048111
scaffold-2-arrow-ctg1	87404492	0.0489736	0.285197	0.864165	0.0232721
scaffold-2-arrow-ctg1	87503654	0.0838361	0.319462	0.150917	0.00849674
scaffold-2-arrow-ctg1	87594354	0.00749306	0.15035	0.297978	0.00700774
scaffold-2-arrow-ctg1	87843263	0.000242191	0.438269	0.866533	0.110751
scaffold-2-arrow-ctg1	87942435	0.51432	0.492165	0.943637	0.109031
scaffold-2-arrow-ctg1	88366250	0.298083	0.0408346	0.852337	0.686123
scaffold-2-arrow-ctg1	88415427	0.000267625	0.214284	0.844403	0.0528394
scaffold-2-arrow-ctg1	88776292	0.0513368	0.163391	0.501617	0.384124
scaffold-2-arrow-ctg1	91340650	0.944319	0.686755	0.387917	0.0315014
scaffold-2-arrow-ctg1	92548060	0.000627982	0.0507764	0.692738	0.00211926
scaffold-2-arrow-ctg1	93025771	0.00187394	0.0505219	0.944602	0.00125989
scaffold-2-arrow-ctg1	95486330	NA	NA	NA	NA
scaffold-2-arrow-ctg1	96601815	0.00457166	0.092478	0.835358	0.0503413
scaffold-2-arrow-ctg1	99387880	NA	NA	NA	NA
scaffold-2-arrow-ctg1	100587656	1.03305e-05	0.0759685	0.548074	0.259591
scaffold-2-arrow-ctg1	100695909	0.0285006	0.00656708	0.749873	0.046271
scaffold-2-arrow-ctg1	100893295	0.00426718	0.0301165	0.900187	0.54997
scaffold-2-arrow-ctg1	101305873	0.00139422	0.0496603	0.559844	0.108086
scaffold-2-arrow-ctg1	101502282	6.19413e-05	0.00154842	0.754856	0.0370882
scaffold-2-arrow-ctg1	101672262	0.428934	1.19047e-05	0.786354	0.005548
scaffold-2-arrow-ctg1	102096589	0.890937	0.00030115	0.748361	0.00227206
scaffold-2-arrow-ctg1	102153806	0.000223497	7.15327e-06	0.553357	3.49946e-05
scaffold-2-arrow-ctg1	102253309	0.00368328	2.12919e-05	0.886964	0.00035944
scaffold-2-arrow-ctg1	102339145	0.00452162	0.000254988	0.712119	0.00132844
scaffold-2-arrow-ctg1	102402821	0.000851202	5.89642e-06	0.896128	0.0256426
scaffold-2-arrow-ctg1	102524259	0.0487554	0.00131044	0.447356	0.044127
scaffold-2-arrow-ctg1	102602844	0.84301	0.0250118	0.762203	0.151461
scaffold-2-arrow-ctg1	102705827	5.54248e-06	0.00718755	0.766006	0.151986
scaffold-2-arrow-ctg1	103206779	0.708198	0.00278894	0.3459	0.155124
scaffold-2-arrow-ctg1	103390733	0.0156873	0.0353509	0.566975	0.0200885
scaffold-2-arrow-ctg1	107011338	0.00129875	0.507198	0.516299	0.332496
scaffold-2-arrow-ctg1	111086935	0.132075	0.0605187	0.0423259	0.00349911
scaffold-2-arrow-ctg1	113140404	0.00247399	0.00205686	0.0683816	0.216625
super-scaffold-3	9168385	0.000121963	0.0510025	0.401156	3.21508e-06
super-scaffold-3	9288545	7.7662e-06	0.00155248	0.416033	1.50901e-05
super-scaffold-3	9624186	7.32768e-06	0.00765807	0.480517	2.8485e-05
super-scaffold-3	9716233	0.00120986	6.00893e-05	0.194718	2.25771e-05
super-scaffold-3	9793254	0.0107377	0.00329439	0.553921	0.000100842
super-scaffold-3	9852283	5.41115e-06	0.00130128	0.249777	1.97008e-05
super-scaffold-3	9966255	6.44535e-05	0.00140046	0.302467	1.82536e-06
super-scaffold-3	10061261	1.87523e-05	0.00948758	0.420799	2.59718e-05
super-scaffold-3	10127288	2.64475e-05	0.00758213	0.430668	1.27087e-05
super-scaffold-3	10308431	3.2165e-05	0.00300901	0.510085	1.4973e-06
super-scaffold-3	10445725	6.94302e-05	0.0064778	0.468962	1.34766e-06
super-scaffold-3	10507446	6.90584e-05	0.00809007	0.434834	1.48883e-06
super-scaffold-3	10619759	1.75153e-05	0.0175693	0.359196	2.12305e-06
super-scaffold-3	10693457	1.06871e-06	0.00487729	0.322563	4.17274e-06
super-scaffold-3	10805119	2.02173e-05	0.00147551	0.291455	2.4122e-07
super-scaffold-3	10873967	3.53959e-06	0.0215473	0.31332	1.06216e-06
super-scaffold-3	11057263	2.07347e-05	0.00912354	0.173089	4.82738e-06
super-scaffold-3	11175003	1.44829e-05	0.0144209	0.273578	8.3135e-07
super-scaffold-3	11269599	4.08536e-05	0.0356788	0.292582	9.9434e-07
super-scaffold-3	11500664	2.4208e-05	0.0217191	0.44482	3.76846e-07
super-scaffold-3	11683783	5.25073e-05	0.00621432	0.49253	6.79031e-07
super-scaffold-3	11798656	4.66199e-05	0.00846314	0.32144	9.91019e-07
super-scaffold-3	12003007	1.78332e-05	0.00410432	0.415163	2.08847e-06
super-scaffold-3	12339628	4.50316e-05	0.00801267	0.578566	4.82141e-06
super-scaffold-3	12519040	5.42622e-05	0.00590365	0.462616	9.01462e-06
super-scaffold-3	12683881	5.68787e-05	0.00827666	0.462585	6.42027e-06
super-scaffold-3	12803486	2.18581e-05	0.00888038	0.649413	5.01577e-06
super-scaffold-3	12990185	0.000399799	0.023351	0.477881	0.000164478
super-scaffold-3	13486250	0.000148268	0.00707257	0.635324	1.12017e-05
super-scaffold-3	13840245	0.000118127	0.0166119	0.34752	9.83694e-05
super-scaffold-3	14149015	0.0012655	0.00441913	0.344436	0.000417489
super-scaffold-3	14261928	0.000619604	0.0116028	0.441062	0.00102605
super-scaffold-3	14345688	0.000302028	0.010925	0.308177	0.000205721
super-scaffold-3	14563134	0.00622422	0.0452473	0.779578	0.0034105
super-scaffold-3	14599584	0.0133883	0.0125542	0.961652	0.0195269
super-scaffold-3	14636329	7.77407e-05	0.00251681	0.511854	0.00173207
super-scaffold-3	14710110	0.000494085	0.00695443	0.273089	0.00143288
super-scaffold-3	14806381	0.00126069	0.00619075	0.409701	0.00200427
super-scaffold-3	14985091	0.00118712	0.00212455	0.466428	0.00444267
super-scaffold-3	15015611	7.84233e-05	0.00527263	0.394247	0.00338755
super-scaffold-3	15054133	6.7249e-06	0.0130283	0.579971	0.000556367
super-scaffold-3	15139238	0.0014991	0.0117468	0.323814	0.00213793
super-scaffold-3	15172310	0.00031997	0.00882265	0.243475	0.00340688
super-scaffold-3	15276250	0.00405463	0.005344	0.56388	0.00324099
super-scaffold-3	15347931	0.0030046	0.0188506	0.65365	0.000516279
super-scaffold-3	15374610	0.000573075	0.0304741	0.631769	5.10613e-05
super-scaffold-3	15400600	3.64409e-06	0.0414942	0.341495	0.000139477
super-scaffold-3	15482425	0.00032459	0.0349837	0.708852	0.000393688
super-scaffold-3	15657650	0.653908	0.00712239	0.995156	0.00556051
super-scaffold-3	15701886	0.0130791	0.0819805	0.461732	2.06891e-05
super-scaffold-3	15750797	0.000664854	0.013915	0.913712	2.73678e-05
super-scaffold-3	15779907	0.00674505	0.00694656	0.817088	0.000131351
super-scaffold-3	15809098	0.00188777	0.0051657	0.541976	0.000105592
super-scaffold-3	15949005	0.0633687	0.0138237	0.61046	0.0201154
super-scaffold-3	16016024	0.00663222	0.00888241	0.923312	0.000591864
super-scaffold-3	16102427	0.282075	0.0331035	0.607144	0.00354332
super-scaffold-3	16161887	0.0736748	0.0104637	0.59866	1.31929e-05
super-scaffold-3	16203755	0.00599818	0.0085997	0.246799	0.00026046
super-scaffold-3	16228869	0.00250076	0.0104729	0.443306	0.000497531
super-scaffold-3	16307368	0.0156301	0.0116771	0.937071	0.00178102
super-scaffold-3	17052193	0.00598872	0.00550973	0.757353	0.000302891
super-scaffold-3	17194093	0.003579	0.0225127	0.507444	0.00141693
super-scaffold-3	17316696	NA	NA	NA	NA
super-scaffold-3	17390650	0.24486	0.0166798	0.668564	4.14397e-05
super-scaffold-3	37958872	0.756821	0.00867718	0.429686	0.0518696
super-scaffold-3	39302375	0.967235	0.410039	0.863282	0.809265
super-scaffold-3	39919335	0.000510943	0.00789273	0.961039	0.00306536
super-scaffold-3	40680440	0.00746862	0.00058169	0.138278	0.426875
super-scaffold-3	41080310	0.945726	0.000179343	0.192329	0.0155879
super-scaffold-3	42420229	0.207099	0.0161404	0.245299	0.0696393
super-scaffold-3	42455051	0.450447	0.235909	0.516163	0.721302
super-scaffold-3	42658950	0.139407	0.00280143	0.873921	0.070249
super-scaffold-3	43079588	0.0436046	0.000143692	0.937598	0.218966
super-scaffold-3	44738555	NA	NA	NA	NA
super-scaffold-3	44993760	0.068047	0.518099	0.125916	0.125454
super-scaffold-3	46259243	0.0133425	0.0224201	0.327753	0.0110534
super-scaffold-3	46919316	NA	NA	NA	NA
super-scaffold-3	47229458	6.18981e-12	0.0418084	0.409877	0.120556
super-scaffold-3	47581988	0.164692	0.0759909	0.259151	0.279483
super-scaffold-3	47685893	3.83095e-08	0.221911	0.95206	0.0718502
super-scaffold-3	47874426	3.8839e-06	0.0110836	0.40933	0.413936
super-scaffold-3	47976177	7.32225e-13	0.000364681	0.123983	0.00654564
super-scaffold-3	48082273	2.58676e-09	0.0825414	0.965831	0.22461
super-scaffold-3	48270861	1.03857e-05	0.0324085	0.0365651	0.0336366
super-scaffold-3	48433657	4.61619e-13	0.00289025	0.252919	0.196036
super-scaffold-3	48563207	1.61855e-08	0.00264003	0.579916	0.30909
super-scaffold-3	48609586	1.63113e-09	0.00828553	0.821923	0.80008
super-scaffold-3	48652756	6.01012e-09	0.0153265	0.76919	0.0315749
super-scaffold-3	48874969	0.0173759	0.220533	0.242544	0.98036
super-scaffold-3	49025331	3.78746e-09	0.000324861	0.870304	0.555153
super-scaffold-3	49156491	2.24921e-13	0.00871384	0.783123	0.315924
super-scaffold-3	49281055	1.08006e-08	0.00499293	0.974876	0.666651
super-scaffold-3	49693638	0.0125786	0.00130311	0.344434	0.766254
super-scaffold-3	49837985	2.86629e-16	0.245046	0.579544	0.655337
super-scaffold-3	49910185	8.67719e-08	0.142213	0.903458	0.721994
super-scaffold-3	50070260	0.000498035	8.45316e-06	0.987133	0.0612822
super-scaffold-3	50149859	0.00144363	0.0103259	0.672981	0.756191
super-scaffold-3	50236866	0.000399082	0.117768	0.197207	0.615036
super-scaffold-3	50324937	1.20703e-05	0.00911234	0.592333	0.0773934
super-scaffold-3	50436407	9.70219e-07	0.00192244	0.246427	0.0106503
super-scaffold-3	50555860	7.08668e-07	0.0540901	0.559762	0.230069
super-scaffold-3	50727684	1.425e-08	0.0666353	0.383219	0.024424
super-scaffold-3	51025970	0.307389	0.00544677	0.740547	0.485477
super-scaffold-3	51288780	NA	NA	NA	NA
super-scaffold-3	51357135	1.36718e-06	0.517656	0.679235	0.0180471
super-scaffold-3	51419122	1.39199e-08	0.127936	0.942956	0.0689005
super-scaffold-3	51587888	0.00535806	0.005144	0.699277	0.569117
super-scaffold-3	51620472	0.00111027	0.0594461	0.668487	0.207692
super-scaffold-3	51715490	0.00114894	0.139521	0.199298	0.396342
super-scaffold-3	51917831	0.00166606	0.0267752	0.0364633	0.0705386
super-scaffold-3	52726212	NA	NA	NA	NA
super-scaffold-3	52800803	4.76873e-08	0.00941616	0.996617	0.0282264
super-scaffold-3	53025846	5.9878e-10	0.00554644	0.914753	0.30382
super-scaffold-3	53121852	1.88857e-08	0.000954739	0.572756	0.382011
super-scaffold-3	53238268	0.0101999	0.000207019	0.262002	0.253424
super-scaffold-3	53293812	3.08048e-14	0.00216765	0.135635	0.378949
super-scaffold-3	53510687	2.82197e-12	0.00119503	0.75851	0.25931
super-scaffold-3	53798094	6.33371e-12	0.0934907	0.130429	0.562743
super-scaffold-3	53904095	1.1884e-08	0.0146545	0.864589	0.496872
super-scaffold-3	53990200	6.95704e-09	0.00219069	0.473364	0.172303
super-scaffold-3	54187326	7.14418e-10	0.00280015	0.0829944	0.178842
super-scaffold-3	54255916	5.62431e-05	0.0102693	0.937814	0.15031
super-scaffold-3	54304282	4.85507e-19	0.0159725	0.512496	0.0875572
super-scaffold-3	54518615	9.54331e-05	0.0396331	0.825549	0.125731
super-scaffold-3	54554712	4.32287e-13	0.000760705	0.845218	0.399215
super-scaffold-3	54600338	6.99698e-16	0.000200667	0.800898	0.0586318
super-scaffold-3	54693097	6.51502e-05	0.000321925	0.758954	0.0228795
super-scaffold-3	54932231	9.80762e-07	0.000222039	0.480126	0.19911
super-scaffold-3	55035973	5.60671e-10	0.00617685	0.680435	0.338086
super-scaffold-3	55247240	0.000129388	0.0440027	0.584554	0.234122
super-scaffold-3	55533626	1.97098e-05	0.040198	0.311975	0.00184974
super-scaffold-3	55571374	8.74115e-13	0.170074	0.740992	0.158795
super-scaffold-3	55664197	3.16933e-19	0.00418866	0.842524	0.0304801
super-scaffold-3	56071783	3.44797e-09	0.000445272	0.151832	0.606899
super-scaffold-3	56123840	0.000122825	0.000206689	0.492785	0.095165
super-scaffold-3	56249793	1.52375e-08	0.0555017	0.766381	0.0196028
super-scaffold-3	56563240	7.32195e-05	0.03734	0.293455	0.185179
super-scaffold-3	56796892	7.84564e-13	0.0165914	0.825842	0.0577977
super-scaffold-3	57313510	0.0413562	0.00494828	0.68556	0.228807
super-scaffold-3	57742993	9.27558e-08	0.00510477	0.185198	0.0514521
super-scaffold-3	57823396	7.7889e-07	0.0211045	0.487807	0.0916649
super-scaffold-3	57871750	4.46598e-05	0.00119932	0.948569	0.121294
super-scaffold-3	57900165	8.34865e-07	0.0115882	0.46986	0.112937
super-scaffold-3	58192209	0.00201323	0.0794646	0.96318	0.144726
super-scaffold-3	58414717	NA	NA	NA	NA
super-scaffold-3	58558387	3.61637e-10	9.03327e-05	0.805274	0.0641532
super-scaffold-3	58715886	NA	NA	NA	NA
super-scaffold-3	59224044	0.645029	0.0442047	0.434913	0.362202
super-scaffold-3	59264601	4.65829e-06	0.0115333	0.481683	0.29517
super-scaffold-3	59649867	0.00176723	0.423504	0.156909	0.0755173
super-scaffold-3	59842969	0.0195188	0.182161	0.343855	0.410068
super-scaffold-3	60510675	1.33647e-06	0.00414543	0.423926	0.00675715
super-scaffold-3	60850472	0.0817174	0.00130699	0.858324	0.0585621
super-scaffold-3	60914378	1.99648e-06	0.0603845	0.548148	0.146493
super-scaffold-3	61290173	7.45286e-06	0.000287505	0.701194	0.223077
super-scaffold-3	61449681	0.00161739	0.00373098	0.787784	0.603083
super-scaffold-3	61926034	0.29454	0.00357662	0.308416	0.286139
super-scaffold-3	62286014	5.30354e-08	7.21605e-05	0.0898749	0.105713
super-scaffold-3	62374937	0.0127839	0.00524294	0.956618	0.271048
super-scaffold-3	62524128	0.000591391	0.000310531	0.697892	0.14849
super-scaffold-3	62595744	1.18086e-09	0.000897779	0.198795	0.101543
super-scaffold-3	62835935	0.000632236	0.0495051	0.443899	0.33776
super-scaffold-3	62939821	1.92682e-09	0.713437	0.252657	0.114426
super-scaffold-3	62972781	9.39131e-08	0.00578214	0.106554	0.287537
super-scaffold-3	63081459	6.51453e-10	0.0492349	0.108106	0.737163
super-scaffold-3	63177747	4.22848e-13	0.000670619	0.618119	0.373188
super-scaffold-3	63226517	1.93708e-08	0.000938897	0.899626	0.170212
super-scaffold-3	63372263	3.65958e-12	0.0951473	0.459322	0.41253
super-scaffold-3	63549867	1.01715e-09	0.000259542	0.395144	0.0719852
super-scaffold-3	63658129	2.47119e-11	0.000134148	0.67982	0.374846
super-scaffold-3	63734272	3.06098e-11	0.000159682	0.737703	0.140494
super-scaffold-3	63799286	3.10877e-12	0.000825125	0.989421	0.00234134
super-scaffold-3	64137489	NA	NA	NA	NA
super-scaffold-3	64412332	NA	NA	NA	NA
super-scaffold-3	64761795	0.646852	0.000392014	0.00865357	0.0024752
super-scaffold-3	65156309	0.644227	0.00290901	0.0805706	0.0217575
super-scaffold-3	65339039	0.000132873	0.000438827	0.608666	0.00127145
super-scaffold-3	65704903	0.000120767	0.0213527	0.0932311	0.0780259
super-scaffold-3	65784078	1.97167e-06	0.000823498	0.361613	0.0196417
super-scaffold-3	66161467	0.653288	0.0102499	0.987163	0.297641
super-scaffold-3	66234420	0.959909	3.38741e-05	0.0804062	0.481884
super-scaffold-3	67559450	NA	NA	NA	NA
super-scaffold-3	68562503	0.18412	0.037305	0.86668	0.00530469
super-scaffold-3	68952398	0.12257	0.0734274	0.236706	0.036181
super-scaffold-3	69119652	0.595427	0.0507429	0.826404	0.00302582
super-scaffold-3	69372486	0.00074957	0.0416011	0.939894	0.00195863
super-scaffold-3	69691508	0.00461282	0.0227994	0.802158	0.006284
super-scaffold-3	69736070	1.2206e-07	0.00154157	0.555521	0.00795852
super-scaffold-3	69860731	8.71355e-09	0.00302972	0.603146	0.00947242
super-scaffold-3	70023628	0.167601	0.672809	0.834896	0.103491
super-scaffold-3	70138689	1.51244e-11	0.0132322	0.0695155	0.00961322
super-scaffold-3	70269145	0.000206693	0.000917909	0.840341	0.0736836
super-scaffold-3	70365139	1.30365e-05	0.00626894	0.663602	0.00093016
super-scaffold-3	70800264	NA	NA	NA	NA
super-scaffold-3	71044099	5.76496e-12	0.0112174	0.910233	0.000495951
super-scaffold-3	71440657	4.59192e-08	0.00079273	0.234002	0.0043726
super-scaffold-3	71616936	7.60767e-05	0.067267	0.724888	0.0401766
super-scaffold-3	71926817	3.06767e-12	0.00566349	0.13789	0.040244
super-scaffold-3	72077627	6.91881e-15	0.0719707	0.106279	0.0518492
super-scaffold-3	72344341	3.9368e-06	0.000412864	0.33883	0.0883431
super-scaffold-3	73775553	0.000510335	0.0300763	0.787527	0.514461
super-scaffold-3	74101243	0.00356807	0.046675	0.610903	0.572299
super-scaffold-3	74198096	1.11657e-05	1.56805e-06	0.451987	0.0189597
super-scaffold-3	74440158	0.132969	6.15014e-05	0.485015	0.674392
super-scaffold-3	74517614	0.00498595	0.00445133	0.52317	0.0627883
super-scaffold-3	74623347	4.89658e-07	0.0387345	0.447076	0.0123755
super-scaffold-3	74731162	4.15618e-07	9.46554e-05	0.631741	0.0294774
super-scaffold-3	74794660	0.00018795	0.0444714	0.0661278	0.084925
super-scaffold-3	74966606	0.00212927	0.000654512	0.781706	0.00511028
super-scaffold-3	75112799	0.000214255	0.00094705	0.457428	0.161855
super-scaffold-3	75165010	0.000442916	0.0137683	0.367484	0.0104559
super-scaffold-3	75429414	0.034646	0.0306766	0.986055	0.0824918
super-scaffold-3	75485153	3.76701e-06	0.886166	0.0854508	0.874272
super-scaffold-3	75747215	5.25356e-13	0.0341765	0.707539	0.00787209
super-scaffold-3	76215992	0.006665	0.376147	0.449829	0.0463499
super-scaffold-3	76500788	1.82509e-06	0.00368573	0.988604	0.0325778
super-scaffold-3	76594783	1.68004e-05	0.00135671	0.396674	0.00519407
super-scaffold-3	76665204	0.00289876	0.435821	0.932726	0.067704
super-scaffold-3	77808281	0.151904	0.683935	0.544121	0.077435
super-scaffold-3	77921502	9.12699e-13	0.00712403	0.745819	5.83552e-05
super-scaffold-3	77986155	0.000244598	0.102709	0.650917	0.0177655
super-scaffold-3	78037457	0.00733087	0.0127536	0.659219	0.819501
super-scaffold-3	78095198	0.00205818	0.071062	0.403699	0.0403431
super-scaffold-3	78241955	0.00649952	0.0700743	0.942088	0.328807
super-scaffold-3	78329264	0.00417771	0.000248306	0.237465	0.0511546
super-scaffold-3	78540675	1.49411e-14	0.173003	0.802835	0.0348383
super-scaffold-3	78669139	1.66861e-17	0.0016985	0.461929	0.00254425
super-scaffold-3	78726921	2.18078e-13	0.0344101	0.915479	0.0191428
super-scaffold-3	78775181	5.05419e-12	0.0019405	0.561691	0.0105569
super-scaffold-3	79142964	0.00070536	0.00386451	0.919088	0.00696323
super-scaffold-3	79305181	3.69276e-11	0.00135	0.26925	0.00766023
super-scaffold-3	79368565	8.33687e-07	0.0606406	0.291157	0.00307861
super-scaffold-3	79520935	8.49308e-09	0.0765639	0.899204	0.00448129
super-scaffold-3	79739597	0.000805629	0.0648881	0.405262	0.0209508
super-scaffold-3	79949366	2.20051e-07	0.00151385	0.855904	0.00945471
super-scaffold-3	80211786	1.53884e-08	0.000406673	0.317828	0.000483209
super-scaffold-3	81465943	0.00145432	0.00551121	0.954075	0.0719417
super-scaffold-3	84369720	0.0222239	0.00663927	0.297788	0.110794
super-scaffold-3	84630650	0.130186	0.0210857	0.0453271	0.0982828
super-scaffold-3	84675080	NA	NA	NA	NA
super-scaffold-3	84967539	0.208577	0.629361	0.949412	0.471793
super-scaffold-3	85060173	3.81501e-13	0.00040119	0.460397	0.157979
super-scaffold-3	85652126	NA	NA	NA	NA
super-scaffold-3	86032660	0.0331113	0.00485916	0.31956	0.235117
super-scaffold-3	86174298	1.79586e-05	2.33589e-05	0.228503	0.0214464
super-scaffold-3	86300548	0.0139013	0.0064802	0.134621	0.000753703
super-scaffold-3	86479690	2.11554e-11	0.00524593	0.211114	0.0111268
super-scaffold-3	87147171	0.069065	0.0106996	0.556248	0.532893
super-scaffold-3	87372895	0.000670291	0.000232574	0.0253878	0.315266
super-scaffold-3	87570637	2.29374e-05	1.50705e-05	0.367749	0.12311
super-scaffold-3	87635861	4.45263e-10	8.30427e-05	0.283894	0.90074
super-scaffold-3	87706257	4.05548e-05	0.00881773	0.892086	0.412108
super-scaffold-3	87831316	0.000159449	0.0129823	0.835143	0.223994
super-scaffold-3	87895063	1.12477e-06	0.00928455	0.902281	0.863321
super-scaffold-3	87968410	1.09818e-12	0.0494899	0.276574	0.407469
super-scaffold-3	88172871	4.08478e-08	0.0014625	0.9577	0.31734
super-scaffold-3	88318220	1.35864e-12	0.00458675	0.619577	0.367611
super-scaffold-3	88551852	0.313747	0.011392	0.610898	0.897075
super-scaffold-3	88645078	0.000763502	0.0131298	0.961065	0.399481
super-scaffold-3	88814628	0.00106573	0.000679006	0.973741	0.0811136
super-scaffold-3	88976450	0.521458	0.00863385	0.523163	0.360624
super-scaffold-3	89158067	3.56537e-08	0.0012777	0.354488	0.047383
super-scaffold-3	89416941	1.29621e-10	0.00892227	0.559857	0.247293
super-scaffold-3	89526743	1.02739e-06	0.00202699	0.622645	0.194327
super-scaffold-3	89614260	2.30209e-07	0.0230653	0.450824	0.110948
super-scaffold-3	89769614	1.44128e-12	0.00264153	0.692684	0.160114
super-scaffold-3	89819349	2.61668e-15	0.00334421	0.540911	0.034747
super-scaffold-3	89977989	1.75739e-19	0.000555456	0.780236	0.0292683
super-scaffold-3	90100944	0.000178533	0.0194642	0.244273	0.904699
super-scaffold-3	90259966	0.0848607	0.00601751	0.278167	0.192405
super-scaffold-3	90367350	0.000210286	0.000128621	0.566462	0.90975
super-scaffold-3	91014368	7.15191e-06	0.134396	0.0945341	0.29485
super-scaffold-3	91110008	7.09332e-08	0.00352413	0.403876	0.456917
super-scaffold-3	91314040	1.39756e-13	0.0175559	0.619076	0.620285
super-scaffold-3	91869243	0.00824031	0.170892	0.290364	0.352419
super-scaffold-3	93094808	0.00877404	0.156377	0.290568	0.295989
super-scaffold-3	93197994	0.967252	0.338901	0.703594	0.396519
super-scaffold-3	93397735	0.00016658	0.0807963	0.418452	0.756102
super-scaffold-3	93556360	0.415827	0.0260781	0.0190837	0.802854
super-scaffold-3	93635212	0.00155325	0.00457926	0.255865	0.224746
super-scaffold-3	93805742	0.00702564	0.144813	0.0736811	0.66778
super-scaffold-3	94193481	0.123653	0.00861867	0.0225515	0.452167
super-scaffold-3	94311369	1.17492e-06	0.00165096	0.0338696	0.0164352
super-scaffold-3	94387208	1.5932e-07	0.0374507	0.118651	0.326982
super-scaffold-3	94433931	5.88142e-05	0.000289251	0.0195697	0.282861
super-scaffold-3	94870230	0.0599032	0.0255166	0.0151383	0.308942
super-scaffold-3	95777675	5.45e-09	0.000606832	0.0760548	0.411337
super-scaffold-3	96012882	0.0251719	0.000871255	0.193968	0.110878
super-scaffold-3	96206403	9.31124e-05	0.0990104	0.167182	0.30096
super-scaffold-3	96297748	0.147688	0.0468476	0.646042	0.303138
super-scaffold-3	96449973	0.00864249	0.00356116	0.872823	0.282115
super-scaffold-3	96501566	0.313224	0.0164082	0.87087	0.210868
super-scaffold-3	96552648	0.200184	0.0095991	0.831185	0.0613017
super-scaffold-3	96634827	7.47924e-06	0.0440855	0.319173	0.158945
super-scaffold-3	97260061	0.629345	0.421056	0.517558	0.0336224
super-scaffold-3	97357721	0.509248	0.316571	0.741564	0.160174
super-scaffold-3	97633538	0.98983	0.0425958	0.231533	0.471878
super-scaffold-3	98855088	0.11929	0.560877	0.683252	0.188376
super-scaffold-3	99736334	0.645166	0.0174213	0.627061	0.0245191
super-scaffold-5	14091684	NA	NA	NA	NA
super-scaffold-5	15357287	NA	NA	NA	NA
super-scaffold-5	16658694	0.180531	0.0156972	0.654475	0.366018
super-scaffold-5	16915559	0.00509738	0.235789	0.719636	0.214604
super-scaffold-5	17579089	0.521098	0.787846	0.0610405	0.385321
super-scaffold-5	17789736	0.00599147	0.0607535	0.603822	0.0175078
super-scaffold-5	18276719	0.000837531	0.347112	0.691388	0.0218358
super-scaffold-5	18390400	0.00895352	0.126946	0.601968	0.233661
super-scaffold-5	18829462	0.000761728	0.0208609	0.336987	0.0305758
super-scaffold-5	18961571	0.197352	0.00593466	0.831342	0.00775019
super-scaffold-5	19155691	0.264428	0.011648	0.245008	0.440339
super-scaffold-5	19251175	0.00136031	0.28342	0.332886	0.300041
super-scaffold-5	19378722	1.8119e-07	0.0748909	0.777358	0.456782
super-scaffold-5	19461176	1.04651e-05	0.0103367	0.986431	0.67756
super-scaffold-5	19740559	0.0158332	0.0250208	0.480067	0.658889
super-scaffold-5	19888786	0.026021	0.051456	0.4927	0.130059
super-scaffold-5	20047244	0.0119625	0.00994272	0.188806	0.0900876
super-scaffold-5	20501805	0.0577804	0.176523	0.591676	0.784781
super-scaffold-5	21043819	0.00744439	0.23523	0.372963	0.0683806
super-scaffold-5	21889549	2.41499e-09	0.00928628	0.678203	0.148994
super-scaffold-5	22044234	1.37038e-08	0.0908022	0.794187	0.0985876
super-scaffold-5	22145535	4.32018e-08	0.064239	0.819076	0.00790609
super-scaffold-5	22262635	0.000253081	0.00169904	0.724676	0.0702012
super-scaffold-5	22444433	6.49566e-07	0.00848566	0.532917	0.0125662
super-scaffold-5	22575285	1.21856e-06	0.0727711	0.717948	0.0176625
super-scaffold-5	22802057	7.98836e-08	0.0183099	0.631693	0.208661
super-scaffold-5	22908970	1.01862e-07	0.00332325	0.749986	0.0323485
super-scaffold-5	23025263	1.06422e-08	0.0196522	0.429465	0.127659
super-scaffold-5	23162362	4.1719e-07	0.0308185	0.274876	0.0913859
super-scaffold-5	23211058	1.05895e-06	0.00120328	0.714472	0.00771264
super-scaffold-5	23268573	0.00276441	0.0452907	0.264854	0.232034
super-scaffold-5	23291684	1.57425e-06	0.00261255	0.054975	0.0477342
super-scaffold-5	23317838	9.82738e-09	0.00683121	0.261293	0.0140338
super-scaffold-5	23436958	2.35178e-08	0.0197955	0.335549	0.0829073
super-scaffold-5	23541799	2.73096e-08	0.00218254	0.736045	0.0684843
super-scaffold-5	23617857	4.43558e-07	0.013919	0.342409	0.022777
super-scaffold-5	23726506	0.0022525	0.130725	0.441031	0.316951
super-scaffold-5	23761551	0.000156285	0.0211252	0.709091	0.248011
super-scaffold-5	23897792	4.06053e-06	0.0273273	0.285479	0.0591419
super-scaffold-5	24001396	5.19123e-07	0.0171559	0.369434	0.386142
super-scaffold-5	24236013	3.64345e-10	0.00411443	0.674546	0.0271118
super-scaffold-5	24337535	2.13336e-08	0.0413215	0.332664	0.184175
super-scaffold-5	24418062	5.86395e-10	0.00892331	0.432342	0.0168464
super-scaffold-5	25382535	0.00581226	0.0156142	0.851398	0.0105633
super-scaffold-5	25614156	NA	NA	NA	NA
super-scaffold-5	26063400	0.000138085	0.00489543	0.972228	0.185195
super-scaffold-5	26612277	0.000412355	0.267596	0.122182	0.00164415
super-scaffold-5	26823579	0.000215693	0.015006	0.444498	0.612188
super-scaffold-5	26888798	4.34065e-06	0.159424	0.636021	0.150299
super-scaffold-5	27248331	NA	NA	NA	NA
super-scaffold-5	27482955	NA	NA	NA	NA
super-scaffold-5	28112074	0.200376	0.00181559	0.985043	0.721295
super-scaffold-5	28617983	0.0534597	0.109203	0.0528887	0.226901
super-scaffold-5	29714044	0.00322071	0.568519	0.587764	0.0177816
super-scaffold-5	30327398	0.17246	0.0582617	0.115206	0.703983
super-scaffold-5	31012963	0.877189	0.873747	0.421605	0.0605781
super-scaffold-5	34598453	0.977352	0.192613	0.0614996	0.13498
super-scaffold-5	40022869	0.122729	0.0805922	0.702152	0.936887
super-scaffold-5	40725960	0.596758	0.0257485	0.736523	0.0602321
super-scaffold-5	41516254	0.791336	0.00881345	0.283544	0.110238
super-scaffold-5	41693383	0.453711	0.0211076	0.279286	0.236108
super-scaffold-5	42468731	0.333398	0.000460933	0.792378	0.138424
super-scaffold-5	42510843	0.326896	0.024788	0.325005	0.687505
super-scaffold-5	42612203	0.0128614	0.00216093	0.890137	0.282662
super-scaffold-5	42661939	6.77827e-06	0.0641741	0.579901	0.0431099
super-scaffold-5	42773233	0.118372	0.0507875	0.869913	0.864678
super-scaffold-5	42973734	0.000112194	0.017266	0.842277	0.328046
super-scaffold-5	43121188	0.00245002	8.86072e-05	0.784749	0.00768172
super-scaffold-5	43179915	0.0190951	0.16859	0.75098	0.178945
super-scaffold-5	43227106	0.000183743	5.6615e-05	0.855816	0.151267
super-scaffold-5	43543140	0.000168563	0.000782491	0.77407	0.377084
super-scaffold-5	43811403	0.0526231	0.00021255	0.719942	0.811893
super-scaffold-5	44450829	0.684588	0.000722967	0.37329	0.120409
super-scaffold-5	45655154	0.00565165	0.11492	0.1637	0.368242
super-scaffold-5	49031824	0.00300966	0.875862	0.101093	0.940429
super-scaffold-5	55312929	0.383753	0.0787636	0.748374	0.535828
super-scaffold-5	55859216	NA	NA	NA	NA
super-scaffold-5	72213474	0.0309197	0.896549	0.0417561	0.0766249
super-scaffold-5	72316696	0.00867267	0.991568	0.0753643	0.0609078
super-scaffold-5	72430791	0.00429214	0.868976	0.10748	0.153022
super-scaffold-5	72535631	0.00451905	0.851381	0.0980382	0.193344
super-scaffold-5	72620447	0.00571791	0.90115	0.135445	0.30684
super-scaffold-5	72922923	0.0129964	0.38512	0.0339481	0.138899
super-scaffold-5	73224879	0.0207278	0.701922	0.0400563	0.181737
super-scaffold-5	73676475	0.0211904	0.291833	0.335469	0.15257
super-scaffold-5	73900114	0.00866329	0.232252	0.427508	0.0233482
scaffold-4-arrow-ctg1	18559069	5.7021e-05	0.92572	0.851339	8.70282e-07
scaffold-4-arrow-ctg1	18645890	4.32056e-06	0.329259	0.949986	4.60386e-06
scaffold-4-arrow-ctg1	18743908	0.000232446	0.180246	0.153066	3.31221e-05
scaffold-4-arrow-ctg1	19044973	1.10544e-07	0.621049	0.253016	2.27712e-05
scaffold-4-arrow-ctg1	19305093	0.0277102	0.774791	0.0208804	1.5488e-06
scaffold-4-arrow-ctg1	19793589	3.23056e-10	0.362901	0.352078	4.63114e-08
scaffold-4-arrow-ctg1	20073201	4.61908e-11	0.979131	0.719556	1.55356e-06
scaffold-4-arrow-ctg1	20140458	4.75905e-19	0.994736	0.38778	2.08226e-07
scaffold-4-arrow-ctg1	20215270	2.49585e-12	0.339935	0.169836	4.6004e-07
scaffold-4-arrow-ctg1	20266162	5.68647e-13	0.8895	0.437528	1.23287e-05
scaffold-4-arrow-ctg1	20412945	1.24902e-12	0.688727	0.813339	4.4516e-06
scaffold-4-arrow-ctg1	20543337	7.37908e-19	0.608072	0.151231	2.57608e-07
scaffold-4-arrow-ctg1	20807014	1.47736e-14	0.979143	0.539814	6.31377e-09
scaffold-4-arrow-ctg1	21033979	6.19761e-20	0.881781	0.336752	8.60472e-09
scaffold-4-arrow-ctg1	21076306	3.88017e-19	0.759516	0.275463	9.40063e-09
scaffold-4-arrow-ctg1	21184919	8.30339e-18	0.518606	0.626317	8.25938e-07
scaffold-4-arrow-ctg1	21308146	2.24319e-18	0.447472	0.380605	5.64477e-08
scaffold-4-arrow-ctg1	21459885	3.48524e-17	0.909456	0.491052	2.74887e-09
scaffold-4-arrow-ctg1	21520653	2.96731e-19	0.769218	0.317124	1.20664e-08
scaffold-4-arrow-ctg1	21615366	4.45129e-18	0.872967	0.451452	4.16896e-09
scaffold-4-arrow-ctg1	21710084	1.73298e-17	0.940046	0.415708	5.78563e-10
scaffold-4-arrow-ctg1	21791076	3.83251e-19	0.747712	0.401916	3.44476e-09
scaffold-4-arrow-ctg1	21939240	4.82603e-19	0.861776	0.434887	3.74947e-09
scaffold-4-arrow-ctg1	21973941	2.19737e-18	0.805266	0.268679	4.75638e-09
scaffold-4-arrow-ctg1	22030701	6.94899e-19	0.854994	0.363814	7.32037e-10
scaffold-4-arrow-ctg1	22108640	2.62207e-19	0.852904	0.458406	1.91345e-09
scaffold-4-arrow-ctg1	22195081	4.17054e-18	0.661581	0.450504	4.74036e-09
scaffold-4-arrow-ctg1	22297546	1.7848e-18	0.661706	0.473525	7.96871e-10
scaffold-4-arrow-ctg1	22376686	2.15449e-18	0.661335	0.490784	1.02675e-09
scaffold-4-arrow-ctg1	22478092	6.53423e-19	0.951949	0.460778	9.26423e-10
scaffold-4-arrow-ctg1	22603150	6.25496e-19	0.870197	0.608924	6.67998e-09
scaffold-4-arrow-ctg1	22997889	1.68964e-18	0.616901	0.575885	3.88934e-09
scaffold-4-arrow-ctg1	23211671	1.66088e-17	0.882313	0.681582	2.77256e-10
scaffold-4-arrow-ctg1	23323908	3.56794e-19	0.870517	0.581431	1.21371e-11
scaffold-4-arrow-ctg1	23448254	3.73008e-19	0.999193	0.682817	3.8683e-10
scaffold-4-arrow-ctg1	23596754	3.95052e-19	0.92148	0.5679	3.96658e-10
scaffold-4-arrow-ctg1	23675226	1.77935e-18	0.922025	0.486026	7.0993e-11
scaffold-4-arrow-ctg1	23846887	1.12717e-19	0.881052	0.573337	1.09391e-09
scaffold-4-arrow-ctg1	23918387	7.07739e-18	0.997769	0.441243	2.25789e-10
scaffold-4-arrow-ctg1	23981948	8.40227e-20	0.81577	0.511783	9.0009e-10
scaffold-4-arrow-ctg1	24025138	1.7795e-19	0.888506	0.508137	1.4545e-10
scaffold-4-arrow-ctg1	24244445	1.17592e-17	0.851219	0.490107	1.67122e-10
scaffold-4-arrow-ctg1	24428867	4.03957e-12	0.797178	0.686495	2.13717e-07
scaffold-4-arrow-ctg1	24502003	4.06745e-18	0.99407	0.584766	8.7787e-10
scaffold-4-arrow-ctg1	24935280	1.01901e-17	0.988665	0.605476	7.52954e-12
scaffold-4-arrow-ctg1	25091926	4.2367e-17	0.955819	0.507971	3.35044e-11
scaffold-4-arrow-ctg1	25227728	7.50646e-18	0.871281	0.785525	8.98123e-12
scaffold-4-arrow-ctg1	25398838	3.75707e-19	0.89684	0.676882	1.85874e-10
scaffold-4-arrow-ctg1	25476153	1.36615e-17	0.845417	0.895296	1.66635e-08
scaffold-4-arrow-ctg1	25795836	1.39682e-19	0.844076	0.827273	7.31323e-11
scaffold-4-arrow-ctg1	26040864	2.67661e-20	0.549273	0.7987	1.28649e-10
scaffold-4-arrow-ctg1	26187516	6.4552e-19	0.837331	0.941453	2.12659e-10
scaffold-4-arrow-ctg1	26396446	2.08306e-19	0.743388	0.667591	3.46401e-10
scaffold-4-arrow-ctg1	26489296	1.06735e-19	0.835391	0.788145	1.6203e-10
scaffold-4-arrow-ctg1	26662898	1.24043e-18	0.951075	0.614689	7.84271e-12
scaffold-4-arrow-ctg1	26777669	9.6763e-20	0.866411	0.579471	2.12128e-11
scaffold-4-arrow-ctg1	26908461	3.88093e-20	0.768837	0.566603	4.76414e-11
scaffold-4-arrow-ctg1	27058816	1.43959e-19	0.842224	0.516706	6.37165e-11
scaffold-4-arrow-ctg1	27185661	1.46036e-19	0.831365	0.524854	3.31823e-12
scaffold-4-arrow-ctg1	27317027	1.38554e-19	0.952116	0.578688	6.82752e-11
scaffold-4-arrow-ctg1	27419647	2.37029e-19	0.892599	0.58039	1.90992e-10
scaffold-4-arrow-ctg1	27492300	2.14423e-20	0.900844	0.581549	3.41928e-10
scaffold-4-arrow-ctg1	27821008	1.3308e-19	0.915201	0.518456	1.15235e-10
scaffold-4-arrow-ctg1	28221773	1.23119e-19	0.915491	0.532665	1.65362e-11
scaffold-4-arrow-ctg1	28334120	1.47837e-19	0.963539	0.509299	8.04349e-12
scaffold-4-arrow-ctg1	28495973	3.64816e-19	0.910975	0.659843	1.22228e-10
scaffold-4-arrow-ctg1	28677753	3.33516e-18	0.910005	0.581277	8.61551e-12
scaffold-4-arrow-ctg1	28759778	5.04639e-19	0.939735	0.645163	1.07129e-10
scaffold-4-arrow-ctg1	28933257	3.84869e-19	0.880148	0.596845	9.68696e-11
scaffold-4-arrow-ctg1	29055415	7.54318e-17	0.596048	0.707318	2.85181e-10
scaffold-4-arrow-ctg1	29119508	4.27259e-19	0.768432	0.538931	6.5473e-11
scaffold-4-arrow-ctg1	29190549	3.10346e-19	0.648185	0.658801	3.38162e-10
scaffold-4-arrow-ctg1	29339063	5.19973e-20	0.694275	0.565262	2.0168e-10
scaffold-4-arrow-ctg1	29447053	1.45551e-20	0.797988	0.6049	5.15859e-13
scaffold-4-arrow-ctg1	29607906	7.68457e-20	0.81218	0.637152	2.03465e-11
scaffold-4-arrow-ctg1	29728773	4.12364e-20	0.768998	0.657768	3.62956e-11
scaffold-4-arrow-ctg1	29794641	9.51515e-20	0.817753	0.669548	6.49783e-11
scaffold-4-arrow-ctg1	29894423	1.46357e-19	0.732229	0.585174	3.88436e-12
scaffold-4-arrow-ctg1	29976077	2.14543e-19	0.707205	0.657838	5.09578e-12
scaffold-4-arrow-ctg1	30104713	8.71855e-20	0.850517	0.655484	1.08433e-11
scaffold-4-arrow-ctg1	30214968	1.3183e-19	0.769794	0.662552	4.71408e-11
scaffold-4-arrow-ctg1	30361048	2.22028e-19	0.916692	0.719826	1.64977e-10
scaffold-4-arrow-ctg1	30450823	4.46266e-19	0.865816	0.643205	2.08617e-11
scaffold-4-arrow-ctg1	30612213	6.10382e-18	0.941289	0.769115	1.89773e-10
scaffold-4-arrow-ctg1	30813610	9.00905e-19	0.914026	0.676084	8.4053e-11
scaffold-4-arrow-ctg1	31020812	2.2087e-18	0.889215	0.690445	4.74598e-11
scaffold-4-arrow-ctg1	31169596	8.64174e-19	0.885217	0.636339	5.15681e-10
scaffold-4-arrow-ctg1	31234428	3.1364e-19	0.98563	0.68358	4.08906e-10
scaffold-4-arrow-ctg1	31338078	1.69912e-19	0.989487	0.684599	2.3658e-10
scaffold-4-arrow-ctg1	31399231	3.89622e-19	0.943995	0.759344	2.40574e-10
scaffold-4-arrow-ctg1	31460530	4.27616e-19	0.990785	0.829159	3.98214e-10
scaffold-4-arrow-ctg1	31526703	3.80281e-19	0.986653	0.577065	4.7906e-11
scaffold-4-arrow-ctg1	31721255	2.27605e-19	0.750381	0.762797	1.1756e-09
scaffold-4-arrow-ctg1	31899452	1.58431e-20	0.807829	0.640071	1.15135e-09
scaffold-4-arrow-ctg1	32014957	7.22394e-20	0.796922	0.693892	3.17741e-10
scaffold-4-arrow-ctg1	32207425	6.39635e-20	0.966728	0.646816	2.97088e-10
scaffold-4-arrow-ctg1	32307104	4.40426e-20	0.971797	0.631179	2.83181e-10
scaffold-4-arrow-ctg1	32448577	1.37724e-19	0.946294	0.736183	1.08248e-10
scaffold-4-arrow-ctg1	32579605	1.04785e-19	0.938552	0.669144	3.44298e-10
scaffold-4-arrow-ctg1	32704797	1.28529e-18	0.988476	0.633097	8.18049e-11
scaffold-4-arrow-ctg1	32762295	1.44356e-19	0.953749	0.704397	2.87412e-10
scaffold-4-arrow-ctg1	32853600	1.23304e-19	0.975492	0.650156	1.18814e-09
scaffold-4-arrow-ctg1	32912981	8.79828e-19	0.988026	0.512714	5.26979e-10
scaffold-4-arrow-ctg1	33002146	1.55919e-19	0.915577	0.70769	2.45824e-10
scaffold-4-arrow-ctg1	33047649	1.40972e-19	0.846372	0.638488	1.22793e-09
scaffold-4-arrow-ctg1	33211630	3.27216e-20	0.967626	0.576615	5.77543e-10
scaffold-4-arrow-ctg1	33290239	5.61027e-20	0.96915	0.651702	1.93683e-10
scaffold-4-arrow-ctg1	33338804	8.63378e-20	0.967766	0.618292	2.75856e-10
scaffold-4-arrow-ctg1	33429277	3.01668e-20	0.969511	0.693508	1.30048e-10
scaffold-4-arrow-ctg1	33511767	1.83407e-20	0.972871	0.737944	1.06049e-10
scaffold-4-arrow-ctg1	33598562	1.18982e-20	0.95221	0.615785	4.8403e-10
scaffold-4-arrow-ctg1	33640962	1.71339e-21	0.984097	0.685788	2.26474e-10
scaffold-4-arrow-ctg1	33786159	9.45263e-20	0.989002	0.766967	2.64182e-11
scaffold-4-arrow-ctg1	33860318	5.23062e-19	0.976274	0.66725	1.69082e-11
scaffold-4-arrow-ctg1	33908997	2.17875e-19	0.973636	0.735919	2.89606e-11
scaffold-4-arrow-ctg1	33970134	1.69128e-19	0.870461	0.511618	2.00407e-11
scaffold-4-arrow-ctg1	34126346	2.70365e-19	0.980616	0.765822	7.05767e-12
scaffold-4-arrow-ctg1	34315046	1.37776e-19	0.987821	0.72953	2.72906e-11
scaffold-4-arrow-ctg1	34444869	6.48056e-18	0.752663	0.509104	1.95361e-10
scaffold-4-arrow-ctg1	34682464	3.678e-18	0.923159	0.551019	1.27603e-10
scaffold-4-arrow-ctg1	34768160	2.6824e-19	0.935852	0.554501	7.8917e-11
scaffold-4-arrow-ctg1	34844881	1.08376e-18	0.994294	0.595381	1.11791e-10
scaffold-4-arrow-ctg1	34975292	9.44507e-18	0.935777	0.424397	1.802e-11
scaffold-4-arrow-ctg1	35024256	8.55307e-18	0.99541	0.590954	2.52519e-10
scaffold-4-arrow-ctg1	35073421	2.65723e-18	0.978408	0.461086	3.58217e-10
scaffold-4-arrow-ctg1	35120558	1.9644e-18	0.988902	0.339096	1.38228e-10
scaffold-4-arrow-ctg1	35159861	3.20518e-18	0.988754	0.294915	1.44169e-10
scaffold-4-arrow-ctg1	35236953	5.25342e-17	0.954197	0.453416	9.10995e-10
scaffold-4-arrow-ctg1	35301535	1.87922e-18	0.955543	0.387538	2.31254e-10
scaffold-4-arrow-ctg1	35353890	1.42141e-18	0.990373	0.306694	1.29785e-10
scaffold-4-arrow-ctg1	35419385	1.56511e-18	0.97056	0.432333	3.44075e-10
scaffold-4-arrow-ctg1	35469497	1.02757e-17	0.947542	0.235549	8.65408e-10
scaffold-4-arrow-ctg1	35541742	3.06666e-18	0.966869	0.315683	3.1054e-10
scaffold-4-arrow-ctg1	35657766	1.19e-19	0.96955	0.363436	2.61605e-10
scaffold-4-arrow-ctg1	35856712	5.09296e-18	0.826585	0.171878	4.19577e-09
scaffold-4-arrow-ctg1	35933903	2.5173e-18	0.941369	0.345248	2.53354e-10
scaffold-4-arrow-ctg1	35996740	5.65014e-19	0.686534	0.290747	8.66854e-10
scaffold-4-arrow-ctg1	36046802	1.46064e-19	0.947607	0.291361	2.92564e-10
scaffold-4-arrow-ctg1	36117933	1.07443e-19	0.903845	0.30015	5.79251e-10
scaffold-4-arrow-ctg1	36224111	1.29475e-18	0.982962	0.33954	2.86778e-09
scaffold-4-arrow-ctg1	36271012	1.77043e-18	0.958305	0.367198	1.28047e-09
scaffold-4-arrow-ctg1	36359230	2.32733e-19	0.989208	0.39256	5.34419e-09
scaffold-4-arrow-ctg1	36433554	4.00603e-19	0.901335	0.356125	1.10334e-09
scaffold-4-arrow-ctg1	36563198	3.17884e-18	0.60797	0.268153	8.56069e-10
scaffold-4-arrow-ctg1	36763790	3.36356e-15	0.855704	0.198992	1.26737e-08
scaffold-4-arrow-ctg1	36961226	1.84821e-20	0.838669	0.280956	2.5863e-09
scaffold-4-arrow-ctg1	37083879	5.07317e-20	0.89117	0.306623	1.80415e-09
scaffold-4-arrow-ctg1	37171226	2.88795e-20	0.888117	0.26651	2.91403e-09
scaffold-4-arrow-ctg1	37588086	2.20843e-15	0.778868	0.334485	4.27978e-09
scaffold-4-arrow-ctg1	37647195	1.2111e-18	0.957063	0.400205	4.11687e-10
scaffold-4-arrow-ctg1	37860051	1.20971e-19	0.845898	0.341693	1.90248e-09
scaffold-4-arrow-ctg1	37955398	1.10724e-19	0.82503	0.396927	3.1368e-09
scaffold-4-arrow-ctg1	38012332	8.91813e-18	0.886148	0.432861	7.53975e-10
scaffold-4-arrow-ctg1	38063508	4.19273e-19	0.918457	0.315877	4.97767e-10
scaffold-4-arrow-ctg1	38110671	1.28812e-19	0.887312	0.359288	1.2948e-09
scaffold-4-arrow-ctg1	38166212	1.32629e-19	0.901651	0.430706	4.23449e-09
scaffold-4-arrow-ctg1	38258580	1.05011e-17	0.758851	0.326489	1.6597e-07
scaffold-4-arrow-ctg1	38323973	3.29604e-18	0.997929	0.444793	1.30123e-07
scaffold-4-arrow-ctg1	38376308	8.20367e-18	0.988241	0.386668	3.72643e-09
scaffold-4-arrow-ctg1	38544339	3.03022e-20	0.853113	0.437782	3.71703e-08
scaffold-4-arrow-ctg1	38580238	2.85934e-20	0.940112	0.376775	8.53132e-09
scaffold-4-arrow-ctg1	38655390	3.74568e-19	0.660566	0.346426	6.01091e-08
scaffold-4-arrow-ctg1	38758672	4.48492e-20	0.755771	0.482406	2.35054e-08
scaffold-4-arrow-ctg1	38898290	2.37695e-20	0.811348	0.550971	2.19339e-08
scaffold-4-arrow-ctg1	39157098	2.9617e-08	0.805502	0.669304	4.0809e-05
scaffold-4-arrow-ctg1	39641244	3.21377e-10	0.0664707	0.62524	3.29983e-06
scaffold-4-arrow-ctg1	40109784	1.18622e-20	0.831194	0.359241	5.38488e-09
scaffold-4-arrow-ctg1	40401891	4.60898e-26	0.706255	0.330335	0.000169066
scaffold-4-arrow-ctg1	40461230	1.06871e-24	0.310781	0.548423	4.01505e-05
scaffold-4-arrow-ctg1	40870204	0.00749048	0.0534396	0.358215	0.0665753
scaffold-4-arrow-ctg1	41948233	1.18225e-06	0.063583	0.177149	1.33843e-05
scaffold-4-arrow-ctg1	42314773	6.45629e-18	0.641334	0.121968	2.1483e-08
scaffold-4-arrow-ctg1	42373133	5.20861e-18	0.955499	0.0581329	2.26719e-07
scaffold-4-arrow-ctg1	42529316	9.45562e-12	0.122955	0.0439328	8.32552e-08
scaffold-4-arrow-ctg1	42611674	1.08152e-11	0.0840052	0.218021	3.60856e-08
scaffold-4-arrow-ctg1	42735350	4.29814e-15	0.988088	0.0748179	1.7189e-06
scaffold-4-arrow-ctg1	42780766	1.16647e-18	0.975603	0.14106	2.23472e-07
scaffold-4-arrow-ctg1	42882572	2.95372e-18	0.873761	0.168218	5.12408e-07
scaffold-4-arrow-ctg1	43092826	1.92876e-18	0.957768	0.08532	3.8878e-09
scaffold-4-arrow-ctg1	43116734	1.11481e-17	0.938133	0.0802978	1.90923e-07
scaffold-4-arrow-ctg1	43211688	4.82465e-18	0.717576	0.213564	6.93112e-08
scaffold-4-arrow-ctg1	43267731	8.04704e-17	0.930589	0.122729	2.64821e-07
scaffold-4-arrow-ctg1	43336106	1.46261e-17	0.918808	0.128886	9.67596e-08
scaffold-4-arrow-ctg1	43508987	2.0793e-18	0.843539	0.120395	3.35549e-08
scaffold-4-arrow-ctg1	43618431	5.26878e-22	0.87955	0.103215	6.25882e-06
scaffold-4-arrow-ctg1	43728932	1.57116e-21	0.609119	0.113505	8.05008e-07
scaffold-4-arrow-ctg1	43822306	1.41252e-22	0.872187	0.148177	1.0633e-06
scaffold-4-arrow-ctg1	43904243	6.60829e-23	0.971374	0.175057	5.86716e-06
scaffold-4-arrow-ctg1	44334140	1.70973e-08	0.215634	0.28227	3.88149e-05
scaffold-4-arrow-ctg1	44424078	2.63238e-15	0.295247	0.216542	0.000185315
scaffold-4-arrow-ctg1	44629181	1.55973e-13	0.424257	0.163116	9.58361e-07
scaffold-4-arrow-ctg1	44876138	1.57481e-09	0.0872957	0.295709	5.24404e-06
scaffold-4-arrow-ctg1	45725167	1.57065e-15	0.886198	0.221681	0.00193832
scaffold-4-arrow-ctg1	45784535	8.21393e-17	0.628627	0.491824	0.000176263
scaffold-4-arrow-ctg1	45926261	5.12358e-21	0.601386	0.413521	5.0734e-05
scaffold-4-arrow-ctg1	45972584	3.74459e-23	0.981647	0.341093	0.000165286
scaffold-4-arrow-ctg1	46097512	1.81975e-19	0.965384	0.320465	9.13386e-07
scaffold-4-arrow-ctg1	46395143	4.0535e-17	0.733733	0.445129	3.06851e-06
scaffold-4-arrow-ctg1	46426952	5.24271e-19	0.761485	0.516926	6.64472e-07
scaffold-4-arrow-ctg1	46505530	6.56103e-19	0.992667	0.396148	2.37069e-06
scaffold-4-arrow-ctg1	46586167	2.59466e-18	0.778124	0.443658	2.45344e-07
scaffold-4-arrow-ctg1	46640941	1.74089e-18	0.963906	0.47365	1.58838e-06
scaffold-4-arrow-ctg1	46669826	2.34395e-19	0.998658	0.55982	4.75397e-06
scaffold-4-arrow-ctg1	46740144	1.05292e-20	0.88774	0.349681	1.77775e-06
scaffold-4-arrow-ctg1	46797359	4.14276e-19	0.999416	0.634472	9.46159e-07
scaffold-4-arrow-ctg1	46987398	1.48543e-18	0.742445	0.496486	3.47388e-07
scaffold-4-arrow-ctg1	47095000	2.04816e-08	0.720187	0.549489	0.000145035
scaffold-4-arrow-ctg1	47130064	4.66526e-16	0.657535	0.0829107	5.68129e-08
scaffold-4-arrow-ctg1	47163611	7.90626e-19	0.762003	0.360785	2.20644e-06
scaffold-4-arrow-ctg1	47368707	5.93656e-18	0.794439	0.603667	3.81691e-06
scaffold-4-arrow-ctg1	47487545	8.20513e-12	0.758797	0.341899	0.000447156
scaffold-4-arrow-ctg1	47577929	2.53691e-18	0.742689	0.656076	1.96022e-07
scaffold-4-arrow-ctg1	47621585	4.0987e-19	0.477332	0.184981	0.000969687
scaffold-4-arrow-ctg1	48031062	0.326666	0.11027	0.730868	0.00233774
scaffold-4-arrow-ctg1	48126631	NA	NA	NA	NA
scaffold-4-arrow-ctg1	48203468	1.87573e-10	0.694418	0.212204	0.000293311
scaffold-4-arrow-ctg1	48497797	3.23646e-05	0.576477	0.49833	0.00135239
scaffold-4-arrow-ctg1	48565058	9.30742e-06	0.993748	0.764033	4.03807e-06
scaffold-4-arrow-ctg1	48600632	4.55794e-13	0.607913	0.139463	4.04922e-08
scaffold-4-arrow-ctg1	48631840	7.17293e-17	0.451022	0.137984	4.7301e-07
scaffold-4-arrow-ctg1	48739258	9.23045e-07	0.89681	0.149166	2.43671e-07
scaffold-4-arrow-ctg1	48887353	2.54342e-10	0.884833	0.652653	4.88972e-06
scaffold-4-arrow-ctg1	48939090	4.15731e-11	0.945861	0.379315	1.81423e-07
scaffold-4-arrow-ctg1	48988466	5.98394e-18	0.968653	0.406905	5.76931e-09
scaffold-4-arrow-ctg1	49112540	1.86207e-07	0.313716	0.371774	4.82616e-06
scaffold-4-arrow-ctg1	49187690	5.69281e-15	0.970061	0.278376	2.10191e-07
scaffold-4-arrow-ctg1	49247070	2.07735e-18	0.934422	0.610949	4.19117e-08
scaffold-4-arrow-ctg1	49334202	3.46239e-14	0.974693	0.610497	7.4785e-07
scaffold-4-arrow-ctg1	49476943	8.33496e-15	0.417714	0.376187	4.56683e-07
scaffold-4-arrow-ctg1	49616423	3.01558e-15	0.852825	0.358463	1.99668e-07
scaffold-4-arrow-ctg1	49761429	1.46508e-14	0.935334	0.24952	6.25109e-06
scaffold-4-arrow-ctg1	49904024	1.05187e-15	0.497209	0.351622	9.91012e-07
scaffold-4-arrow-ctg1	49988425	7.89467e-18	0.702363	0.216961	6.24581e-08
scaffold-4-arrow-ctg1	50038143	1.88228e-17	0.404005	0.409776	1.30751e-05
scaffold-4-arrow-ctg1	50079301	2.75535e-16	0.446743	0.777861	0.000131347
scaffold-4-arrow-ctg1	50243727	3.21181e-15	0.700395	0.125275	2.47204e-05
scaffold-4-arrow-ctg1	50343766	0.0220623	0.9464	0.0876218	7.13445e-06
scaffold-4-arrow-ctg1	50390104	7.51574e-16	0.479951	0.320708	2.51841e-07
scaffold-4-arrow-ctg1	50532309	2.25926e-11	0.927474	0.918736	0.00100797
scaffold-4-arrow-ctg1	50661418	3.78374e-08	0.613632	0.141937	0.0011079
scaffold-4-arrow-ctg1	50857632	0.00372802	0.929597	0.330412	0.00656133
scaffold-4-arrow-ctg1	50987686	5.11441e-08	0.6965	0.903423	0.000562814
scaffold-4-arrow-ctg1	51035470	1.82082e-12	0.919424	0.190159	5.22982e-05
scaffold-4-arrow-ctg1	51078733	5.49527e-15	0.636954	0.215614	1.02038e-07
scaffold-4-arrow-ctg1	51212319	5.17267e-12	0.519955	0.296868	1.11435e-05
scaffold-4-arrow-ctg1	51280385	4.70975e-09	0.59992	0.320928	2.1132e-05
scaffold-4-arrow-ctg1	51386002	0.0442568	0.935316	0.998079	7.49529e-07
scaffold-4-arrow-ctg1	51667897	1.79402e-05	0.165877	0.19061	0.000105951
scaffold-4-arrow-ctg1	51698359	1.74474e-07	0.977645	0.241067	1.30737e-07
scaffold-4-arrow-ctg1	51916049	0.688179	0.72082	0.0598344	0.00193198
scaffold-4-arrow-ctg1	52091069	9.37766e-13	0.973072	0.0756154	2.03155e-05
scaffold-4-arrow-ctg1	52207471	0.000455618	0.436522	0.104256	0.00199124
scaffold-4-arrow-ctg1	52265608	0.0309399	0.155353	0.820828	0.00192344
scaffold-4-arrow-ctg1	52503788	2.75757e-09	0.427931	0.340395	9.35354e-07
scaffold-4-arrow-ctg1	52767245	6.31714e-06	0.941717	0.28509	8.89962e-05
scaffold-4-arrow-ctg1	52861125	1.50229e-18	0.338126	0.289816	7.64667e-06
scaffold-4-arrow-ctg1	53303158	6.63434e-07	0.317716	0.188635	0.000175197
scaffold-4-arrow-ctg1	53406378	7.07758e-13	0.337221	0.739543	6.9674e-06
scaffold-4-arrow-ctg1	53715095	0.0452442	0.375637	0.792813	0.0367547
scaffold-4-arrow-ctg1	53853239	1.86958e-14	0.532023	0.47443	4.34206e-05
scaffold-4-arrow-ctg1	54016063	0.000711677	0.190347	0.379447	0.00540447
scaffold-4-arrow-ctg1	54151261	4.36951e-11	0.360952	0.196961	3.32684e-07
scaffold-4-arrow-ctg1	54201203	0.0625029	0.923162	0.934849	2.99978e-07
scaffold-4-arrow-ctg1	54276332	0.00968777	0.862343	0.1112	4.48427e-06
scaffold-4-arrow-ctg1	54353401	7.14379e-12	0.38024	0.041772	1.91475e-06
scaffold-4-arrow-ctg1	54448091	5.36622e-24	0.587848	0.168362	1.1619e-06
scaffold-4-arrow-ctg1	54582219	1.44113e-08	0.469886	0.0618288	4.75296e-05
scaffold-4-arrow-ctg1	54666869	8.81893e-14	0.104578	0.233295	2.44454e-05
scaffold-4-arrow-ctg1	54748445	2.12273e-11	0.487767	0.128	0.000601192
scaffold-4-arrow-ctg1	54826107	4.51775e-28	0.19582	0.898897	0.15089
scaffold-4-arrow-ctg1	55067253	1.96835e-29	0.538976	0.95485	0.106656
scaffold-4-arrow-ctg1	55109882	2.95826e-28	0.439502	0.885771	0.328439
scaffold-4-arrow-ctg1	55348828	5.50493e-07	0.727383	0.033466	0.000918273
scaffold-4-arrow-ctg1	55525730	3.12093e-13	0.399099	0.095518	5.02265e-06
scaffold-4-arrow-ctg1	55644927	6.58728e-09	0.725531	0.348435	9.49342e-05
scaffold-4-arrow-ctg1	55875850	0.662524	0.553067	0.560384	6.98219e-05
scaffold-4-arrow-ctg1	55912248	6.10886e-05	0.786939	0.26633	8.86244e-07
scaffold-4-arrow-ctg1	55971756	1.02614e-06	0.58409	0.0446917	3.43188e-05
scaffold-4-arrow-ctg1	56014888	3.58448e-13	0.692803	0.186144	0.00474756
scaffold-4-arrow-ctg1	56084608	5.9767e-19	0.387864	0.56854	0.0241577
scaffold-4-arrow-ctg1	56339754	1.69957e-07	0.202306	0.73009	0.000404363
scaffold-4-arrow-ctg1	56461484	2.12725e-17	0.128809	0.462703	0.001461
scaffold-4-arrow-ctg1	56517945	3.17599e-15	0.676755	0.608869	0.000162748
scaffold-4-arrow-ctg1	56806758	0.0788785	0.650583	0.877538	0.000659685
scaffold-4-arrow-ctg1	57050239	5.72564e-09	0.965001	0.524196	2.33513e-05
scaffold-4-arrow-ctg1	57212871	8.57766e-08	0.920185	0.701184	5.21106e-06
scaffold-4-arrow-ctg1	58589140	0.718233	0.550907	0.33635	0.0117388
scaffold-4-arrow-ctg1	58906866	2.49866e-07	0.89084	0.317113	5.12844e-05
scaffold-4-arrow-ctg1	59091123	0.0239424	0.871296	0.280727	1.11477e-06
scaffold-4-arrow-ctg1	59186201	0.0302057	0.0995823	0.0320708	1.15738e-05
scaffold-4-arrow-ctg1	59323899	3.52777e-07	0.811149	0.638134	1.81145e-06
scaffold-4-arrow-ctg1	59555841	0.00291273	0.901465	0.504144	0.000325456
scaffold-4-arrow-ctg1	59694998	4.04926e-05	0.757477	0.983824	2.78511e-06
scaffold-4-arrow-ctg1	59863128	3.58269e-09	0.779869	0.921329	1.25716e-06
scaffold-4-arrow-ctg1	62098703	0.570575	0.183619	0.278265	0.0141043
scaffold-6-arrow-ctg1	11447396	NA	NA	NA	NA
scaffold-6-arrow-ctg1	14234207	NA	NA	NA	NA
scaffold-6-arrow-ctg1	15645043	0.314962	0.0322695	0.878698	0.0256435
scaffold-6-arrow-ctg1	16814962	0.0707627	0.781979	0.427345	0.0829093
scaffold-6-arrow-ctg1	17106376	0.0028921	0.00275152	0.956244	0.0181714
scaffold-6-arrow-ctg1	17167137	8.39969e-06	0.138251	0.864516	0.0353165
scaffold-6-arrow-ctg1	17751359	0.00130496	0.0123566	0.995945	0.119051
scaffold-6-arrow-ctg1	17806748	0.000777194	0.147057	0.167769	0.0423316
scaffold-6-arrow-ctg1	18014486	NA	NA	NA	NA
scaffold-6-arrow-ctg1	18248586	9.34412e-06	0.32037	0.474526	0.0425917
scaffold-6-arrow-ctg1	18956452	0.0127638	0.749174	0.104697	0.0540687
scaffold-6-arrow-ctg1	19534107	0.904441	0.41998	0.568654	0.00752001
scaffold-6-arrow-ctg1	20116681	0.0130627	0.95924	0.692144	0.198082
scaffold-6-arrow-ctg1	20340514	3.78391e-05	0.852299	0.411881	0.00404734
scaffold-6-arrow-ctg1	20586292	0.00164632	0.224838	0.667424	0.000808714
scaffold-6-arrow-ctg1	21092011	0.00568669	0.20212	0.442184	0.00411916
scaffold-6-arrow-ctg1	21365020	0.0779599	0.0560533	0.996279	0.00915838
scaffold-6-arrow-ctg1	21530337	3.91444e-06	0.291238	0.588801	0.0979228
scaffold-6-arrow-ctg1	21678121	5.07328e-05	0.0544232	0.451243	0.0578236
scaffold-6-arrow-ctg1	21723428	1.21109e-06	0.144122	0.787142	0.0408657
scaffold-6-arrow-ctg1	21855620	NA	NA	NA	NA
scaffold-6-arrow-ctg1	22702584	1.71095e-05	0.0116877	0.498108	0.00405524
scaffold-6-arrow-ctg1	22874409	NA	NA	NA	NA
scaffold-6-arrow-ctg1	23373612	0.000133947	0.0983582	0.223384	0.00161517
scaffold-6-arrow-ctg1	23542831	0.0283402	0.464637	0.0841171	0.0602476
scaffold-6-arrow-ctg1	23721840	0.0048389	0.523403	0.671511	0.00718683
scaffold-6-arrow-ctg1	23808494	0.196519	0.250467	0.159484	0.0316599
scaffold-6-arrow-ctg1	24959769	NA	NA	NA	NA
scaffold-6-arrow-ctg1	26586016	NA	NA	NA	NA
scaffold-6-arrow-ctg1	26859934	0.00777639	0.0800827	0.446883	0.0747245
scaffold-6-arrow-ctg1	28118189	0.0612439	0.3199	0.760741	0.0238092
scaffold-6-arrow-ctg1	29286002	0.679611	0.240159	0.84492	0.0388857
scaffold-6-arrow-ctg1	31933187	0.549922	0.0981227	0.0149094	0.340281
scaffold-6-arrow-ctg1	33332273	0.0113237	0.826839	0.447931	0.00933389
scaffold-6-arrow-ctg1	36572965	0.782583	0.932778	0.498067	0.496977
scaffold-6-arrow-ctg1	39450724	0.0528729	0.018297	0.629287	0.0550877
scaffold-6-arrow-ctg1	42793067	0.0427263	0.0730441	0.972916	0.0741215
scaffold-6-arrow-ctg1	46994006	NA	NA	NA	NA
scaffold-6-arrow-ctg1	62019562	0.224596	0.415194	0.810342	0.146412
scaffold-6-arrow-ctg1	62679878	0.367276	0.304796	0.707488	0.0922875
scaffold-6-arrow-ctg1	63053214	0.336598	0.309448	0.535199	0.0793999
scaffold-6-arrow-ctg1	63227699	0.316327	0.271611	0.561721	0.106071
scaffold-6-arrow-ctg1	63399279	0.240865	0.200836	0.600595	0.166521
scaffold-8-arrow-ctg1	162232	0.614585	0.0169311	0.0032095	0.00048446
scaffold-8-arrow-ctg1	553639	0.85354	0.0512396	0.0100166	0.000210656
scaffold-8-arrow-ctg1	1009622	0.745217	0.00587356	0.0372639	8.15843e-05
scaffold-8-arrow-ctg1	1164919	0.585363	0.0234353	0.0312079	0.000654238
scaffold-8-arrow-ctg1	1200989	0.492099	0.0412931	0.225724	0.00129985
scaffold-8-arrow-ctg1	16000697	0.0484324	0.241919	0.736486	0.125651
scaffold-8-arrow-ctg1	16368024	0.00193265	0.119873	0.449443	0.0063761
scaffold-8-arrow-ctg1	17516463	0.90361	0.110139	0.840362	0.00742978
scaffold-8-arrow-ctg1	17705931	0.563074	0.877217	0.678117	0.0310025
scaffold-8-arrow-ctg1	17965377	0.0356795	0.777087	0.544894	0.000345815
scaffold-8-arrow-ctg1	18074784	0.0033748	0.0790533	0.80686	0.0189841
scaffold-8-arrow-ctg1	18562445	0.00877188	0.149243	0.977676	0.000415634
scaffold-8-arrow-ctg1	18762554	0.0065829	0.0677512	0.686704	0.213087
scaffold-8-arrow-ctg1	19101002	0.00112999	0.0120111	0.736726	7.20519e-05
scaffold-8-arrow-ctg1	19334909	0.000283177	0.0219784	0.392286	0.130068
scaffold-8-arrow-ctg1	19616245	0.000665764	0.00109705	0.649622	0.00902605
scaffold-8-arrow-ctg1	20385089	0.000738177	0.0106085	0.537612	0.244623
scaffold-8-arrow-ctg1	20456304	0.000180695	0.00409638	0.803593	0.0180093
scaffold-8-arrow-ctg1	20743388	3.44195e-06	0.0322964	0.981226	0.00183641
scaffold-8-arrow-ctg1	20921387	5.01468e-08	0.127713	0.707487	0.0187879
scaffold-8-arrow-ctg1	21275351	0.000592221	0.195361	0.877099	0.0251858
scaffold-8-arrow-ctg1	21460936	0.108732	0.0109892	0.602924	0.000390992
scaffold-8-arrow-ctg1	21777642	0.00580616	0.0799828	0.333892	0.0173087
scaffold-8-arrow-ctg1	21844333	0.000746545	0.0349268	0.159858	0.0139554
scaffold-8-arrow-ctg1	21980962	NA	NA	NA	NA
scaffold-8-arrow-ctg1	22135905	0.157431	0.00462299	0.0587044	0.00315712
scaffold-8-arrow-ctg1	22245523	0.139696	0.000925982	0.237871	0.0265863
scaffold-8-arrow-ctg1	22454977	0.00158363	0.282976	0.177263	0.000201811
scaffold-8-arrow-ctg1	22580516	0.00700914	0.0247454	0.754567	0.00132115
scaffold-8-arrow-ctg1	23358696	0.599705	0.38486	0.377392	0.00736356
scaffold-9-arrow-ctg1	9799914	0.504619	0.292459	0.184491	0.0968963
scaffold-9-arrow-ctg1	12587654	NA	NA	NA	NA
scaffold-9-arrow-ctg1	15208559	0.79364	0.0275129	0.145678	0.967683
scaffold-9-arrow-ctg1	15484427	0.404908	0.0377707	0.816901	0.0144898
scaffold-9-arrow-ctg1	18700671	0.917278	0.0464507	0.892913	0.146163
scaffold-9-arrow-ctg1	20629064	0.707408	0.43937	0.532923	0.335143
scaffold-9-arrow-ctg1	21052912	NA	NA	NA	NA
scaffold-9-arrow-ctg1	21136315	0.291355	0.00799579	0.394478	0.00384702
scaffold-9-arrow-ctg1	21494029	0.579884	0.000643499	0.711629	0.0837355
scaffold-9-arrow-ctg1	21632089	0.762858	0.187337	0.446659	0.174939
scaffold-9-arrow-ctg1	21845282	0.317874	0.137551	0.874659	0.307153
scaffold-9-arrow-ctg1	23091991	0.807858	0.0953559	0.918942	0.367163
scaffold-9-arrow-ctg1	34796849	0.248068	0.839552	0.783983	0.0340517
scaffold-9-arrow-ctg1	34968903	0.217866	0.559119	0.37235	0.072206
scaffold-9-arrow-ctg1	35269238	0.272519	0.852504	0.296998	0.523775
scaffold-9-arrow-ctg1	35617493	0.0429623	0.645093	0.534587	0.579361
scaffold-9-arrow-ctg1	35943801	0.437062	0.63121	0.47443	0.440716
scaffold-9-arrow-ctg1	36082244	0.0451579	0.635318	0.739367	0.599882
scaffold-9-arrow-ctg1	36139207	0.0209258	0.631161	0.982965	0.556119
scaffold-9-arrow-ctg1	36339252	0.668218	0.872751	0.679973	0.402807
scaffold-9-arrow-ctg1	36406037	0.825267	0.910821	0.807058	0.454424
scaffold-9-arrow-ctg1	36521929	0.726279	0.896392	0.616393	0.421232
scaffold-10-arrow-ctg1	10565896	0.0625522	0.00241553	0.192981	0.0841785
scaffold-10-arrow-ctg1	11572968	0.00898923	0.0629778	0.868976	0.913579
scaffold-10-arrow-ctg1	14815188	0.978851	0.65659	0.711656	0.112254
scaffold-10-arrow-ctg1	17442915	0.587231	0.173605	0.638781	0.332554
scaffold-10-arrow-ctg1	18312104	0.782093	0.184033	0.990705	0.181542
scaffold-10-arrow-ctg1	23027292	0.000760142	0.23073	0.970982	0.910872
scaffold-10-arrow-ctg1	33367031	0.0102849	0.414341	0.797404	0.0361543
scaffold-11-arrow-ctg1	60960	0.1215	0.0845148	0.724209	0.249081
scaffold-11-arrow-ctg1	529404	0.124561	0.0313218	0.806245	0.0737353
scaffold-11-arrow-ctg1	1015050	0.0365029	0.0741796	0.589293	0.0668989
scaffold-11-arrow-ctg1	1175770	0.11286	0.16544	0.628155	0.200004
scaffold-11-arrow-ctg1	1510071	0.000583158	0.560225	0.190059	0.0142587
scaffold-12-arrow-ctg1	41255	0.0320106	0.144231	0.829119	0.000288067
scaffold-12-arrow-ctg1	101392	0.0128258	0.185241	0.93334	0.000700929
scaffold-12-arrow-ctg1	156186	0.0170263	0.20291	0.798306	0.000434878
scaffold-12-arrow-ctg1	214214	0.0209459	0.259802	0.859005	0.000892594
scaffold-12-arrow-ctg1	320591	0.0239837	0.118585	0.853389	0.000717091
scaffold-12-arrow-ctg1	617809	0.00305858	0.0643719	0.477176	0.00223858
scaffold-12-arrow-ctg1	819400	0.00277542	0.0938684	0.971595	0.000907717
scaffold-12-arrow-ctg1	1427856	0.0831803	0.124938	0.782682	0.000293675
scaffold-12-arrow-ctg1	1623416	0.0160086	0.0578231	0.976188	0.00198342
scaffold-12-arrow-ctg1	1819277	0.0418075	0.252891	0.713047	0.00631602
scaffold-12-arrow-ctg1	1922870	0.0467355	0.311502	0.591907	0.00773616
scaffold-12-arrow-ctg1	2116359	0.107449	0.558232	0.646897	0.0180305
scaffold-12-arrow-ctg1	2527821	0.634643	0.140559	0.629519	0.041894
scaffold-12-arrow-ctg1	3058911	0.965643	0.554272	0.681568	0.00515944
scaffold-13-arrow-ctg1	37182	9.92793e-05	1.63639e-05	0.791748	0.0194228
scaffold-13-arrow-ctg1	425685	3.0149e-05	1.75996e-05	0.960267	0.0125634
scaffold-13-arrow-ctg1	671192	1.41397e-05	7.88651e-06	0.953876	0.00574167
scaffold-13-arrow-ctg1	1195581	1.03596e-05	1.98396e-05	0.815448	0.00926305
scaffold-13-arrow-ctg1	1478138	0.000711856	0.0113348	0.774641	0.00186536
scaffold-13-arrow-ctg1	2005416	2.02659e-07	0.00450245	0.64693	0.0255046
scaffold-13-arrow-ctg1	2073898	2.2881e-07	0.00190412	0.943373	0.00654428
scaffold-13-arrow-ctg1	2241961	7.36509e-07	0.000356124	0.804535	0.0256336
scaffold-13-arrow-ctg1	2589969	4.72054e-08	9.47148e-05	0.84039	0.0179717
scaffold-13-arrow-ctg1	2686372	2.39056e-09	0.000251997	0.903193	0.00731429
scaffold-13-arrow-ctg1	2957444	1.57209e-06	0.000485392	0.742387	0.0840992
scaffold-13-arrow-ctg1	3050552	4.37489e-07	0.0148679	0.927642	0.0438162
super-scaffold-17	19943360	0.278205	0.258735	0.422234	0.999203
super-scaffold-17	20049259	0.220016	0.108784	0.574027	0.905571
super-scaffold-17	20400265	0.410346	0.26917	0.601246	0.882372
super-scaffold-17	20517112	0.222015	0.118771	0.879688	0.778494
super-scaffold-17	20696743	0.126537	0.105192	0.865544	0.735111
super-scaffold-17	20927334	0.0576544	0.0632571	0.789563	0.862903
super-scaffold-17	21115973	0.0231569	0.0562053	0.809738	0.777525
super-scaffold-17	21215033	0.0107168	0.0376156	0.926939	0.653763
super-scaffold-17	21326736	0.00736474	0.0630555	0.911188	0.652914
super-scaffold-17	21399051	0.00552508	0.0542971	0.968692	0.627385
super-scaffold-17	21542689	0.00477371	0.0523005	0.979233	0.613763
scaffold-14-arrow-ctg1	42149	2.39334e-05	0.108093	0.662304	0.00344869
scaffold-14-arrow-ctg1	415706	2.67877e-05	0.202478	0.900561	0.00685791
scaffold-14-arrow-ctg1	640078	5.48125e-05	0.186314	0.92964	0.00439554
scaffold-14-arrow-ctg1	885194	9.46985e-05	0.129833	0.90566	0.0117847
scaffold-14-arrow-ctg1	1164420	0.000102912	0.193214	0.467792	0.0118585
scaffold-14-arrow-ctg1	1311694	0.000630485	0.12129	0.500962	0.00403522
scaffold-14-arrow-ctg1	1512356	0.000330836	0.0505307	0.519673	0.00566923
scaffold-14-arrow-ctg1	1662744	0.00361741	0.293144	0.76369	0.0260263
scaffold-14-arrow-ctg1	1911185	0.00212469	0.0604741	0.931757	0.0348718
scaffold-14-arrow-ctg1	2410815	2.10396e-05	0.0469855	0.21366	0.295109
scaffold-14-arrow-ctg1	3040951	7.9908e-06	0.000260087	0.936354	0.101551
scaffold-16-arrow-ctg1	176636	0.056431	0.0205241	0.225827	0.0280789
scaffold-16-arrow-ctg1	355301	0.064039	0.0714004	0.357272	0.0635368
scaffold-16-arrow-ctg1	452425	0.0826761	0.060991	0.342722	0.0518987
scaffold-16-arrow-ctg1	694260	0.0788259	0.0122456	0.693333	0.0666442
scaffold-16-arrow-ctg1	5670155	0.359062	0.974363	0.551588	0.958754
scaffold-16-arrow-ctg1	19373835	0.0163299	0.0486187	0.672891	0.351924
scaffold-18-arrow-ctg1	265873	3.99426e-07	0.00789143	0.152904	0.0287488
scaffold-18-arrow-ctg1	366225	4.61268e-07	0.0112252	0.149804	0.0320745
scaffold-18-arrow-ctg1	469586	3.79073e-07	0.0154153	0.106148	0.0235001
scaffold-18-arrow-ctg1	597291	1.15856e-07	0.0120898	0.180964	0.0187732
scaffold-18-arrow-ctg1	818420	1.29655e-07	0.0144597	0.150498	0.0165339
scaffold-18-arrow-ctg1	956912	1.23572e-07	0.015511	0.155926	0.0139787
scaffold-18-arrow-ctg1	1171164	1.37756e-07	0.0123391	0.218275	0.0251612
scaffold-18-arrow-ctg1	1261314	8.45341e-08	0.014261	0.216004	0.0361112
scaffold-18-arrow-ctg1	1316274	4.20374e-08	0.0132177	0.222029	0.0367634
scaffold-18-arrow-ctg1	1396947	5.17821e-09	0.0188738	0.403737	0.0585606
scaffold-18-arrow-ctg1	1514148	3.82777e-08	0.0265418	0.458567	0.0514979
scaffold-18-arrow-ctg1	1603256	1.70007e-08	0.0172648	0.378571	0.0943178
scaffold-18-arrow-ctg1	1877235	1.26949e-07	0.00694376	0.334865	0.112174
scaffold-18-arrow-ctg1	2970995	0.000672013	0.0432469	0.214121	0.352366
scaffold-18-arrow-ctg1	16592910	0.62106	0.462341	0.216397	0.00512947
scaffold-19-arrow-ctg1	13384325	0.043306	0.156532	0.605149	0.0378862
scaffold-19-arrow-ctg1	14016949	0.0118759	0.313763	0.993561	0.0119574
scaffold-19-arrow-ctg1	14089424	0.00784951	0.39995	0.927223	0.0244898
scaffold-19-arrow-ctg1	14249300	0.00859234	0.476379	0.958712	0.0123172
scaffold-19-arrow-ctg1	14352007	0.0076576	0.5516	0.982472	0.011378
scaffold-19-arrow-ctg1	14499094	0.00776035	0.437959	0.98461	0.0108801
scaffold-19-arrow-ctg1	14662848	0.00787908	0.475095	0.972593	0.0107005
scaffold-19-arrow-ctg1	14940753	0.00944842	0.420305	0.99255	0.0109412
scaffold-19-arrow-ctg1	15031150	0.0100638	0.474679	0.97135	0.010926
scaffold-19-arrow-ctg1	15126159	0.00977676	0.499223	0.94733	0.0150419
scaffold-19-arrow-ctg1	15238716	0.0095595	0.546962	0.971391	0.0157718
scaffold-19-arrow-ctg1	15590338	0.0110105	0.49925	0.886412	0.0169735
scaffold-20-arrow-ctg1	12720845	0.0960088	0.00931143	0.179046	0.0162424
scaffold-20-arrow-ctg1	12785999	0.0507382	0.0399397	0.0874058	0.0283348
scaffold-20-arrow-ctg1	12840649	0.0391697	0.0443278	0.0694466	0.0424465
scaffold-20-arrow-ctg1	13384435	0.154209	0.0813543	0.110609	0.0243663
scaffold-20-arrow-ctg1	13686681	0.147529	0.0268561	0.123343	0.0405516
scaffold-20-arrow-ctg1	13747168	0.139404	0.0248415	0.128577	0.037706
scaffold-20-arrow-ctg1	13795515	0.125929	0.026653	0.137085	0.0291055
scaffold-20-arrow-ctg1	13857955	0.140119	0.0229321	0.155459	0.0347979
scaffold-20-arrow-ctg1	13910448	0.140119	0.0229321	0.155459	0.0347979
scaffold-20-arrow-ctg1	13982022	0.14661	0.0281414	0.158659	0.0214778
scaffold-20-arrow-ctg1	14280916	0.155889	0.0303188	0.17657	0.0189849
scaffold-22-arrow-ctg1	99490	6.70189e-06	0.246098	0.432526	0.016067
scaffold-22-arrow-ctg1	227003	9.85484e-06	0.259696	0.594961	0.020053
scaffold-22-arrow-ctg1	788276	8.41439e-06	0.229419	0.621823	0.0179498
scaffold-23-arrow-ctg1	61931	2.48716e-09	0.465315	0.0769415	0.447358
scaffold-23-arrow-ctg1	222799	2.71494e-09	0.436863	0.110845	0.367515
scaffold-23-arrow-ctg1	450392	8.58759e-09	0.417843	0.0947969	0.506604
scaffold-23-arrow-ctg1	832880	3.15005e-07	0.209814	0.00591543	0.485963
scaffold-24-arrow-ctg1	10173028	0.0152333	0.28292	0.485108	0.4417
scaffold-24-arrow-ctg1	10240196	0.023373	0.194976	0.964616	0.412205
scaffold-24-arrow-ctg1	10537792	0.165751	0.00824007	0.511594	0.14271
scaffold-24-arrow-ctg1	10793563	0.169463	0.0225427	0.303911	0.171989
scaffold-24-arrow-ctg1	10912601	0.175326	0.0192866	0.281528	0.181444
scaffold-24-arrow-ctg1	11072799	0.189226	0.0188244	0.260214	0.183863
scaffold-28-arrow-ctg1	78108	0.00147959	0.292578	0.279986	0.000424544
scaffold-28-arrow-ctg1	234924	0.00205013	0.239444	0.219309	0.000566989
scaffold-28-arrow-ctg1	353614	0.00160257	0.199782	0.178655	0.000725554
scaffold-28-arrow-ctg1	441995	0.000895351	0.170247	0.200439	0.00130035
scaffold-28-arrow-ctg1	558591	0.000685585	0.225804	0.195082	0.00268967
scaffold-28-arrow-ctg1	669100	0.00102495	0.182669	0.203399	0.00106402
scaffold-28-arrow-ctg1	763530	0.00108348	0.127017	0.196731	0.00149293
scaffold-28-arrow-ctg1	891680	0.00714365	0.365058	0.506635	0.00404081
scaffold-28-arrow-ctg1	964732	0.00919669	0.805741	0.384053	0.00497978
scaffold-28-arrow-ctg1	1045631	0.0861979	0.266751	0.325261	0.0067745
scaffold-31-arrow-ctg1	5357853	NA	NA	NA	NA
scaffold-32-arrow-ctg1	5598092	0.176477	0.0792333	0.933978	0.366795
scaffold-32-arrow-ctg1	5798404	0.387095	0.038462	0.442606	0.529442
scaffold-32-arrow-ctg1	5888782	0.30933	0.042418	0.436358	0.609275
scaffold-32-arrow-ctg1	6005502	0.199765	0.0622101	0.770177	0.349261
scaffold-32-arrow-ctg1	6057859	0.210666	0.0690515	0.895345	0.480962
scaffold-32-arrow-ctg1	6189524	0.178891	0.193209	0.880409	0.6759
scaffold-32-arrow-ctg1	6302538	0.0800933	0.213805	0.770154	0.872219
scaffold-32-arrow-ctg1	6567189	0.291295	0.0799252	0.826171	0.405232
super-scaffold-7	10455845	NA	NA	NA	NA
super-scaffold-7	10665454	2.75651e-12	0.0221414	0.993252	4.52645e-05
super-scaffold-7	11128117	1.0006e-11	0.000278205	0.196299	4.81824e-05
super-scaffold-7	11319685	5.0416e-13	3.21484e-05	0.351055	0.000161358
super-scaffold-7	11455213	1.93512e-06	0.000939642	0.000272109	0.000666034
super-scaffold-7	11508286	2.74616e-11	0.000437864	0.0946369	0.000204366
super-scaffold-7	11596005	5.17408e-09	0.00558146	0.397167	3.35742e-05
super-scaffold-7	11808089	1.32093e-11	0.0061295	0.359207	2.65456e-06
super-scaffold-7	11902133	2.71987e-08	0.223645	0.000329986	2.13537e-05
super-scaffold-7	12029457	1.3538e-14	0.000276821	0.564514	6.5848e-07
super-scaffold-7	12101411	1.78567e-14	0.0405864	0.997861	2.63665e-06
super-scaffold-7	12151097	8.65546e-16	0.00589632	0.780999	1.30321e-08
super-scaffold-7	12185329	9.39669e-20	0.0156895	0.615221	4.67395e-06
super-scaffold-7	12254035	9.72446e-14	0.00208134	0.773097	4.33368e-06
super-scaffold-7	12332704	2.37408e-11	0.00020194	0.653545	5.58033e-06
super-scaffold-7	12397079	4.38724e-14	0.000892914	0.361634	2.72236e-06
super-scaffold-7	12471332	5.74942e-12	0.00101013	0.157131	3.80048e-06
super-scaffold-7	12506632	6.17912e-15	0.000656455	0.774408	3.74783e-06
super-scaffold-7	12616620	3.28411e-13	0.00126221	0.253657	2.76856e-05
super-scaffold-7	12883093	0.000253767	0.0160488	0.0120513	7.63286e-06
super-scaffold-7	12971592	4.75026e-13	0.00262874	0.240568	7.41421e-06
super-scaffold-7	13069872	1.52836e-11	0.023768	0.107851	0.000371735
super-scaffold-7	13136552	9.42219e-17	0.00569042	0.540834	2.04367e-05
super-scaffold-7	13229007	7.99576e-14	0.000209071	0.107202	1.59706e-06
super-scaffold-7	13281583	2.81504e-15	0.00591478	0.95381	0.000149067
super-scaffold-7	13335059	3.67888e-15	0.0209282	0.174951	0.000193577
super-scaffold-7	13435047	1.35047e-18	0.000484528	0.882419	9.75169e-06
super-scaffold-7	13598141	2.20456e-16	0.000726717	0.246826	2.93194e-06
super-scaffold-7	13646240	1.56017e-19	0.012122	0.278651	2.36883e-05
super-scaffold-7	13791550	1.56326e-15	0.0166508	0.00408732	4.75644e-06
super-scaffold-7	13949897	5.05146e-15	0.097263	0.179116	5.60104e-06
super-scaffold-7	13984975	4.42666e-18	0.00113059	0.351197	1.11479e-05
super-scaffold-7	14071155	8.11001e-19	0.00287914	0.450372	6.31047e-05
super-scaffold-7	14170141	1.32095e-18	0.000431072	0.41687	2.99273e-06
super-scaffold-7	14225654	4.43967e-20	0.000916449	0.304651	2.68874e-06
super-scaffold-7	14314903	7.61967e-19	0.000969921	0.378315	6.23848e-07
super-scaffold-7	14364489	4.31846e-15	0.00292174	0.0214118	4.12708e-05
super-scaffold-7	14435251	7.52476e-12	0.000899367	0.00266384	1.15006e-07
super-scaffold-7	14523899	1.07546e-17	2.06361e-05	0.222483	2.77203e-06
super-scaffold-7	14599380	3.15936e-18	0.0020524	0.167632	2.1124e-05
super-scaffold-7	14640995	2.01951e-21	2.48549e-05	0.378136	7.41185e-06
super-scaffold-7	14811615	1.017e-11	0.00711127	0.823094	1.26342e-05
super-scaffold-7	14922749	1.55083e-06	0.00212699	0.117493	5.05321e-05
super-scaffold-7	15008663	4.99219e-16	0.0033974	0.0874889	0.000584047
super-scaffold-7	15094077	1.34341e-14	0.00221672	0.302585	2.46375e-05
super-scaffold-7	15174308	1.16065e-17	0.00546592	0.474322	1.85274e-05
super-scaffold-7	15241719	3.43436e-20	0.00092911	0.413817	3.24501e-05
super-scaffold-7	15320965	1.29014e-11	0.00252335	0.10874	1.69252e-06
super-scaffold-7	15378641	2.3577e-14	0.00679795	0.101382	6.07899e-06
super-scaffold-7	15456136	5.11584e-17	0.000230566	0.561736	4.10413e-07
super-scaffold-7	15511574	5.90576e-18	0.000549533	0.763396	5.86414e-07
super-scaffold-7	15578833	1.21185e-19	0.000658918	0.628544	9.41295e-07
super-scaffold-7	15612889	1.64039e-20	0.00158761	0.419326	1.62166e-05
super-scaffold-7	15684875	1.4873e-19	0.000911529	0.581359	2.93153e-07
super-scaffold-7	15754579	1.46183e-20	0.000761789	0.723614	4.26405e-05
super-scaffold-7	15843493	1.36178e-19	0.00174846	0.434284	9.7607e-06
super-scaffold-7	15889680	1.96882e-19	0.000394189	0.486294	7.01012e-07
super-scaffold-7	15932699	5.43397e-20	0.00107672	0.679049	1.43623e-06
super-scaffold-7	15988244	1.06076e-19	9.86274e-06	0.434742	3.42719e-06
super-scaffold-7	16030108	1.06697e-17	0.00141776	0.460647	1.52752e-06
super-scaffold-7	16128213	3.50634e-20	0.000385382	0.655744	1.64155e-07
super-scaffold-7	16205617	6.50978e-21	5.76664e-05	0.725499	4.35563e-08
super-scaffold-7	16302482	2.88332e-14	0.00350996	0.411423	4.16399e-05
super-scaffold-7	16353159	7.73236e-21	0.000161698	0.628151	2.71966e-07
super-scaffold-7	16435389	6.929e-18	5.18897e-05	0.456727	1.33513e-06
super-scaffold-7	16477756	6.26684e-19	0.000121127	0.516738	5.37791e-09
super-scaffold-7	16527214	2.68079e-19	6.98851e-05	0.536293	3.77806e-07
super-scaffold-7	16601618	2.29062e-18	2.91721e-05	0.689857	1.03455e-06
super-scaffold-7	16666041	2.67768e-19	0.000124558	0.710116	2.04185e-07
super-scaffold-7	16729943	4.21493e-19	0.00112101	0.739387	3.52483e-07
super-scaffold-7	16795705	9.04926e-20	4.01611e-05	0.69892	3.39708e-07
super-scaffold-7	16845706	1.1531e-20	1.91648e-05	0.638238	7.38259e-06
super-scaffold-7	16889287	1.09662e-20	0.000525272	0.822021	4.09438e-06
super-scaffold-7	16940134	8.27492e-22	1.06756e-05	0.831246	3.24753e-06
super-scaffold-7	16982706	1.10914e-21	7.26972e-05	0.912596	1.27466e-06
super-scaffold-7	17168828	5.44789e-19	4.75341e-05	0.702151	1.25191e-06
super-scaffold-7	17253352	7.46146e-19	0.000713836	0.907926	1.47603e-07
super-scaffold-7	17293848	3.38858e-19	0.000759051	0.81623	1.14659e-06
super-scaffold-7	17344633	6.05812e-20	0.000165146	0.483037	3.95802e-07
super-scaffold-7	17375210	3.75194e-20	0.000145543	0.694915	2.47601e-06
super-scaffold-7	17451179	4.14588e-20	0.000223947	0.823737	7.66518e-07
super-scaffold-7	17550980	8.14566e-21	0.000388655	0.687548	1.30081e-06
super-scaffold-7	17614860	4.59933e-18	7.05103e-05	0.501776	1.34146e-07
super-scaffold-7	17768860	4.59204e-19	5.12994e-05	0.926114	9.77425e-08
super-scaffold-7	17848607	1.17342e-19	0.000162355	0.531949	1.49985e-06
super-scaffold-7	17963699	5.35107e-18	0.000361578	0.510164	3.16399e-07
super-scaffold-7	18031385	9.58678e-19	0.000325843	0.558316	1.37983e-07
super-scaffold-7	18117807	3.06515e-18	5.76419e-05	0.690086	1.29401e-06
super-scaffold-7	18193739	3.9418e-19	0.000235821	0.761775	4.90618e-07
super-scaffold-7	18278469	4.6897e-18	0.000432488	0.403832	3.61081e-07
super-scaffold-7	18324015	1.02414e-17	7.05712e-05	0.427234	1.85179e-08
super-scaffold-7	18365482	3.76629e-19	0.000449413	0.440349	4.6139e-07
super-scaffold-7	18472029	4.67988e-19	0.000235167	0.872825	1.00428e-06
super-scaffold-7	18517663	1.0479e-18	0.00014681	0.519856	5.72431e-08
super-scaffold-7	18601103	3.89804e-21	0.000284829	0.533305	2.94578e-07
super-scaffold-7	18640589	8.29846e-20	0.000410251	0.538441	1.53687e-06
super-scaffold-7	18695024	1.47669e-19	0.000253559	0.743434	2.28604e-07
super-scaffold-7	18758754	6.02201e-19	7.9093e-05	0.624773	1.76111e-07
super-scaffold-7	18787069	8.23337e-20	2.9054e-05	0.573981	3.59051e-07
super-scaffold-7	18916268	1.40393e-18	0.000505162	0.42165	8.40047e-08
super-scaffold-7	18992608	6.8548e-19	8.17675e-05	0.488695	4.44363e-08
super-scaffold-7	19036116	2.0919e-18	0.000120145	0.702066	2.37287e-07
super-scaffold-7	19114860	5.80003e-20	4.64822e-05	0.605836	3.75907e-06
super-scaffold-7	19145631	1.05883e-20	0.00020219	0.898957	5.78405e-07
super-scaffold-7	19291950	5.83861e-20	5.78634e-05	0.595733	2.21672e-07
super-scaffold-7	19340365	2.16573e-20	6.74771e-05	0.614613	5.20166e-09
super-scaffold-7	19422921	6.82927e-19	0.000298054	0.458066	4.5709e-07
super-scaffold-7	19467068	4.1754e-19	0.000219286	0.475679	1.89058e-07
super-scaffold-7	19602161	2.64289e-20	0.000525323	0.592152	2.27127e-07
super-scaffold-7	19668420	5.86416e-19	0.000781277	0.690576	9.98252e-08
super-scaffold-7	19699793	6.74236e-19	0.000836617	0.628736	1.58965e-07
super-scaffold-7	19794940	6.62211e-19	1.38336e-05	0.846467	2.64044e-08
super-scaffold-7	19895370	7.2428e-19	0.000394364	0.942572	2.40693e-08
super-scaffold-7	19947884	3.66966e-20	3.00079e-05	0.583579	4.46565e-07
super-scaffold-7	20024661	7.33602e-19	3.38715e-05	0.432524	1.03023e-07
super-scaffold-7	20080628	3.27427e-19	0.000232464	0.617196	8.11424e-07
super-scaffold-7	20130527	8.26652e-20	5.39846e-05	0.52712	1.16442e-06
super-scaffold-7	20223462	1.29961e-19	0.000275688	0.414192	8.20036e-07
super-scaffold-7	20297058	9.32372e-21	0.00016773	0.531082	4.84765e-07
super-scaffold-7	20357421	2.98621e-20	0.000286374	0.560848	7.40883e-07
super-scaffold-7	20413047	1.85006e-20	0.000190926	0.60592	9.68533e-07
super-scaffold-7	20478331	6.21576e-19	0.0003529	0.647002	1.47656e-06
super-scaffold-7	20544337	7.72234e-20	0.000109758	0.646352	1.33815e-07
super-scaffold-7	20601569	1.70091e-20	0.000359066	0.526282	5.54692e-07
super-scaffold-7	20669563	5.29351e-19	0.000184014	0.776634	1.38562e-07
super-scaffold-7	20785555	1.1269e-19	0.000218873	0.515251	4.56027e-07
super-scaffold-7	20906978	4.49992e-21	0.000148132	0.455956	5.0569e-07
super-scaffold-7	20986067	4.9305e-21	0.000360067	0.578183	3.80708e-07
super-scaffold-7	21038215	5.60671e-20	0.000115404	0.56938	7.80896e-07
super-scaffold-7	21124197	2.22533e-19	0.000312302	0.623032	1.47404e-06
super-scaffold-7	21196940	5.07505e-20	0.000479365	0.764443	1.86466e-06
super-scaffold-7	21300842	1.50286e-21	0.000190124	0.664715	1.81855e-06
super-scaffold-7	21378688	8.91068e-22	6.75331e-05	0.715785	1.71495e-06
super-scaffold-7	21422562	3.3603e-19	0.000609823	0.996402	3.56233e-06
super-scaffold-7	21492698	9.56783e-18	0.00356485	0.557381	2.12518e-05
super-scaffold-7	21632476	1.68964e-20	0.000183716	0.544155	5.01481e-06
super-scaffold-7	21699844	1.80338e-19	0.000195111	0.822992	7.22488e-07
super-scaffold-7	21786448	1.04275e-19	0.000874334	0.598512	9.58481e-07
super-scaffold-7	21904817	6.25574e-20	0.000232742	0.748763	2.52269e-07
super-scaffold-7	22052224	1.6273e-19	2.75737e-05	0.498047	6.04901e-07
super-scaffold-7	22105047	3.08406e-20	1.04019e-05	0.569219	5.42409e-08
super-scaffold-7	22262956	7.39267e-20	7.62354e-05	0.627209	2.64755e-07
super-scaffold-7	22400394	2.87549e-19	0.000158789	0.777876	2.17634e-07
super-scaffold-7	22590887	6.2022e-21	0.000178248	0.425297	2.54603e-07
super-scaffold-7	22641015	5.76806e-22	0.000167226	0.695757	5.8202e-08
super-scaffold-7	22801946	1.08721e-20	0.000713025	0.788284	4.24937e-08
super-scaffold-7	22948294	5.32135e-19	0.000264468	0.609086	4.27384e-08
super-scaffold-7	23058253	1.67572e-19	0.000182795	0.475436	1.1486e-07
super-scaffold-7	23149066	4.08869e-20	0.000116119	0.649174	8.01932e-08
super-scaffold-7	23219238	1.31234e-19	0.00015975	0.386107	4.85047e-07
super-scaffold-7	23285264	6.34264e-22	0.000183686	0.758581	2.45066e-07
super-scaffold-7	23360890	2.41975e-20	5.69545e-05	0.538948	9.40577e-08
super-scaffold-7	23475803	1.00846e-19	0.000176669	0.640668	4.15597e-07
super-scaffold-7	23600017	7.52268e-20	9.02739e-05	0.532464	1.13832e-06
super-scaffold-7	23664855	5.2183e-20	0.000135146	0.574695	3.15532e-07
super-scaffold-7	23732542	4.7925e-21	0.00107352	0.594834	5.46533e-07
super-scaffold-7	23800371	1.34255e-20	0.000400328	0.707426	2.15742e-06
super-scaffold-7	23876765	3.24136e-19	7.68203e-05	0.714718	1.57803e-07
super-scaffold-7	23956952	1.61608e-19	6.18682e-05	0.809141	1.15471e-06
super-scaffold-7	24154281	1.68055e-19	0.000457071	0.6639	8.89402e-08
super-scaffold-7	24199637	2.3432e-20	0.000200843	0.730036	3.02861e-07
super-scaffold-7	24255808	2.11121e-20	0.000222176	0.900199	3.40151e-07
super-scaffold-7	24301151	5.14272e-20	5.44824e-05	0.580188	1.13946e-06
super-scaffold-7	24382647	1.78773e-19	0.00196319	0.695679	1.13619e-07
super-scaffold-7	24437181	1.38671e-20	0.000347856	0.512798	2.78185e-07
super-scaffold-7	24513253	8.8242e-20	2.72311e-05	0.415281	1.18789e-07
super-scaffold-7	24567801	3.64303e-19	6.50992e-05	0.47887	1.18995e-07
super-scaffold-7	24611804	7.0982e-20	3.11305e-05	0.56213	4.02629e-08
super-scaffold-7	24658993	1.1715e-19	6.10779e-05	0.488836	1.47869e-07
super-scaffold-7	24766766	3.41609e-22	1.26241e-05	0.534449	2.20547e-06
super-scaffold-7	24817598	6.97934e-20	2.36884e-05	0.535535	3.13712e-08
super-scaffold-7	24916566	1.97013e-20	5.1691e-05	0.478554	7.65782e-08
super-scaffold-7	24975394	1.32235e-19	0.000291201	0.772795	7.06191e-08
super-scaffold-7	25028740	7.85996e-21	0.00049219	0.754442	1.82106e-08
super-scaffold-7	25109185	2.37764e-19	0.00032181	0.527655	5.07083e-08
super-scaffold-7	25144611	5.95761e-19	0.000154167	0.494636	1.7437e-07
super-scaffold-7	25211026	6.07472e-21	0.000378281	0.512052	4.19058e-08
super-scaffold-7	25256206	2.00848e-20	2.81444e-05	0.434975	4.43649e-07
super-scaffold-7	25303188	2.89828e-20	9.80836e-06	0.656518	2.56033e-07
super-scaffold-7	25429663	3.43476e-19	0.000114973	0.483055	1.04278e-07
super-scaffold-7	25496724	5.26396e-21	0.00062388	0.587487	4.83879e-07
super-scaffold-7	25594433	2.81323e-19	0.000524682	0.492636	9.238e-08
super-scaffold-7	25642629	5.90296e-21	0.000111641	0.580491	2.60209e-08
super-scaffold-7	25722205	1.84695e-19	0.000130416	0.536532	4.04544e-08
super-scaffold-7	25773742	2.30368e-19	0.000122823	0.578773	4.22731e-08
super-scaffold-7	25806148	1.59859e-20	0.000841868	0.769136	1.1612e-07
super-scaffold-7	25885299	2.32557e-20	0.000388504	0.588005	1.939e-07
super-scaffold-7	25931336	8.53843e-19	7.84604e-06	0.61908	7.21744e-08
super-scaffold-7	25968978	1.44464e-19	7.68188e-05	0.552498	2.72496e-07
super-scaffold-7	26053760	2.07277e-18	0.000164902	0.690922	3.51536e-07
super-scaffold-7	26090802	3.30168e-20	0.000448585	0.630966	2.62816e-07
super-scaffold-7	26142283	7.52911e-22	0.000674068	0.845712	7.4754e-08
super-scaffold-7	26186729	1.51453e-20	0.000194858	0.357141	1.50627e-07
super-scaffold-7	26278614	1.39622e-18	0.000459809	0.788518	2.05271e-08
super-scaffold-7	26322977	1.50928e-18	0.000505125	0.769948	5.67451e-08
super-scaffold-7	26390613	6.45083e-20	0.000223286	0.495043	3.3332e-07
super-scaffold-7	26497663	3.59569e-20	0.000592249	0.865024	1.444e-07
super-scaffold-7	26565581	9.8834e-21	0.000180622	0.459751	1.55229e-07
super-scaffold-7	26648377	8.57447e-20	0.00194976	0.617079	4.87019e-08
super-scaffold-7	26731176	3.10072e-19	0.000290583	0.452727	7.82393e-08
super-scaffold-7	26801481	1.2491e-20	6.29495e-05	0.572557	7.13355e-09
super-scaffold-7	26877612	1.98292e-22	0.00027154	0.747362	1.96653e-06
super-scaffold-7	27028981	7.13072e-20	0.000767067	0.989626	2.43837e-08
super-scaffold-7	27082699	2.231e-21	0.000417336	0.564144	7.86498e-09
super-scaffold-7	27146003	6.34904e-20	0.000583956	0.756081	1.00294e-07
super-scaffold-7	27273974	6.22452e-19	4.18304e-05	0.610848	1.76606e-07
super-scaffold-7	27319716	5.31813e-20	0.000458087	0.931089	1.01751e-07
super-scaffold-7	27399577	3.05157e-20	0.000188104	0.754462	2.28966e-07
super-scaffold-7	27451475	3.04652e-20	0.00032718	0.77917	3.75781e-08
super-scaffold-7	27634631	7.43908e-20	8.00252e-05	0.422988	4.94349e-07
super-scaffold-7	27738877	2.3752e-21	0.000270764	0.577756	1.20724e-07
super-scaffold-7	27804076	3.96985e-19	0.000205323	0.477825	1.35051e-07
super-scaffold-7	27887097	7.62389e-21	0.000168698	0.71548	3.17766e-07
super-scaffold-7	27948236	9.60875e-22	3.47296e-05	0.619613	2.19098e-06
super-scaffold-7	27990116	2.15165e-19	0.000498495	0.761346	1.04249e-06
super-scaffold-7	28032665	2.44331e-19	0.000130775	0.706577	5.49287e-08
super-scaffold-7	28104572	3.52619e-20	0.00013922	0.620465	4.35208e-07
super-scaffold-7	28182399	1.85426e-19	3.0179e-05	0.944725	8.71154e-07
super-scaffold-7	28289983	3.70961e-21	0.000581679	0.804213	7.77501e-08
super-scaffold-7	28360994	2.34518e-21	0.000501684	0.679789	2.96693e-08
super-scaffold-7	28435924	4.23612e-21	0.00011767	0.533806	3.64913e-07
super-scaffold-7	28615123	9.47881e-21	0.000180435	0.421301	1.37783e-07
super-scaffold-7	28672646	1.13882e-20	0.000615661	0.817697	4.90287e-08
super-scaffold-7	28722817	1.8543e-20	0.000261737	0.815021	2.48112e-07
super-scaffold-7	28791155	1.57074e-20	0.000951556	0.810843	3.04434e-07
super-scaffold-7	28895822	4.54365e-20	0.000132276	0.576514	2.1927e-06
super-scaffold-7	28965589	1.28969e-20	0.000233202	0.381185	2.4939e-07
super-scaffold-7	29016282	1.1315e-19	0.000110214	0.539516	1.66538e-07
super-scaffold-7	29061597	1.6766e-19	2.78752e-05	0.705574	1.48244e-06
super-scaffold-7	29154524	8.29612e-20	4.66797e-05	0.515966	1.57612e-07
super-scaffold-7	29196414	1.91779e-20	2.30901e-05	0.522003	4.17109e-07
super-scaffold-7	29231956	1.75594e-20	0.000110647	0.64264	8.01331e-08
super-scaffold-7	29281144	4.17907e-20	0.000560404	0.75333	6.21163e-07
super-scaffold-7	29339858	2.72782e-20	6.32457e-05	0.469835	4.23479e-07
super-scaffold-7	29382674	1.08145e-20	0.000194794	0.673271	1.26957e-07
super-scaffold-7	29422594	8.54274e-22	0.000136633	0.720163	4.11715e-07
super-scaffold-7	29483768	2.88175e-19	0.000182587	0.652041	3.62891e-07
super-scaffold-7	29545137	1.44029e-20	0.00040478	0.659763	3.03078e-07
super-scaffold-7	29592438	9.92252e-20	9.12749e-05	0.73638	7.14789e-07
super-scaffold-7	29725229	1.75857e-20	0.000174054	0.66211	1.38001e-06
super-scaffold-7	29781626	7.86524e-20	0.000144117	0.638802	5.36277e-06
super-scaffold-7	29860127	2.19633e-20	8.86458e-05	0.529371	3.62614e-07
super-scaffold-7	30017535	1.51962e-20	5.70568e-05	0.452678	5.42889e-07
super-scaffold-7	30086949	8.30013e-20	0.000101667	0.568229	4.14641e-07
super-scaffold-7	30182872	3.33948e-20	8.83172e-05	0.624287	9.07311e-07
super-scaffold-7	30270029	3.35988e-21	2.4744e-05	0.732244	8.06439e-07
super-scaffold-7	30324880	1.3261e-20	7.03769e-05	0.743037	1.28086e-07
super-scaffold-7	30434024	1.31103e-19	0.000272258	0.636765	2.88554e-07
super-scaffold-7	30495151	1.88134e-21	0.000103525	0.601967	1.78518e-07
super-scaffold-7	30562287	4.74999e-21	0.000163567	0.53712	4.44993e-07
super-scaffold-7	30611270	3.65108e-20	1.82527e-05	0.484263	1.31862e-07
super-scaffold-7	30687001	3.8279e-21	0.000749282	0.785725	3.6909e-08
super-scaffold-7	30752066	5.36674e-19	5.4776e-05	0.543978	4.71325e-08
super-scaffold-7	30823292	1.03978e-19	0.000303202	0.550647	2.39838e-08
super-scaffold-7	30871594	4.01809e-20	5.31156e-05	0.598334	4.93597e-07
super-scaffold-7	30943534	3.86503e-21	0.00014432	0.474249	5.68537e-08
super-scaffold-7	31050758	5.40495e-20	0.000120933	0.431136	1.12668e-07
super-scaffold-7	31084743	1.05424e-19	0.000186188	0.406879	1.69498e-07
super-scaffold-7	31159194	3.60619e-20	8.199e-05	0.460924	1.10912e-07
super-scaffold-7	31207112	7.88297e-20	0.000114727	0.676964	3.46982e-07
super-scaffold-7	31311006	5.12901e-20	0.000311992	0.523532	2.79946e-07
super-scaffold-7	31417282	1.65656e-19	0.000134901	0.459815	1.48003e-06
super-scaffold-7	31515619	3.56231e-20	0.00018409	0.383678	1.48583e-07
super-scaffold-7	31617718	3.93617e-20	0.000266585	0.800353	2.0044e-08
super-scaffold-7	31665440	7.48747e-22	0.000247384	0.438267	1.41441e-06
super-scaffold-7	31716979	2.24242e-20	0.000275284	0.607704	1.41224e-06
super-scaffold-7	31848950	7.25233e-20	0.00052248	0.53404	1.50555e-07
super-scaffold-7	31914852	8.81772e-21	0.000221499	0.71145	7.13123e-08
super-scaffold-7	31964553	4.09426e-19	9.078e-05	0.955567	1.19947e-06
super-scaffold-7	32001160	2.95259e-20	2.08906e-05	0.963627	1.40684e-06
super-scaffold-7	32074399	8.88112e-22	0.00013494	0.695013	3.44851e-07
super-scaffold-7	32128855	2.86565e-22	7.85411e-05	0.516051	3.83148e-07
super-scaffold-7	32234716	2.60088e-21	0.000124859	0.690346	2.31469e-07
super-scaffold-7	32335607	1.28092e-20	2.08046e-05	0.736676	7.21618e-07
super-scaffold-7	32373057	5.00794e-21	4.97339e-05	0.620996	1.19951e-06
super-scaffold-7	32414785	5.75679e-21	0.000198809	0.703451	2.85107e-07
super-scaffold-7	32482325	9.80279e-20	0.000325379	0.470895	6.09284e-08
super-scaffold-7	32517449	9.72746e-21	0.000334316	0.74472	1.85184e-07
super-scaffold-7	32566606	5.5911e-21	0.000172336	0.685173	3.94328e-07
super-scaffold-7	32681570	2.03626e-20	6.2796e-05	0.487393	1.51151e-06
super-scaffold-7	32741417	1.99566e-19	0.000113938	0.625274	7.84969e-07
super-scaffold-7	32815619	6.2377e-20	0.00017792	0.57749	1.11549e-06
super-scaffold-7	32850842	5.99735e-21	1.07753e-05	0.69571	3.48329e-07
super-scaffold-7	32948104	2.70004e-19	6.16876e-05	0.785183	6.0628e-07
super-scaffold-7	32982583	7.14996e-20	8.46242e-05	0.515054	2.03182e-06
super-scaffold-7	33032876	4.61822e-20	0.000142403	0.507186	7.5038e-07
super-scaffold-7	33105771	8.01297e-20	0.000165148	0.576086	2.34819e-07
super-scaffold-7	33158395	8.15031e-21	4.98093e-05	0.783275	4.81266e-07
super-scaffold-7	33207204	2.16608e-19	3.25968e-05	0.689733	2.25289e-07
super-scaffold-7	33261851	2.62585e-21	8.50021e-05	0.699545	3.55268e-07
super-scaffold-7	33320296	7.90971e-21	6.57814e-05	0.531926	1.62465e-06
super-scaffold-7	33440827	1.27553e-21	0.00016639	0.668569	2.59324e-07
super-scaffold-7	33483535	6.6026e-21	4.65236e-05	0.506912	1.92547e-06
super-scaffold-7	33573820	9.49934e-20	8.08046e-05	0.488669	1.01684e-06
super-scaffold-7	33675657	2.11865e-19	2.43028e-05	0.52879	2.18288e-07
super-scaffold-7	33738214	2.51956e-20	6.49362e-05	0.658168	6.9705e-07
super-scaffold-7	33832003	8.72806e-22	0.000175744	0.587664	1.1908e-06
super-scaffold-7	33918105	2.05294e-19	3.99354e-05	0.548429	1.48064e-07
super-scaffold-7	33980103	4.42357e-21	4.33824e-05	0.764041	2.81671e-07
super-scaffold-7	34014379	1.21717e-21	0.000113288	0.677196	5.42062e-07
super-scaffold-7	34060752	2.11181e-21	8.77807e-05	0.635199	1.8099e-07
super-scaffold-7	34142888	5.77356e-20	0.000251611	0.680013	9.97878e-08
super-scaffold-7	34238294	9.09115e-22	0.000434172	0.791193	3.14787e-07
super-scaffold-7	34350428	1.97721e-21	3.12608e-05	0.449872	1.74425e-07
super-scaffold-7	34483843	8.93711e-20	0.000322451	0.578368	1.81578e-07
super-scaffold-7	34538589	2.25346e-18	1.6841e-05	0.721964	3.35378e-07
super-scaffold-7	34599074	1.3482e-19	8.51818e-05	0.542645	2.63743e-06
super-scaffold-7	34645503	3.63967e-21	5.96558e-06	0.508391	5.95462e-06
super-scaffold-7	34715237	5.82329e-20	0.000136335	0.904181	1.61531e-06
super-scaffold-7	34770241	1.03643e-20	0.000150397	0.64003	1.10772e-06
super-scaffold-7	34870996	4.18966e-21	0.000225445	0.747788	6.59557e-07
super-scaffold-7	34967084	1.16134e-21	1.86718e-05	0.756533	9.84319e-06
super-scaffold-7	35048814	1.6085e-20	0.000302607	0.80258	6.91915e-07
super-scaffold-7	35115389	2.68191e-20	0.000118845	0.968135	6.3394e-07
super-scaffold-7	35208354	1.2514e-20	0.000127927	0.647753	4.37383e-07
super-scaffold-7	35256802	1.75117e-20	4.85122e-05	0.442705	4.82388e-06
super-scaffold-7	35362249	9.96273e-21	5.39172e-05	0.646395	1.01318e-06
super-scaffold-7	35397759	1.34075e-22	0.000173189	0.576777	6.36335e-07
super-scaffold-7	35457195	5.38468e-21	9.25713e-05	0.742468	8.66442e-07
super-scaffold-7	35526267	7.21506e-22	5.10296e-05	0.815337	8.81048e-07
super-scaffold-7	35623894	2.21952e-21	0.000102014	0.601565	1.91753e-06
super-scaffold-7	35684224	5.32185e-22	1.37527e-05	0.459092	4.71969e-06
super-scaffold-7	35757657	4.12817e-20	4.67847e-05	0.403889	4.81136e-07
super-scaffold-7	35811720	7.05847e-21	5.06857e-06	0.501769	1.64934e-06
super-scaffold-7	35900181	5.27503e-21	8.7112e-05	0.5105	1.73815e-06
super-scaffold-7	35952143	9.13833e-23	7.99172e-05	0.524019	1.69608e-06
super-scaffold-7	36012889	1.27181e-21	4.86431e-05	0.546025	2.2488e-06
super-scaffold-7	36065426	9.25134e-22	0.000100278	0.877798	1.54346e-07
super-scaffold-7	36180103	6.35636e-20	0.000218453	0.642035	2.35611e-07
super-scaffold-7	36237171	1.55371e-20	6.69097e-05	0.706519	4.0756e-07
super-scaffold-7	36271519	1.55841e-21	2.36563e-05	0.603234	4.42007e-06
super-scaffold-7	36335675	3.75089e-20	0.000143452	0.417356	1.50137e-07
super-scaffold-7	36399730	3.01985e-19	5.29838e-05	0.56737	1.29716e-07
super-scaffold-7	36451407	5.43365e-22	5.61158e-05	0.594405	5.18993e-07
super-scaffold-7	36527566	5.128e-21	2.9898e-05	0.502087	7.8856e-08
super-scaffold-7	36567835	1.50349e-20	4.62949e-05	0.982657	3.97891e-07
super-scaffold-7	36608909	1.23823e-20	7.87774e-05	0.632913	5.46381e-07
super-scaffold-7	36685116	9.00122e-20	1.43402e-05	0.771336	2.5001e-06
super-scaffold-7	36742726	1.61148e-20	7.32259e-06	0.541	1.29706e-06
super-scaffold-7	36781941	6.23875e-22	8.72341e-06	0.643306	9.09079e-07
super-scaffold-7	36849899	1.11433e-18	1.77001e-05	0.517211	6.35872e-08
super-scaffold-7	36902917	6.04778e-22	1.1397e-05	0.475762	6.14926e-07
super-scaffold-7	36962375	3.78819e-20	7.37027e-05	0.40496	1.96265e-07
super-scaffold-7	36999757	4.40906e-20	7.8965e-05	0.577091	1.42708e-07
super-scaffold-7	37067235	3.97552e-21	3.09342e-05	0.523441	1.42228e-07
super-scaffold-7	37138624	1.11447e-19	1.40737e-05	0.489815	1.06659e-08
super-scaffold-7	37233690	1.73212e-21	2.21661e-05	0.554765	2.71996e-07
super-scaffold-7	37401780	2.80805e-20	3.39569e-05	0.615537	2.55631e-08
super-scaffold-7	37434076	5.08709e-20	1.18855e-05	0.507418	1.01907e-07
super-scaffold-7	37523973	2.37028e-19	3.88172e-05	0.530033	3.66708e-07
super-scaffold-7	37564775	1.72896e-20	6.1564e-05	0.44218	1.85109e-07
super-scaffold-7	37607666	1.34013e-20	5.48568e-05	0.539844	1.15768e-07
super-scaffold-7	37652558	7.13762e-21	0.000282077	0.843135	1.2003e-07
super-scaffold-7	37686833	2.26875e-21	0.000129148	0.62847	4.44823e-08
super-scaffold-7	37735192	3.48894e-20	3.96853e-05	0.84245	1.6446e-06
super-scaffold-7	37964060	1.15718e-20	1.65338e-05	0.419807	1.08501e-07
super-scaffold-7	38050907	2.56053e-20	9.99962e-05	0.562897	4.43813e-08
super-scaffold-7	38136029	1.83984e-19	5.37122e-05	0.374313	5.23145e-07
super-scaffold-7	38186015	3.36128e-20	0.000195976	0.622921	1.06217e-07
super-scaffold-7	38301454	3.82721e-21	0.000112592	0.547331	3.45182e-07
super-scaffold-7	38346032	4.85162e-20	9.01674e-05	0.63863	5.68752e-07
super-scaffold-7	38383808	1.5012e-20	1.95751e-05	0.785586	1.72759e-07
super-scaffold-7	38451979	1.29861e-20	4.01197e-05	0.428044	1.52644e-07
super-scaffold-7	38502510	1.23523e-19	3.18159e-05	0.899562	6.01946e-08
super-scaffold-7	38605523	2.2631e-19	3.29969e-05	0.770578	1.32256e-07
super-scaffold-7	38665200	2.06228e-20	2.22086e-05	0.708261	1.10938e-07
super-scaffold-7	38806531	8.64442e-20	4.39716e-05	0.674723	5.81655e-08
super-scaffold-7	38896273	9.4586e-21	0.000552905	0.639093	1.20837e-08
super-scaffold-7	38953352	2.66909e-20	3.03622e-05	0.637925	9.95829e-09
super-scaffold-7	39011989	9.48721e-20	0.000111069	0.482976	1.39468e-07
super-scaffold-7	39306957	4.25808e-20	3.78217e-05	0.74278	8.59479e-07
super-scaffold-7	39393897	1.14646e-19	7.89808e-05	0.822658	1.5709e-07
super-scaffold-7	39476569	1.3793e-20	5.34158e-05	0.676214	1.84934e-07
super-scaffold-7	39532187	1.55285e-20	0.000268854	0.705657	3.17968e-08
super-scaffold-7	39628323	1.26693e-20	0.000193954	0.627864	6.65622e-07
super-scaffold-7	39699965	1.48751e-20	8.58392e-05	0.517334	3.0675e-07
super-scaffold-7	39809111	1.91137e-19	4.54246e-05	0.778957	3.16933e-07
super-scaffold-7	39872161	7.50179e-20	2.58725e-05	0.596197	2.40793e-07
super-scaffold-7	40018900	5.21982e-21	9.65742e-05	0.676819	9.92376e-08
super-scaffold-7	40122815	8.99224e-20	0.000216419	0.532239	1.02725e-07
super-scaffold-7	40201181	1.76619e-20	5.66797e-05	0.542435	1.35636e-07
super-scaffold-7	40281014	8.12047e-20	1.19705e-05	0.49189	2.19524e-08
super-scaffold-7	40378490	3.74239e-19	2.39776e-05	0.530855	1.7142e-07
super-scaffold-7	40473644	3.89987e-21	0.000202497	0.912395	1.65475e-07
super-scaffold-7	40527057	5.17123e-20	0.000148932	0.752195	2.45918e-07
super-scaffold-7	40620747	7.89419e-20	8.52349e-05	0.861578	4.09522e-07
super-scaffold-7	40662159	1.23154e-20	8.66965e-06	0.46326	1.98215e-08
super-scaffold-7	40693184	1.39902e-23	7.5446e-06	0.85909	1.57462e-06
super-scaffold-7	40732516	1.57786e-20	7.58948e-05	0.577628	1.26226e-06
super-scaffold-7	40773365	5.30523e-21	6.94947e-05	0.616278	5.9795e-07
super-scaffold-7	40830466	1.13685e-19	0.000187698	0.770918	1.3612e-07
super-scaffold-7	40899505	6.19184e-21	7.16721e-05	0.651577	2.95521e-07
super-scaffold-7	40963302	5.94647e-21	2.82751e-05	0.431101	2.51302e-07
super-scaffold-7	41032584	5.16583e-21	0.000211957	0.702164	4.59196e-07
super-scaffold-7	41110126	5.47348e-21	8.9659e-05	0.577504	3.29791e-07
super-scaffold-7	41221161	5.16711e-21	8.5363e-05	0.620751	2.9764e-07
super-scaffold-7	41279799	4.7588e-20	1.75826e-05	0.529318	5.32535e-06
super-scaffold-7	41313339	1.63283e-20	6.15936e-05	0.631116	1.66893e-06
super-scaffold-7	41352357	1.53553e-20	3.74845e-05	0.707108	2.59211e-06
super-scaffold-7	41424270	6.57862e-20	5.00036e-05	0.694989	1.0856e-06
super-scaffold-7	41486125	3.22552e-21	4.7531e-05	0.66536	1.93806e-06
super-scaffold-7	41517540	1.3978e-21	3.02457e-05	0.443951	1.683e-06
super-scaffold-7	41608729	4.55896e-20	5.25499e-05	0.338441	7.73661e-07
super-scaffold-7	41640809	3.50959e-22	1.79707e-05	0.36084	8.08466e-07
super-scaffold-7	41681022	2.6296e-21	2.81335e-05	0.413462	5.63476e-06
super-scaffold-7	41737611	1.09815e-20	9.43659e-05	0.309937	1.07168e-06
super-scaffold-7	41786994	2.43573e-20	0.000127762	0.582591	1.04376e-06
super-scaffold-7	41898372	9.41566e-20	6.54352e-05	0.305144	1.04563e-07
super-scaffold-7	41932093	1.01077e-20	0.000106063	0.561601	3.24566e-07
super-scaffold-7	41970757	3.65645e-20	7.1261e-05	0.412334	5.69051e-07
super-scaffold-7	42007630	2.13795e-21	6.26183e-05	0.530614	4.03056e-06
super-scaffold-7	42093326	1.92468e-20	4.27147e-05	0.466925	5.54893e-07
super-scaffold-7	42161990	1.83757e-20	1.16004e-05	0.686775	2.13434e-05
super-scaffold-7	42221831	1.63191e-19	1.26698e-05	0.683149	8.46008e-07
super-scaffold-7	42264067	7.99168e-20	0.000142834	0.807514	2.55549e-06
super-scaffold-7	42324941	2.57083e-20	7.84232e-05	0.58361	1.63028e-06
super-scaffold-7	42378216	4.38007e-21	0.000106645	0.670409	2.94321e-06
super-scaffold-7	42445234	2.0937e-20	0.000100644	0.514326	2.12117e-06
super-scaffold-7	42505708	3.21215e-20	7.43718e-05	0.319121	2.85061e-06
super-scaffold-7	42593721	4.12317e-20	0.000125122	0.370289	1.21715e-06
super-scaffold-7	42744194	3.59742e-20	7.6391e-05	0.42696	2.19818e-07
super-scaffold-7	42821236	5.3489e-19	0.000129329	0.6588	1.06758e-06
super-scaffold-7	42905169	1.46215e-18	0.000645621	0.84156	7.0339e-09
super-scaffold-7	42955292	9.65767e-19	0.00015811	0.219119	7.99772e-07
super-scaffold-7	42989928	6.1893e-19	4.00435e-05	0.604832	3.90651e-09
super-scaffold-7	43074892	5.235e-19	5.31438e-05	0.587075	6.47826e-08
super-scaffold-7	43129075	6.08058e-21	0.000131662	0.574231	7.56409e-08
super-scaffold-7	43202617	1.40307e-19	3.16568e-05	0.560308	7.22836e-08
super-scaffold-7	43249553	1.85531e-19	5.17982e-05	0.596631	5.58146e-07
super-scaffold-7	43326456	1.40991e-20	0.000136824	0.51257	2.44966e-07
super-scaffold-7	43403439	2.70555e-21	0.000267854	0.712777	1.77774e-07
super-scaffold-7	43484781	3.53695e-20	6.68475e-05	0.673374	1.00439e-07
super-scaffold-7	43544928	2.47453e-20	5.8395e-05	0.690712	1.24116e-07
super-scaffold-7	43610196	1.41869e-19	5.47738e-05	0.632758	8.20913e-08
super-scaffold-7	43649478	1.68465e-20	3.00883e-05	0.408312	7.54601e-08
super-scaffold-7	43701030	2.62148e-19	4.64283e-05	0.443648	2.5487e-07
super-scaffold-7	43764312	2.06369e-20	4.23679e-05	0.602686	4.70472e-07
super-scaffold-7	43879851	3.54825e-20	0.000125305	0.584632	2.48712e-07
super-scaffold-7	43926605	1.23951e-19	6.40993e-05	0.516018	2.91564e-07
super-scaffold-7	43962557	8.57787e-19	6.18678e-05	0.662956	1.22813e-07
super-scaffold-7	44037084	4.84291e-20	8.83122e-05	0.543659	1.18882e-08
super-scaffold-7	44106808	1.33173e-18	8.55783e-05	0.453298	1.14042e-07
super-scaffold-7	44144344	1.21895e-20	7.97832e-06	0.583984	3.73709e-07
super-scaffold-7	44185058	4.18539e-21	4.32865e-06	0.576842	1.21247e-06
super-scaffold-7	44245559	6.71145e-19	5.16353e-05	0.692201	9.15047e-08
super-scaffold-7	44286893	1.89298e-21	3.9623e-05	0.688214	6.1889e-08
super-scaffold-7	44340197	1.48332e-20	7.81985e-05	0.552585	1.04909e-07
super-scaffold-7	44423816	5.08901e-19	0.000139843	0.539525	9.93276e-08
super-scaffold-7	44497317	5.48595e-21	5.78896e-05	0.670388	2.4974e-07
super-scaffold-7	44552662	6.55337e-21	5.83183e-05	0.605258	2.04439e-07
super-scaffold-7	44606434	1.79862e-20	0.000133683	0.54091	1.1946e-07
super-scaffold-7	44703459	2.60083e-19	3.69084e-05	0.858065	2.24947e-07
super-scaffold-7	44749057	8.75285e-21	2.78116e-05	0.425957	1.12651e-07
super-scaffold-7	44897126	2.5842e-20	2.84653e-05	0.52201	1.33706e-07
super-scaffold-7	44941604	8.33456e-22	2.75181e-05	0.965363	1.57101e-06
super-scaffold-7	45027461	2.57543e-19	4.15205e-06	0.463818	1.47536e-07
super-scaffold-7	45092412	6.13826e-19	0.000880375	0.443628	5.64861e-08
super-scaffold-7	45200558	1.66723e-20	4.35121e-05	0.493517	4.30014e-07
super-scaffold-7	45249911	8.13781e-20	3.15914e-05	0.56627	2.73762e-07
super-scaffold-7	45312988	1.55491e-20	5.25061e-05	0.596685	1.07174e-07
super-scaffold-7	45407285	1.33247e-19	0.000156107	0.49409	2.53212e-07
super-scaffold-7	45490769	1.5688e-20	0.00024859	0.688425	2.55576e-08
super-scaffold-7	45592519	4.97976e-20	9.90826e-05	0.612561	1.50133e-08
super-scaffold-7	45663175	9.26015e-21	0.000181278	0.967107	2.0236e-07
super-scaffold-7	45808175	5.03582e-22	0.000141014	0.792527	5.36817e-08
super-scaffold-7	45865610	3.10462e-22	1.24921e-05	0.687563	1.04853e-07
super-scaffold-7	45923836	2.74988e-22	7.86902e-05	0.862476	4.0505e-08
super-scaffold-7	45984790	6.96186e-19	3.42138e-05	0.841589	2.35618e-08
super-scaffold-7	46048646	3.186e-19	7.6034e-05	0.688497	3.11592e-07
super-scaffold-7	46091916	1.03346e-20	0.000125552	0.712688	5.20849e-07
super-scaffold-7	46125830	2.27371e-20	0.000151316	0.542753	2.19231e-07
super-scaffold-7	46156822	2.78277e-20	9.18906e-05	0.493611	8.97474e-07
super-scaffold-7	46236350	2.95043e-19	0.000185471	0.406076	4.86072e-06
super-scaffold-7	46290679	1.93883e-19	8.29374e-05	0.524435	1.17599e-07
super-scaffold-7	46340535	2.70005e-21	8.0234e-05	0.745724	2.35876e-06
super-scaffold-7	46376784	8.44011e-22	0.000144037	0.516682	1.92104e-06
super-scaffold-7	46445373	7.18081e-20	0.000237547	0.408623	5.95398e-07
super-scaffold-7	46496333	2.5056e-20	3.99127e-05	0.380338	6.84469e-07
super-scaffold-7	46540750	3.39797e-20	5.91753e-05	0.559174	3.18041e-06
super-scaffold-7	46598928	1.75165e-20	9.37723e-05	0.504199	3.99831e-07
super-scaffold-7	46638127	4.47764e-21	0.000215195	0.614105	9.1519e-07
super-scaffold-7	46709317	3.50846e-21	0.000198775	0.587505	2.0226e-06
super-scaffold-7	46757572	2.83127e-21	0.000316953	0.406638	7.11076e-07
super-scaffold-7	46854220	5.75859e-20	1.54707e-05	0.566243	1.09634e-07
super-scaffold-7	46891397	5.5403e-20	6.41228e-05	0.615839	6.31807e-07
super-scaffold-7	46954567	1.51857e-20	1.78279e-05	0.461991	8.89691e-07
super-scaffold-7	47011203	1.29188e-19	2.76978e-05	0.61869	5.35638e-08
super-scaffold-7	47103627	5.76294e-21	5.56919e-05	0.708548	1.15125e-06
super-scaffold-7	47156281	1.04927e-21	8.61078e-05	0.630095	4.39516e-07
super-scaffold-7	47193367	7.44257e-20	6.68896e-05	0.863506	1.17973e-06
super-scaffold-7	47218920	3.54283e-21	0.000526197	0.563897	2.1458e-06
super-scaffold-7	47341295	3.2223e-19	6.27631e-05	0.350849	3.33939e-07
super-scaffold-7	47410308	3.24569e-20	1.30385e-05	0.418998	1.24424e-07
super-scaffold-7	47472572	1.37401e-21	3.42489e-05	0.456626	3.04026e-07
[truncated: 194 more rows]

## Sheet: Figure_2_b+d_Figure_S3
Figure 2b: Change in interspecific heterozygosity across ages at the locus with strongest association on chromosome 12.
Figure 2d: Change in interspecific heterozygosity across ages at the locus with strongest association on chromosome 5.
Figure S3: Plots from Figure 2d separated per ancestry.
COLUMN	DESCRIPTION
individuals_id	name of the individual
age	age of the individual [HY = hatch year; SY = second year; ASY = after second year]
sex	sex of the individual [0 = female; 1 = male]
genome-wide_ancestry	genome-wide ancestry using ancestry informative markers [continues variable 0 - 1; 0 = fully inland; 1 = fully coastal]
genome-wide_heterozygosity	genome-wide heterozygosity [proportion of heterozygous loci in the genome]
genotype_on_chr_12	genotypes at locus on chromosome 12 with the strongest association (position 671192) for covariate age [0 = homozygous; 1 = heterozygous]
genotype_on_chr_5	genotypes at locus on chromosome 5 with the strongest association (position 29447053) for interaction between genome-wide ancestry and age [0 = homozygous; 1 = heterozygous]
individual_id	age	sex	genome-wide_ancestry	genome-wide_heterozygosity	genotype_on_chr_12	genotype_on_chr_5
AF06H01	HY	1	0.396165	0.210564	1	NA
AF12H01	SY	0	0.49424	0.976962	1	1
AF12H02	ASY	1	0.49034	0.96677	1	1
AF14H01	ASY	1	0.46988	0.650602	0	1
AF14H02	SY	1	0.77413	0.439082	0	0
AF14H04	SY	1	0.229184	0.433636	1	1
AF14H05	ASY	1	0.265421	0.409346	1	0
AF14H06	SY	1	0.464184	0.769504	0	1
AF16H01	ASY	1	0.506605	0.924631	1	1
AF16H02	ASY	1	0.769175	0.409058	1	0
AF16H03	SY	1	0.597031	0.594497	1	0
AF16H04	SY	1	0.400917	0.53103	0	0
AF17H01	SY	1	0.331486	0.4102	0	0
AF17H02	ASY	1	0.406183	0.404407	1	1
AF17H03	SY	1	0.421932	0.294844	1	0
AF17H04	SY	1	0.385725	0.546503	0	0
AF19H01	SY	1	0.339044	0.525339	1	0
AF20H01	ASY	1	0.312186	0.556989	0	1
AF20H02	SY	1	0.612281	0.542456	0	1
AF20H03	ASY	1	0.622648	0.528944	0	1
AF20H04	SY	1	0.800633	0.341069	1	0
AF21H01	ASY	1	0.758076	0.440775	0	1
AF21H02	SY	1	0.676125	0.46782	1	1
AF21H03	ASY	1	0.60897	0.611072	1	1
AF21H04	ASY	1	0.715487	0.433076	0	0
AF22H01	ASY	1	0.568785	0.692039	1	1
AF22H02	ASY	1	0.714784	0.426778	1	0
AF22H03	ASY	1	0.405311	0.587002	1	0
AF22H04	ASY	1	0.465091	0.76	1	1
AF22H05	SY	1	0.410803	0.724947	1	1
AF22H06	ASY	1	0.754691	0.37665	1	0
AF22H07	ASY	1	0.806931	0.347949	0	0
AF23H01	ASY	1	0.651677	0.600999	0	0
AF23H02	SY	1	0.28178	0.377119	1	0
AF23H03	ASY	1	0.125538	0.193687	0	0
AF23H04	ASY	1	0.628151	0.606443	0	0
AF23H05	ASY	1	0.405501	0.679831	1	1
AF24H01	ASY	1	0.625784	0.549129	1	0
AF24H02	ASY	1	0.732872	0.415225	0	0
AF24H03	ASY	1	0.903648	0.165175	1	0
AF26H01	ASY	1	0.298178	0.422565	1	0
AF26H02	ASY	1	0.344307	0.615802	1	1
AF26H03	ASY	1	0.390135	0.384155	1	0
AF26H04	ASY	1	0.803521	0.287324	0	0
AF26H05	ASY	1	0.453749	0.449194	1	1
AF27H01	SY	1	0.375789	0.615439	0	1
AF27H02	ASY	1	0.265328	0.303735	0	0
AF27H03	ASY	1	0.157063	0.222769	0	0
AF27H04	ASY	1	0.296765	0.459916	0	1
AF28H01	ASY	1	0.32294	0.585004	0	1
AF28H02	ASY	1	0.448887	0.323366	1	0
AF28H03	ASY	1	0.335106	0.196454	0	0
AF29H01	ASY	1	0.340893	0.582433	1	1
AF29H02	ASY	1	0.236559	0.382796	1	0
AF29H03	ASY	1	0.36701	0.619398	0	1
AF30H01	ASY	1	0.395964	0.297843	1	0
AF30H03	ASY	1	0.679441	0.533668	1	0
AG01H01	ASY	1	0.192644	0.239621	1	0
AG01H02	ASY	1	0.290212	0.452959	0	0
AG01H03	ASY	1	0.301497	0.393443	0	0
AG01H04	ASY	1	0.372822	0.199303	1	0
AH13K01_S153_L001	HY	1	0.322456	0.275789	0	0
AH14K04_S149_L001	HY	1	0.450929	0.568773	0	1
AH14K06_S152_L001	HY	1	0.179174	0.166105	1	0
AH14K08_S147_L001	HY	1	0.234182	0.186182	1	0
AH14K09_S150_L001	HY	1	0.201651	0.338836	1	0
AH15K03_S146_L001	HY	1	0.0896226	0.132801	0	0
AH15K09_S148_L001	HY	1	0.296908	0.30007	0	0
AH17K18	HY	1	0.136428	0.186393	0	0
AH18K02	HY	1	0.422082	0.620545	1	1
AH22K01_S151_L001	HY	1	0.796338	0.344544	0	0
AH22K02	HY	1	0.509015	0.707351	0	1
AH22K04_S154_L001	HY	1	0.289157	0.447909	0	0
AH22K07_S145_L001	HY	1	0.203226	0.290323	0	1
AH22K09	HY	1	0.38309	0.170494	1	0
AH22K11_S155_L001	HY	1	0.553559	0.290439	1	0
AH22K12	ASY	1	0.272856	0.43657	0	1
AH22K13	HY	1	0.317021	0.466667	0	1
AH22K14_S156_L001	HY	1	0.855735	0.25475	0	1
AH22K15	HY	0	0.384697	0.464739	0	0
AH24H02	HY	1	0.833909	0.30732	0	1
AH24H03	HY	1	0.348453	0.383263	0	0
AH24H04	HY	1	0.265039	0.408351	0	1
AH24H05	HY	1	0.297535	0.480986	1	1
AH25H01	HY	1	0.13169	0.178873	0	0
AH25H02	HY	1	0.240378	0.282015	0	0
AH26H01_S157_L001	HY	1	0.258929	0.43006	0	0
AH26H02	HY	1	0.214592	0.277539	0	0
AH26H03_S158_L001	HY	1	0.27269	0.390025	1	0
AH26H04	HY	0	0.0768956	0.122318	0	0
AH26H05_S159_L001	HY	1	0.0371597	0.0654893	1	0
AH26H06	HY	1	0.361718	0.601164	0	1
AH26H07_S160_L001	HY	1	0.0666667	0.085614	0	0
AH26H08	HY	1	0.115115	0.168649	1	0
AH26H09	HY	1	0.83616	0.296472	0	1
AH26H10	HY	0	0.314574	0.409812	0	0
AH26H11	HY	1	0.214286	0.333812	0	0
AH26H12_S161_L001	HY	0	0.956861	0.0699728	0	0
AH26H13	HY	1	0.0655738	0.0912331	0	0
AH27H01_S162_L001	HY	1	0.236237	0.366551	0	0
AH27H02	HY	1	0.217239	0.333567	0	1
AH27H03	HY	1	0.0774399	0.119519	0	0
AH28H01	HY	1	0.0866455	0.170111	0	0
AH28H02	HY	0	0.12825	0.21293	0	0
AH28H03	HY	0	0.0766807	0.107143	0	0
AH28H04	HY	1	0.100908	0.125	0	0
AH28H05_S163_L001	HY	1	0.108345	0.157784	0	0
AH28H06_S164_L001	HY	1	0.0678925	0.0919378	0	0
AH28H08	HY	0	0.0656674	0.0999286	0	0
AH28H09	HY	1	0.0893602	0.125869	0	0
AH28H10	HY	1	0.075779	0.103399	0	0
AH28H11_S165_L001	HY	1	0.0466857	0.0719886	0	0
AH28H12	HY	1	0.0449081	0.0714286	0	0
AH28H13	HY	1	0.0561441	0.0925141	0	0
AH28H14_S166_L001	HY	1	0.0522017	0.0788352	0	0
AH28H15	HY	0	0.122285	0.167484	0	0
AH28H17	HY	1	0.101911	0.165605	0	0
AH28H18	HY	1	0.0703235	0.0970464	0	0
AH29H01_S167_L001	HY	1	0.036036	0.0645646	0	0
AH29H02	HY	1	0.0788913	0.113717	0	0
AH29H03_S168_L001	HY	0	0.0852067	0.131255	0	0
AH29H04_S169_L001	HY	1	0.117461	0.159187	0	0
AH29H05_S170_L001	HY	1	0.181701	0.344502	0	1
AH29H06	HY	0	0.0471902	0.0814121	0	0
AH29H07	HY	1	0.287964	0.340798	0	0
AH29H08	HY	1	0.143008	0.219633	0	0
AH30H01	HY	0	0.0862191	0.146996	0	0
AH30H02	HY	1	0.152396	0.28751	0	0
AH30H03_S171_L001	HY	1	0.32774	0.51827	0	1
AH30H04_S172_L001	HY	0	0.674603	0.522429	0	1
AH30H05	HY	0	0.164594	0.313094	0	1
AH30H06	HY	1	0.0683161	0.123338	0	0
AH30H07	HY	0	0.185455	0.280727	0	0
AH30H08	HY	1	0.178675	0.323872	0	1
AH30H09	HY	1	0.434464	0.857929	1	1
AH30H11	HY	1	0.204067	0.408135	0	NA
AH30H12	HY	1	0.844229	0.297014	1	1
AH30H13	HY	1	0.463035	0.785992	1	1
AH30H14	HY	1	0.392055	0.773748	0	0
AH30H15	HY	1	0.065	0.114286	0	0
AH30H16	HY	1	0.285088	0.566277	0	0
AH30H18	HY	1	0.0563584	0.101156	0	0
AH30H19	HY	0	0.109465	0.175578	0	0
AH30H20	HY	1	0.301249	0.261572	0	0
AH30H21	HY	1	0.147845	0.248143	0	0
AH30H22	HY	1	0.0561756	0.104911	0	0
AH30H23	HY	1	0.313455	0.516364	1	0
AH30H24	HY	1	0.178033	0.268485	0	0
AH30H25	HY	1	0.404192	0.804391	1	1
AH31H01	HY	1	0.183558	0.253721	0	0
AH31H02	HY	0	0.506671	0.434691	0	0
AH31H03	HY	0	0.0670688	0.105749	0	0
AH31H04	HY	1	0.435439	0.675789	1	1
AI01H01	HY	1	0.174368	0.309747	0	0
AI01H02	HY	1	0.131335	0.189864	0	0
AI01H03	HY	0	0.678923	0.592115	1	1
AI01H04	HY	1	0.71754	0.510251	0	1
AI01H05	HY	1	0.238329	0.473382	1	0
AI01H06	HY	1	0.155918	0.283005	0	0
AI01H07	HY	1	0.27847	0.478803	0	0
AI01H08	HY	1	0.130484	0.200454	0	0
AI01H09	HY	1	0.766788	0.447445	1	1
AI01H10	HY	1	0.219675	0.389053	0	0
AI01H11	HY	1	0.522261	0.619081	0	1
AI01H12	HY	1	0.108618	0.153134	0	0
AI01H13	HY	1	0.252493	0.362536	1	1
AI01H14	HY	0	0.430926	0.561711	0	0
AI01H15	HY	0	0.110626	0.197962	0	0
AI01H16	HY	1	0.259193	0.159337	0	0
AI01H17	HY	0	0.112193	0.172439	0	0
AI02H01	HY	1	0.663089	0.578255	0	1
AI02H03	HY	1	0.171203	0.269341	0	0
AI02H04	HY	1	0.0940141	0.133099	0	0
AI02H05	HY	0	0.149055	0.20154	0	0
AI02H06	HY	1	0.362989	0.451246	0	0
AI02H07	HY	0	0.147059	0.208034	1	0
AI02H08	HY	0	0.92623	0.128415	0	0
AI02H10	HY	1	0.0967153	0.137956	0	0
BF23H01	ASY	1	0.535537	0.560768	0	1
BF23H02	SY	1	0.178779	0.305233	0	0
BF24H01	SY	1	0.319986	0.485376	0	1
BF24H02	SY	1	0.893826	0.200136	0	1
BF24H03	ASY	1	0.291117	0.300486	1	0
BF24H04	SY	1	0.453287	0.889273	1	1
BF24H05	ASY	1	0.341398	0.672043	1	NA
BF24H06	ASY	1	0.319914	0.510424	1	0
BF24H08	ASY	1	0.295551	0.451271	1	0
BF25H01	SY	1	0.238095	0.43663	1	1
BF25H02	ASY	1	0.362314	0.470546	1	0
BF25H03	ASY	1	0.144356	0.2178	1	0
BF25H04	ASY	1	0.58581	0.73477	1	1
BF25H05	SY	1	0.402878	0.791367	1	NA
BF25H06	ASY	1	0.392528	0.762538	1	1
BF26H01	SY	1	0.181001	0.336982	1	0
BF26H02	ASY	1	0.596715	0.568613	1	1
BF26H03	ASY	1	0.317167	0.509623	0	NA
BF27H01	ASY	1	0.143281	0.27023	1	0
BF27H02	ASY	1	0.236311	0.425072	0	1
BF27H03	SY	1	0.119284	0.226372	0	1
BF27H04	SY	1	0.474798	0.933468	1	1
BF27H05	SY	1	0.355861	0.703273	1	NA
BF27H06	ASY	1	0.45178	0.793769	1	1
BF27H07	SY	1	0.126973	0.193687	0	0
BF28H01	SY	1	0.164547	0.305161	0	0
BF28H02	SY	1	0.367325	0.437865	0	1
BF28H03	SY	1	0.330203	0.56574	0	1
BF28H04	ASY	1	0.661544	0.336582	1	NA
BF29H05	ASY	0	0.671165	0.225852	1	0
BF29H06	ASY	1	0.324067	0.356986	1	1
BH19K08_S136_L001	HY	1	0.29971	0.406386	1	1
BH21K02_S128_L001	HY	1	0.519608	0.740015	0	1
BH21K03_S134_L001	HY	1	0.643403	0.235417	0	0
BH22H01_S129_L001	HY	1	0.806276	0.353342	1	1
BH22H02_S130_L001	HY	1	0.64346	0.372714	0	0
BH23K02_S132_L001	HY	1	0.537812	0.729075	1	1
BH23K06_S131_L001	HY	1	0.366527	0.303983	1	0
BH23K08_S133_L001	HY	1	0.358462	0.543077	1	1
BH24K08_S135_L001	HY	1	0.740677	0.357044	0	1
BH28H01	HY	1	0.454995	0.894164	1	1
BH28H02	HY	1	0.422809	0.831673	1	1
BH28H03	HY	1	0.740351	0.447719	0	1
BH28H04	HY	1	0.856033	0.250925	0	1
BH28H05	HY	1	0.462963	0.919879	1	1
BH28H06	HY	1	0.166903	0.302557	0	1
BH28H07	HY	0	0.828772	0.329142	1	1
BH28H08	HY	1	0.335682	0.528932	0	1
BH29H01	HY	0	0.241489	0.468725	1	1
BH29H02	HY	1	0.450797	0.875351	1	1
BH29H03	HY	1	0.479774	0.94826	NA	1
BH29H04	HY	1	0.453595	0.88366	1	1
BH29H05	HY	1	0.353908	0.576333	0	1
BH29H06	HY	1	0.379986	0.305108	0	0
BH29H07	HY	1	0.153324	0.220872	1	0
BH29H08	HY	1	0.0180505	0	NA	0
BH29H09	HY	1	0.908494	0.163674	0	0
BH29H10	HY	1	0.116749	0.17956	1	0
BH30H01	HY	1	0.477118	0.917235	1	1
BH30H02	HY	1	0.466942	0.906336	1	NA
BH30H03	HY	1	0.461941	0.657123	1	1
BH30H04	HY	1	0.511165	0.303559	0	0
BH30H05	HY	1	0.126248	0.202568	0	0
BH30H06	HY	1	0.179892	0.253467	1	0
BH30H07	HY	1	0.267601	0.461925	0	1
BH31H01	HY	1	0.284609	0.524362	1	1
BH31H02_S173_L001	HY	1	0.65487	0.578136	1	1
BH31H03	HY	0	0.526414	0.926339	1	1
BH31H04	HY	1	0.452654	0.882353	1	1
BH31H05	HY	1	0.722311	0.534661	1	1
BH31H06_S174_L001	HY	0	0.479271	0.465332	1	0
BH31H07	HY	1	0.320457	0.626866	0	NA
BH31H08	HY	1	0.467663	0.61822	0	0
BH31H09	HY	1	0.427909	0.417559	0	1
BH31H10_S175_L001	HY	0	0.14371	0.179199	1	0
BH31H11_S176_L001	HY	1	0.0423729	0.059322	0	0
BH31H12	HY	1	0.375897	0.66858	0	1
BH31H13_S177_L001	HY	1	0.11243	0.136872	1	0
BI01H01	HY	1	0.325036	0.39899	0	0
BI01H02	HY	1	0.067033	0.12674	0	0
BI01H03	HY	1	0.306186	0.488645	1	0
BI01H04	HY	1	0.074659	0.123475	0	0
BI01H05_S178_L001	HY	1	0.0574007	0.0801444	0	0
BI01H06	HY	1	0.498895	0.748895	0	1
BI01H07	HY	1	0.123237	0.222717	0	0
BI01H08	HY	1	0.386752	0.37037	0	0
BI01H09_S179_L001	HY	1	0.359179	0.413244	0	0
BI01H10	HY	0	0.515946	0.571226	1	1
BI01H11	HY	1	0.148478	0.265776	0	0
BI01H12	HY	1	0.325357	0.325	1	0
BI01H13	HY	1	0.367583	0.570188	0	0
BI01H14	HY	1	0.200535	0.323147	0	0
BI02H01	HY	1	0.138414	0.273717	0	0
BI02H02	HY	1	0.28789	0.459632	0	1
BI02H03	HY	1	0.2171	0.423792	0	1
BI02H04	HY	0	0.297133	0.459498	1	1
BI02H05	HY	1	0.364281	0.632176	1	1
BI02H06	HY	0	0.545067	0.810504	1	1
BI02H07_S180_L001	HY	1	0.106092	0.112745	0	0
BI02H08	HY	1	0.420259	0.662356	1	0
BI02H09	HY	0	0.585425	0.713389	0	1
BI02H10	HY	0	0.520775	0.516197	0	1
BI02H11	HY	1	0.200776	0.312632	0	0
BI02H12	HY	1	0.223221	0.321352	1	0
BI03H01	HY	1	0.252665	0.398721	0	1
BI03H02	HY	0	0.225	0.347183	0	0
BI03H03	HY	1	0.355735	0.538353	0	1
BI03H04	HY	1	0.296095	0.420101	0	1
BI03H05_S181_L001	HY	1	0.0908774	0.12883	0	0
BI03H06	HY	1	0.387718	0.557413	1	0
BI03H07	HY	1	0.164086	0.273599	0	0
BI03H08	HY	1	0.239591	0.395907	0	1
BI04H01	HY	1	0.248237	0.379408	1	0
BI04H02_S182_L001	HY	0	0.101064	0.149645	1	0
BI04H03	HY	1	0.433263	0.469602	1	1
BI04H04_S183_L001	HY	1	0.352188	0.562345	1	1
BI04H05	HY	1	0.256671	0.351826	0	0
BI04H06_S184_L001	HY	1	0.601309	0.707788	1	1
BI04H07	HY	1	0.169618	0.262748	0	0
BI04H08	HY	1	0.177419	0.221599	1	0
BI04H09	HY	1	0.21692	0.267534	0	0
BI04H10	HY	1	0.081142	0.138242	0	0
BI04H11	HY	1	0.128331	0.179523	0	0
BI04H12	HY	0	0.233357	0.371201	0	1
BI04H13	HY	1	0.812006	0.344392	1	NA
BI04H14	HY	1	0.0574876	0.0894251	0	0
BI05H01	HY	1	0.126408	0.185211	1	0
BI05H02	HY	0	0.787335	0.363836	1	0
BI05H03_S185_L001	HY	1	0.104064	0.135249	0	0
BI05H04	HY	1	0.129838	0.206193	1	0
BI05H05_S186_L001	HY	1	0.147622	0.173172	0	0
BI05H06	HY	1	0.179084	0.347397	0	NA
BI05H07	HY	1	0.219101	0.344101	0	1
BI05H10	HY	1	0.118894	0.197557	0	0
BI05H11_S187_L001	HY	1	0.0783765	0.103569	0	0
BI05H12	HY	1	0.11844	0.170213	1	0
BI05H13	HY	1	0.145928	0.211916	0	0
BI06H01	HY	1	0.25463	0.27849	1	0
BI06H02_S188_L001	HY	1	0.104108	0.155807	0	0
BI06H03	HY	1	0.420922	0.404965	0	1
BI06H04	HY	0	0.123922	0.186063	0	0
BI06H05	HY	1	0.0577762	0.09375	0	0
BI06H06	HY	0	0.301987	0.355571	1	0
BI06H07	HY	1	0.623935	0.307528	0	0
BI06H08	HY	0	0.125356	0.213675	0	0
BI06H10	HY	1	0.218248	0.345985	0	0
BI06H11_S189_L001	HY	0	0.17111	0.185159	0	0
BI06H12	HY	1	0.0878477	0.140556	0	0
BI06H13_S190_L001	HY	1	0.0834512	0.115983	0	0
BI06H14_S191_L001	HY	1	0.0899642	0.126882	1	0
BI07H01_S192_L001	HY	1	0.173469	0.136054	0	0
BI07H02	HY	1	0.174315	0.216876	1	0
BI07H03	HY	1	0.321186	0.532203	1	0
BI07H04	HY	1	0.0814038	0.123734	0	0
BI08H01	HY	1	0.166667	0.225225	0	0
BI08H02	HY	1	0.207223	0.240533	0	0
BI08H03	HY	1	0.102817	0.149296	1	0
BI08H04	HY	1	0.367198	0.411234	1	1
CF18H03_S1_L001	ASY	1	0.150838	0.183559	1	0
CF19H02_S2_L001	ASY	1	0.399461	0.490755	0	1
CF19H03_S3_L001	SY	1	0.897802	0.142857	0	0
CF19H04_S4_L001	SY	1	0.837218	0.288267	0	0
CF19H05_S5_L001	ASY	1	0.670858	0.498521	0	1
CF19H06_S6_L001	SY	1	0.404719	0.415608	0	0
CF19H07_S7_L001	ASY	1	0.73637	0.430172	0	1
CF19H08_S8_L001	ASY	1	0.873129	0.203849	1	0
CF19H09_S9_L001	ASY	1	0.86069	0.237241	0	0
CF20H01_S10_L001	SY	1	0.29314	0.396747	1	0
CF20H03_S11_L001	SY	1	0.46283	0.209432	0	0
CF20H04_S12_L001	SY	1	0.847376	0.252762	0	0
CF20H05_S13_L001	SY	1	0.786521	0.312632	0	0
CF20H05-dup_S14_L001	ASY	1	0.748344	0.288447	0	0
CF21H02_S15_L001	ASY	1	0.332484	0.359068	0	0
CF21H03_S16_L001	ASY	1	0.411596	0.486757	1	1
CF21H04_S17_L001	SY	1	0.284244	0.412349	0	0
CF21H05_S18_L001	ASY	1	0.0947851	0.145877	1	0
CF22H01_S19_L001	SY	1	0.224929	0.254944	1	0
CF22H02_S20_L001	ASY	1	0.227339	0.306744	0	0
CF22H03_S21_L001	ASY	1	0.640707	0.533484	1	1
CF22H04_S22_L001	ASY	1	0.28629	0.386364	0	0
CF22H05_S23_L001	ASY	1	0.482022	0.644944	1	1
CF22H06_S24_L001	ASY	1	0.591997	0.540763	1	1
CF23H01_S25_L001	ASY	1	0.403453	0.460183	0	0
CH27H01_S35_L001	HY	1	0.465749	0.523305	1	1
CH27H02_S36_L001	HY	1	0.642462	0.621024	1	1
CH27H03_S37_L001	HY	0	0.340112	0.506311	0	1
CH27H04_S38_L001	HY	0	0.683687	0.464016	0	1
CH27H05_S39_L001	HY	1	0.555901	0.639752	NA	1
CH28H01_S40_L001	HY	1	0.0494228	0.0656566	0	0
CH28H02_S41_L001	HY	0	0.437068	0.30982	0	1
CH28H03_S42_L001	HY	1	0.184045	0.23233	0	0
CH28H04_S43_L001	HY	1	0.107746	0.133803	0	0
CH28H06_S44_L001	HY	1	0.589849	0.668038	0	1
CH28H07_S45_L001	HY	1	0.373858	0.198173	0	0
CH28H08_S46_L001	HY	1	0.187058	0.277935	1	0
CH28H09_S47_L001	HY	0	0.575206	0.690247	1	1
CH28H10_S48_L001	HY	1	0.483368	0.333333	0	0
CH28H11_S49_L001	HY	1	0.0750903	0.0981949	0	0
CH28H12_S50_L001	HY	0	0.0515759	0.0787966	0	0
CH29H01_S51_L001	HY	0	0.851016	0.165538	1	0
CH29H02_S52_L001	HY	1	0.0333857	0.0447761	0	0
CH29H03_S53_L001	HY	1	0.533491	0.141844	NA	0
CH29H04_S54_L001	HY	1	0.10403	0.0501645	0	0
CH29H05_S55_L001	HY	0	0.55551	0.720816	1	1
CH29H06_S56_L001	HY	1	0.34845	0.477702	1	1
CH29H07_S57_L001	HY	1	0.303533	0.250901	0	0
CH29H08_S58_L001	HY	1	0.37098	0.570906	0	1
CH29H09_S59_L001	HY	1	0.436122	0.580228	0	1
CH29H10_S60_L001	HY	1	0.261602	0.316617	0	1
CH29H13_S61_L001	HY	1	0.0898792	0.107251	NA	0
CH29H14_S62_L001	HY	1	0.0849125	0.130466	1	0
CH29H15_S63_L001	HY	0	0.370008	0.476899	0	1
CH30H01_S64_L001	HY	1	0.132854	0.174868	0	0
CH30H02_S65_L001	HY	1	0.122159	0.140625	0	0
CH30H03_S66_L001	HY	0	0.14215	0.231966	1	0
CH30H04_S67_L001	HY	1	0.162981	0.190442	1	0
CH30H05_S68_L001	HY	1	0.213483	0.394007	0	1
CH30H06_S69_L001	HY	1	0.0526122	0.0934511	0	0
CH30H07_S70_L001	HY	0	0.0608059	0.0923077	1	0
CH30H08_S71_L001	HY	0	0.518072	0.599398	1	1
CH30H09_S72_L001	HY	1	0.102489	0.120059	0	0
CH30H10_S73_L001	HY	0	0.161017	0.211864	0	0
CH30H13_S74_L001	HY	1	0.0853835	0.125904	0	0
CH31H01_S75_L001	HY	1	0.350728	0.427994	1	1
CH31H02_S76_L001	HY	0	0.144622	0.186047	1	0
CH31H03_S77_L001	HY	1	0.42539	0.688938	0	1
CH31H04_S78_L001	HY	1	0.0690669	0.108744	1	0
CH31H05_S79_L001	HY	1	0.812327	0.3241	0	1
CH31H06_S80_L001	HY	1	0.124555	0.145196	1	0
CH31H07_S81_L001	HY	0	0.442748	0.437196	0	0
CH31H10_S82_L001	HY	1	0.178873	0.235211	1	0
CI03H01_S83_L001	HY	1	0.089986	0.115546	0	0
CI03H02_S84_L001	HY	1	0.222925	0.319269	0	1
CI03H03_S85_L001	HY	1	0.469516	0.414856	1	0
CI03H04_S86_L001	HY	1	0.0856432	0.108742	0	0
CI03H05_S87_L001	HY	1	0.093661	0.134615	0	0
CI03H06_S88_L001	HY	1	0.168688	0.227532	1	0
CI04H01_S89_L001	HY	1	0.406406	0.276157	1	0
CI04H02_S90_L001	HY	1	0.215901	0.318728	0	0
CI04H03_S91_L001	HY	1	0.46746	0.558432	0	1
CI04H04_S92_L001	HY	1	0.735375	0.468685	1	1
CI04H05_S93_L001	HY	1	0.129747	0.176512	0	0
CI04H06_S94_L001	HY	1	0.0925539	0.122477	0	0
CI04H07_S95_L001	HY	1	0.564111	0.666899	1	1
CI04H08_S96_L001	HY	1	0.51115	0.586063	0	1
CI04H09_S97_L001	HY	1	0.0603846	0.0946154	0	0
CI05H01_S98_L001	HY	1	0.0921808	0.128407	0	0
CI05H02_S99_L001	HY	1	0.346154	0.489796	0	1
CI05H03_S100_L001	HY	1	0.142289	0.230525	1	0
CI05H04_S101_L001	HY	1	0.482456	0.61251	0	1
CI05H05_S102_L001	HY	1	0.0543113	0.0795073	0	0
CI05H06_S103_L001	HY	1	0.0829678	0.127924	0	0
CI06H01_S104_L001	HY	1	0.194211	0.229027	0	0
CI06H02_S105_L001	HY	0	0.223343	0.319885	0	0
CI06H03_S106_L001	HY	1	0.143159	0.118477	0	0
CI06H04_S107_L001	HY	1	0.780727	0.394909	1	1
CI06H05_S108_L001	HY	1	0.134439	0.167255	0	0
CI06H06_S109_L001	HY	1	0.0860597	0.0995733	0	0
CI06H07_S110_L001	HY	1	0.101523	0.149384	0	0
CI06H08_S111_L001	HY	1	0.429978	0.565281	1	1
CI06H09_S112_L001	HY	1	0.26662	0.29703	1	0
CI06H10_S113_L001	HY	1	0.232079	0.35912	1	1
CI06H11_S114_L001	HY	1	0.0614439	0.0890937	0	0
CI07H01_S115_L001	HY	1	0.753645	0.356101	0	1
CI07H02_S116_L001	HY	1	0.671615	0.546705	0	1
CI07H03_S117_L001	HY	0	0.4008	0.4896	1	0
CI07H04_S118_L001	HY	1	0.649819	0.593502	1	1
CI09H01_S119_L001	HY	1	0.0597533	0.0979183	0	0
CI09H02_S120_L001	HY	1	0.679185	0.532904	1	0
CI09H03_S121_L001	HY	0	0.35218	0.531412	1	1
CI09H04_S122_L001	HY	1	0.293001	0.417722	0	1
CI09H05_S123_L001	HY	1	0.289178	0.353479	1	1
CI09H06_S124_L001	HY	1	0.381919	0.452399	1	1
CI09H07_S125_L001	HY	1	0.181851	0.239335	1	0
CI09H08_S126_L001	HY	0	0.116181	0.160276	0	0
DE28K03	SY	1	0.163714	0.197023	0	0
DE28K04	ASY	1	0.105989	0.202471	1	1
DF25H01	ASY	1	0.299009	0.423921	1	0
DF25H02	ASY	1	0.378711	0.525706	0	0
DF25H03	SY	1	0.328058	0.466187	0	1
DF26H01	ASY	1	0.19032	0.283115	0	0
DF26H02	ASY	1	0.321864	0.404301	0	0
DF26H03	ASY	1	0.252972	0.378158	1	0
DF27H01	ASY	1	0.323222	0.445607	1	1
DF27H02	ASY	1	0.533904	0.463699	0	1
DF27H03	SY	1	0.508276	0.677241	1	1
DF27H05	ASY	1	0.422253	0.283345	1	0
DF27H06	SY	1	0.17402	0.20098	0	0
DF27H07	SY	1	0.342441	0.442158	0	1
DF27H08	ASY	1	0.581533	0.654355	1	1
DF28H01	SY	1	0.637955	0.265614	1	0
DF28H02	ASY	1	0.593728	0.665059	0	1
DF28H05	SY	1	0.376252	0.497854	1	1
DF28H06	ASY	1	0.486943	0.887865	1	1
DF28H07	SY	1	0.437733	0.186428	0	0
DF29H03	ASY	1	0.367658	0.532418	1	1
DF29H04	SY	1	0.394755	0.198758	1	0
DF29H05	ASY	1	0.399151	0.535032	1	1
DF29H06	SY	1	0.278441	0.386938	0	1
DF29K01	ASY	1	0.339692	0.375642	0	1
DF29K02	SY	1	0.15596	0.240542	0	0
DF30H03	ASY	1	0.337857	0.451635	0	1
DF30H04	SY	1	0.337094	0.407616	0	1
DG01H01	SY	1	0.427595	0.522124	1	1
DG01H02	ASY	1	0.482127	0.68701	1	1
DG01H03	SY	1	0.796041	0.297762	0	0
DG01H04	SY	1	0.409023	0.503759	1	0
DG01H05	SY	1	0.643005	0.631289	1	1
DG01H07	SY	1	0.733144	0.492548	0	1
DG01H08	SY	1	0.354372	0.547955	0	1
DG02H01	SY	1	0.29539	0.324113	1	0
DG02H02	SY	1	0.716654	0.506264	1	1
DG02H03	ASY	1	0.56	0.3	0	0
DG02H04	SY	1	0.759001	0.38942	1	0
DG02H05	ASY	1	0.857496	0.211457	0	0
DG02H06	SY	1	0.798772	0.301501	0	0
DG02H07	ASY	1	0.626918	0.610879	1	1
DG02H08	SY	1	0.495751	0.616147	1	1
DG03H01	SY	1	0.819328	0.32162	0	1
DG03H02	SY	1	0.769509	0.394509	1	0
DG03H03	SY	1	0.206056	0.329394	0	1
DG03H04	SY	1	0.844851	0.184282	0	0
DG03H05	SY	1	0.839623	0.278976	1	0
DG03H06	SY	1	0.854212	0.164867	0	0
DG03H07	ASY	1	0.71011	0.468363	0	1
DG03H08	SY	1	0.619519	0.220651	0	0
DG03H09	SY	1	0.770335	0.273411	0	0
DG04H01	ASY	1	0.550651	0.325615	1	0
DG04H02	SY	1	0.804742	0.355649	0	0
DG04H03	ASY	1	0.661627	0.50108	0	1
DG04H04	ASY	1	0.718403	0.392361	0	0
DH27H01	HY	1	0.1582	0.271408	1	0
DH27H02	HY	1	0.0514202	0.0969638	0	0
DH27H03	HY	0	0.967923	0.0497193	0	0
DH27H04	HY	1	0.324286	0.442857	0	0
DH27H05	HY	0	0.52751	0.460798	1	0
DH27H06	HY	1	0.551809	0.652961	0	1
DH27H07	HY	1	0.42126	0.634932	0	1
DH27H08	HY	0	0.585323	0.642556	0	1
DH27H09	HY	0	0.297694	0.329839	0	1
DH27H10	HY	1	0.447092	0.653118	0	1
DH27H11	HY	0	0.184303	0.229853	0	0
DH27H12	HY	1	0.453863	0.608727	0	1
DH27H13	HY	1	0.0824964	0.114778	1	0
DH28H01	HY	0	0.484806	0.662898	1	1
DH28H02	HY	1	0.941356	0.0888136	0	0
DH28H03	HY	1	0.453802	0.573561	0	1
DH28H04	HY	1	0.492943	0.453776	1	1
DH28H05	HY	1	0.605426	0.53228	1	0
DH28H06	HY	1	0.136299	0.200565	0	0
DH28H07	HY	1	0.74083	0.462976	0	0
DH28H08	HY	1	0.473929	0.382143	0	1
DH28H09	HY	0	0.515808	0.414433	0	0
DH28H10	HY	1	0.577853	0.655329	1	1
DH28H11	HY	0	0.37099	0.417015	1	0
DH28H12	HY	1	0.646606	0.615815	1	1
DH28H13	HY	1	0.171572	0.308686	0	1
DH28H14	HY	1	0.930384	0.118656	0	0
DH28H16	HY	1	0.0952907	0.13613	0	0
DH28H17	HY	1	0.0548601	0.0905744	0	0
DH28H18	HY	1	0.740299	0.461194	1	1
DH28H19	HY	1	0.0810612	0.134119	0	0
DH29H01	HY	1	0.195839	0.220947	0	0
DH29H02	HY	0	0.251748	0.40404	1	0
DH29H03	HY	1	0.363922	0.421961	0	1
DH29H04	HY	0	0.856357	0.233677	0	0
DH29H05	HY	1	0.645	0.514286	0	1
DH29H06	HY	1	0.0769231	0.113587	0	0
DH29H07	HY	0	0.194654	0.30497	0	1
DH29H08	HY	1	0.491912	0.580882	1	1
DH29H09	HY	1	0.5	0.45098	1	0
DH29H10	HY	1	0.57967	0.321429	0	0
DH29H11	HY	1	0.434368	0.253352	1	0
DH29H12	HY	1	0.383519	0.417942	0	0
DH29H13	HY	0	0.14598	0.215797	0	0
DH29H14	HY	1	0.0623219	0.0947293	0	0
DH29H15	HY	1	0.360331	0.560835	1	1
DH29H16	HY	1	0.104197	0.166425	1	0
DH30H01	HY	1	0.199105	0.244594	1	0
DH30H02	HY	1	0.280309	0.369581	0	0
DH30H03	HY	1	0.0389513	0.0659176	0	0
DH30H04	HY	1	0.335565	0.510417	1	1
DH30H05	HY	1	0.0944284	0.120839	0	0
DH30H06	HY	0	0.358742	0.421189	1	0
DH30H07	HY	1	0.10586	0.200378	0	NA
DH30H08	HY	1	0.940455	0.0590909	0	0
DH30H09	HY	1	0.0180288	0.0328526	1	0
DH30H10	HY	1	0.0354671	0.0553633	1	0
DH30H11	HY	1	0.0627737	0.10365	0	0
DH30H13	HY	1	0.124443	0.193908	0	0
DH30H14	HY	1	0.0781022	0.118248	1	0
DH30H15	HY	1	0.204	0.166545	0	0
DH30H16	HY	1	0.268505	0.283233	1	0
DH30H17	HY	1	0.0634111	0.0860058	1	0
DH30H18	HY	1	0.198212	0.339642	0	0
DH31H01	HY	0	0.389268	0.540488	1	1
DH31H02	HY	1	0.090176	0.136364	0	0
DH31H03	HY	0	0.386134	0.202938	0	0
DH31H04	HY	1	0.287414	0.455104	0	1
DH31H05	HY	1	0.552632	0.402047	0	0
DH31H06	HY	1	0.783382	0.322932	0	0
DH31H07	HY	1	0.0615836	0.0953079	1	0
DH31H08	HY	1	0.140426	0.236879	1	0
DH31H09	HY	1	0.0990864	0.108222	0	0
DH31H10	HY	1	0.344184	0.425018	0	0
DH31H11	HY	0	0.938906	0.0937031	0	0
DH31H12	HY	1	0.27665	0.161711	0	0
DH31H13	HY	1	0.0800866	0.12987	0	0
DH31H14	HY	1	0.885188	0.219106	0	1
DH31H15	HY	1	0.153426	0.142128	1	0
DH31H16	HY	0	0.501431	0.354793	1	1
DH31H17	HY	1	0.0892857	0.147321	0	NA
DI01H01	HY	0	0.175133	0.295679	0	1
DI01H02	HY	0	0.0731343	0.0985075	0	0
DI01H03	HY	1	0.344364	0.153455	0	0
DI01H04	HY	0	0.0471068	0.0764095	0	0
DI01H05	HY	1	0.203046	0.245105	0	0
DI01H06	HY	1	0.0232908	0.0420736	0	0
DI01H07	HY	1	0.0338794	0.0618019	1	0
DI01H08	HY	1	0.258076	0.291433	1	0
DI01H09	HY	0	0.488563	0.586848	0	1
DI01H10	HY	1	0.966942	0.0578512	0	0
DI01H11	HY	1	0.149854	0.230994	0	0
DI01H12	HY	1	0.454611	0.514409	0	1
DI01H14	HY	1	0.104542	0.138428	1	0
DI01H15	HY	1	0.228907	0.327219	1	1
DI02H01	HY	1	0.0520833	0.0733025	0	0
DI02H02	HY	0	0.403546	0.449645	0	1
DI02H03	HY	1	0.242564	0.354816	0	1
DI02H05	HY	1	0.152788	0.178546	0	0
DI02H06	HY	1	0.34439	0.436133	0	1
DI02H07	HY	0	0.130969	0.181882	0	0
DI02H08	HY	0	0.101381	0.125727	0	0
DI02H09	HY	1	0.0929329	0.106714	0	0
DI02H10	HY	1	0.08555	0.10496	0	0
DI03H01	HY	1	0.147205	0.208068	1	0
DI03H02	HY	0	0.10911	0.143362	0	0
DI03H03	HY	1	0.947368	0.0958165	1	0
DI03H04	HY	1	0.13102	0.181303	0	0
DI03H05	HY	0	0.43512	0.469676	1	1
DI03H06	HY	1	0.0944602	0.102273	0	0
DI03H07	HY	1	0.251814	0.275762	1	0
DI03H08	HY	0	0.28715	0.393396	0	1
DI03H09	HY	0	0.278388	0.441026	0	1
DI03H10	HY	1	0.2028	0.343862	1	1
DI03H11	HY	1	0.148876	0.205056	0	0
DI03H12	HY	1	0.816877	0.317227	0	1
DI04H01	HY	0	0.388248	0.594809	0	0
DI04H02	HY	1	0.10922	0.167376	0	0
DI04H03	HY	1	0.547518	0.696454	0	1
DI04H04	HY	0	0.307392	0.292111	0	0
DI04H05	HY	1	0.780496	0.393617	0	1
DI04H07	HY	0	0.0823322	0.110954	0	0
EH25H01	HY	0	0.248414	0.398168	0	1
EH25H02	HY	1	0.494982	0.369176	0	0
EH25H03	HY	1	0.867012	0.262522	0	1
EH25H04	HY	1	0.168576	0.211167	0	0
EH25H05	HY	1	0.132785	0.14388	0	0
EH25H06	HY	1	0.0796742	0.125354	0	0
EH25H07	HY	1	0.199422	0.289017	1	0
EH25H08	HY	0	0.890007	0.15059	0	0
EH25H09	HY	0	0.0881295	0.133094	0	0
EH25H10	HY	1	0.719697	0.435606	NA	NA
EH25H11	HY	1	0.564419	0.658427	1	1
EH25H12	HY	1	0.112056	0.123521	0	0
EH25H13	HY	1	0.12275	0.193665	0	0
EH25H14	HY	1	0.314224	0.441219	0	1
EH25H15	HY	1	0.540788	0.52602	0	0
EH25H16	HY	1	0.109747	0.168953	1	0
EH25H17	HY	0	0.491093	0.729555	0	1
EH25H18	HY	1	0.544731	0.69674	0	1
EH25H19	HY	1	0.215395	0.326271	0	1
EH25H20	HY	1	0.135164	0.167618	0	0
EH25H21	HY	1	0.787697	0.357089	0	0
EH25H22	HY	0	0.0815451	0.114449	1	0
EH25H23	ASY	1	0.185089	0.258902	1	0
EH25H24	ASY	0	0.0568841	0.092029	0	0
EH26H01	HY	1	0.110638	0.197163	0	0
EH26H02	HY	0	0.0633404	0.0955414	0	0
EH26H03	HY	0	0.184511	0.296217	0	1
EH26H05	HY	1	0.175513	0.23213	0	0
EH26H06	HY	1	0.412437	0.31594	1	0
EH26H07	HY	0	0.267986	0.446763	1	0
EH26H08	HY	0	0.16785	0.220724	0	0
EH26H09	HY	1	0.102281	0.161796	0	0
EH26H10	HY	1	0.0569288	0.0898876	1	0
EH26H12	HY	1	0.346687	0.49923	1	0
EH26H13	HY	0	0.226884	0.348096	0	0
EH26H14	HY	1	0.291163	0.399547	1	0
EH26H15	HY	1	0.138336	0.209815	1	0
EH26H16	HY	1	0.0830925	0.121387	0	0
EH27H01	HY	1	0.459638	0.578254	1	1
EH27H02	HY	0	0.18461	0.291185	0	0
EH27H03	HY	1	0.592168	0.415348	1	1
EH27H04	HY	0	0.0514651	0.0773854	1	0
EH27H05	HY	1	0.0373797	0.061436	0	0
EH27H06	HY	1	0.051085	0.0732369	0	0
EH27H07	HY	0	0.26104	0.33547	1	0
EH27H08	HY	1	0.141172	0.125089	1	0
EH27H09	HY	1	0.394386	0.394386	1	1
EH27H10	HY	1	0.135047	0.203476	0	0
EH27H11	HY	1	0.226156	0.400289	1	1
EH27H12	HY	1	0.0646088	0.0617373	0	0
EH27H13	HY	1	0.171636	0.289455	0	0
EH27H14	HY	1	0.661029	0.45525	0	1
EH27H15	HY	1	0.597971	0.603919	0	1
EH27H16	HY	1	0.0992259	0.147783	1	0
EH27H17	HY	1	0.348582	0.439007	1	1
EH27H18	HY	1	0.108665	0.161932	1	0
EH27H19	HY	1	0.11641	0.147265	0	0
EH28H01	HY	1	0.186351	0.198727	0	0
EH28H02	HY	0	0.188571	0.282857	0	0
EH28H03	HY	1	0.12366	0.150107	0	0
EH28H04	HY	1	0.255036	0.400719	0	1
EH28H06	HY	0	0.301053	0.407018	1	0
EH28H07	HY	1	0.139701	0.191019	0	0
EH28H08	HY	1	0.174053	0.203717	1	0
EH28H09	HY	1	0.104759	0.135653	0	0
EH28H10	HY	1	0.323111	0.507105	1	0
EH28H11	HY	1	0.337372	0.488253	1	0
EH28H12	HY	1	0.0628159	0.0981949	0	0
EH28H13	HY	1	0.149117	0.220495	1	0
EH28H14	HY	0	0.117258	0.151009	0	0
EH28H15	ASY	1	0.562112	0.616287	0	1
EH28H16	HY	1	0.0669456	0.103208	0	0
EH28H17	HY	1	0.262784	0.357955	0	1
EH28H19	HY	0	0.594144	0.707932	0	1
EH28H20	HY	1	0.265919	0.408828	0	1
EH28H21	HY	1	0.697844	0.231572	0	0
EH28H22	HY	0	0.859862	0.223529	1	0
EH28H23	HY	0	0.224028	0.333569	1	0
EH28H24	HY	1	0.508463	0.578279	0	1
EH28H25	HY	1	0.509155	0.409859	1	0
EH28H26	HY	1	0.167491	0.25159	1	0
EH28H27	HY	0	0.153333	0.237895	0	0
EH28H28	HY	0	0.365661	0.545977	0	1
EH28H29	HY	1	0.256401	0.33926	0	0
EH28H30	HY	1	0.207609	0.199275	1	0
EH28H31	ASY	1	0.290036	0.464769	1	1
EH28H32	HY	1	0.239591	0.386027	1	1
EH28H33	HY	1	0.199071	0.323803	0	1
EH28H34	HY	0	0.517314	0.228975	1	0
EH29H01	HY	0	0.379335	0.486994	1	1
EH29H02	HY	0	0.0612833	0.0937275	0	0
EH29H03	HY	1	0.306007	0.374558	0	1
EH29H04	HY	0	0.295918	0.441239	0	1
EH29H05	HY	0	0.733402	0.438741	0	1
EH29H06	HY	1	0.0802557	0.116477	0	0
EH29H07	HY	0	0.150704	0.183099	1	0
EH29H08	HY	0	0.783322	0.352408	1	1
EH29H09	HY	0	0.0979971	0.141631	0	0
EH29H10	HY	0	0.185042	0.275983	1	0
EH29H11	HY	1	0.523455	0.814594	0	1
EH29H12	HY	1	0.322953	0.461162	0	1
EH29H13	HY	1	0.435596	0.421053	1	1
EH29H14	HY	0	0.291901	0.266901	1	0
EH29H15	HY	1	0.0904558	0.123932	0	0
EH29H16	HY	1	0.0995702	0.157593	0	0
EH29H17	HY	0	0.0957768	0.122172	0	0
EH29H18	HY	0	0.275773	0.5	NA	1
EH29H19	HY	1	0.215976	0.269231	1	0
EH29H20	HY	1	0.37012	0.677177	NA	1
EH29H21	ASY	1	0.364017	0.482566	0	1
EH29H22	HY	1	0.134226	0.171491	0	0
EH29H23	HY	1	0.822746	0.239754	0	0
EH29H24	HY	1	0.110837	0.173821	0	0
EH29H25	HY	0	0.105755	0.151079	0	0
EH29H26	HY	1	0.151943	0.203534	0	0
EH29H27	HY	1	0.294448	0.385102	0	1
EH29H28	HY	0	0.397232	0.53564	1	1
EH29H29	ASY	1	0.123072	0.174614	0	0
EH30H01	HY	0	0.932341	0.123139	0	0
EH30H02	HY	1	0.130758	0.204819	0	0
EH30H03	HY	1	0.145649	0.216077	1	0
EH30H04	HY	1	0.336485	0.490896	0	1
EH30H05	HY	1	0.325934	0.513742	0	1
EH30H06	HY	1	0.387847	0.300694	1	0
EH30H07	HY	1	0.0357143	0.0612245	0	0
EH30H08	HY	1	0.130156	0.156472	0	0
EH30H10	HY	1	0.682482	0.448175	1	0
EH30H11	HY	0	0.585455	0.578909	0	1
EH30H12	HY	1	0.218274	0.35533	1	NA
EH30H13	HY	1	0.841286	0.288382	0	1
EH30H14	HY	0	0.202527	0.337184	0	1
EH30H15	HY	1	0.0853746	0.121758	0	0
EH30H16	ASY	1	0.18804	0.276657	1	1
EH30H17	HY	1	0.146461	0.211633	1	0
EH30H18	HY	1	0.146273	0.225035	0	0
EH30H19	HY	1	0.119403	0.171997	0	0
EH30H20	HY	1	0.735695	0.324251	1	1
EH30H21	HY	1	0.254571	0.319269	1	0
EH30H22	HY	1	0.393291	0.543897	0	1
EH30H23	ASY	1	0.381289	0.356918	0	0
EH30H24	HY	1	0.115032	0.176429	0	0
EH31H01	HY	0	0.209825	0.193684	0	0
EH31H02	HY	1	0.150352	0.180986	1	0
EH31H03	HY	1	0.251724	0.371034	0	1
EH31H04	ASY	1	0.13832	0.182075	0	0
EH31H05	ASY	0	0.399931	0.52189	0	0
EH31H07	HY	0	0.111977	0.11056	0	0
EH31H08	HY	0	0.288975	0.412219	0	1
EH31H09	HY	0	0.232822	0.38962	0	0
JF05K04	ASY	1	0.627417	0.618094	1	1
JF18K04	SY	1	0.9781	0.0438005	0	0
JF18K05	ASY	1	0.894012	0.144529	1	0
JF18K07	ASY	1	0.478909	0.620364	0	1
JF27K01	SY	1	0.301413	0.321555	1	0
JG01K01	ASY	0	0.934738	0.101971	1	0
JG02K01	ASY	1	0.516892	0.43018	1	0
JG10K01	SY	1	0.18915	0.325513	NA	NA
KF11K02	SY	1	0.571211	0.43412	0	0
KF11K03	ASY	1	0.642963	0.288889	0	0
KF11K04	SY	1	0.726724	0.269367	0	0
KF11K05	ASY	1	0.204466	0.282837	0	0
KF12K01	SY	1	0.622757	0.452979	0	1
KF18K01	SY	1	0.844304	0.257384	0	0
KF18K03	SY	1	0.514576	0.910777	1	1
KF18K05	ASY	1	0.752951	0.234401	1	0
KF19K01	ASY	1	0.093905	0.13253	0	0
KF19K02	ASY	1	0.557346	0.39955	1	0
KF19K04	ASY	1	0.409353	0.601439	1	1
KF19K05	ASY	1	0.282879	0.207782	1	0
KF20K01	SY	1	0.364943	0.501642	1	0
KF20K03	ASY	1	0.497166	0.388664	1	0
KF20K04	SY	1	0.471621	0.375653	0	0
KF20K05	ASY	1	0.282465	0.441673	1	1
KF20K06	SY	1	0.153597	0.213669	1	0
KF20K08	SY	1	0.21026	0.294798	0	0
KF21K01	SY	1	0.151197	0.202321	0	0
KF21K02	SY	1	0.645627	0.568821	0	0
KF21K04	SY	1	0.331713	0.489903	0	0
KF21K06	SY	1	0.168375	0.285505	1	0
KF21K07	ASY	1	0.253504	0.182193	0	0
KF22K01	SY	1	0.294469	0.281016	1	0
KF22K02	ASY	1	0.551445	0.751938	0	1
KF22K03	SY	1	0.33357	0.520626	1	1
KF22K04	ASY	1	0.505278	0.392681	0	0
KF22K05	ASY	1	0.408054	0.314326	1	0
KF22K06	SY	1	0.297277	0.441501	0	1
KF22K07	SY	1	0.594733	0.632695	1	1
KF23K01	SY	1	0.788609	0.280224	1	0
KF23K02	ASY	1	0.63245	0.506623	1	1
KF23K03	ASY	1	0.746735	0.391065	1	0
KF23K04	SY	1	0.673358	0.589051	1	1
KF23K06	SY	1	0.549001	0.757374	1	0
KF23K09	ASY	1	0.371206	0.65915	1	1
KF24K01	SY	1	0.38936	0.739171	1	1
KF24K02	SY	1	0.356572	0.469136	0	0
KF24K04	SY	1	0.591033	0.615036	0	1
KF25K01	SY	1	0.845385	0.276923	0	0
LE21K01	ASY	1	0.734298	0.411433	1	0
LF04K01	SY	1	0.323983	0.476858	0	0
LF11K01	ASY	1	0.870358	0.226272	1	0
LF12K01	SY	1	0.37909	0.482219	1	1
LF14K01	ASY	1	0.619944	0.592748	1	1
LF17K01	SY	0	0.244531	0.294284	1	0
LF21K01	SY	1	0.309244	0.40719	1	0
LF22K01	ASY	1	0.177075	0.331302	0	1
LF23K01	SY	1	0.478135	0.944719	1	1
LF23K02	ASY	1	0.187361	0.26171	0	0
LF23K03	SY	1	0.464773	0.368939	0	NA
LF23K05	SY	1	0.320625	0.442266	1	1
LF23K06	SY	1	0.422849	0.833828	1	1
LF23K07	ASY	1	0.352049	0.566393	1	1
LF24K02	ASY	1	0.218681	0.36768	1	0
LF24K03	SY	1	0.383598	0.652305	0	1
LF24K06	ASY	1	0.668403	0.305556	NA	NA
LF24K08	ASY	1	0.568263	0.594711	1	1
LF25K01	SY	1	0.127494	0.179601	1	0
LF26K01	ASY	1	0.763201	0.429043	0	0
LF26K03	SY	1	0.811221	0.323924	0	1
LF26K04	SY	1	0.514273	0.91609	1	1
LF26K05	SY	1	0.524199	0.733808	0	1
LF26K06	SY	1	0.600945	0.753436	1	1
LF26K07	SY	1	0.275414	0.51773	1	NA
LF26K09	ASY	1	0.736803	0.270632	0	0
LF27K01	ASY	1	0.699759	0.544212	0	0
LF27K05	SY	1	0.542665	0.381737	1	0
LF27K06	SY	1	0.717423	0.49748	0	1
LF27K09	ASY	1	0.926003	0.13278	1	0
LF27K10	ASY	1	0.0427286	0.0764618	0	0
LF27K11	SY	1	0.671065	0.630499	1	1
MF03K01	SY	1	0.662414	0.533103	0	1
MF06K01	ASY	1	0.50035	0.46391	1	0
MF08K01	ASY	1	0.395225	0.422666	1	1
MF09K01	SY	1	0.168886	0.20883	0	0
MF12K01	SY	1	0.499312	0.604955	0	1
MF12K02	SY	1	0.520437	0.430585	1	1
MF12K03	ASY	1	0.629167	0.436111	0	0
MF14K01	ASY	1	0.396875	0.577083	1	0
MF15K01	ASY	1	0.586471	0.616457	1	1
MF16K01	ASY	1	0.879032	0.228739	1	0
MF19K01	SY	1	0.798768	0.314853	1	1

## Sheet: Figure_3_d+e_Figure_S4
Figure 3d: Change in ancestry mismatch across ages at the locus with strongest association for the interaction between genome-wide ancestry and age [chromosome 1 x Z chromosome]
Figure 3d: Change in ancestry mismatch across ages at the locus with strongest association for the interaction between genome-wide ancestry and age [chromosome 1 x Z chromosome]
Figure S4: Plots from Figure 3d,e separated per ancestry.
COLUMN	DESCRIPTION
individuals_id	name of the individual
age	age of the individual [HY = hatch year; SY = second year; ASY = after second year]
genome-wide_ancestry	genome-wide ancestry using ancestry informative markers [continues variable 0 - 1; 0 = fully inland; 1 = fully coastal]
genome-wide_heterozygosity	genome-wide heterozygosity [proportion of heterozygous loci in the genome]
sex	sex of the individual [0 = female; 1 = male]
ancestry_mismatch_chr1_chrZ	ancestry mismatch at loci pair [chr_01 position 043001957 x chr_Z position 063011361]
ancestry_mismatch_chr5_chrZ	ancestry mismatch at loci pair [chr_05 position 052091069 x chr_Z position 064554137]
individuals_id	age	genome-wide_ancestry	genome-wide_heterozygosity	sex	ancestry_mismatch_chr1_chrZ	ancestry_mismatch_chr5_chrZ
AF06H01	HY	0.396165	0.290883	1	1.57009e-16	0.707107
AF12H01	SY	0.49424	0.00575954	0	NA	0.353553
AF12H02	ASY	0.49034	0.00695518	1	7.85046e-17	1.57009e-16
AF14H01	ASY	0.46988	0.144578	1	0.353553	NA
AF14H02	SY	0.77413	0.554589	1	7.85046e-17	1.57009e-16
AF14H04	SY	0.229184	0.012366	1	0.353553	1.57009e-16
AF14H05	ASY	0.265421	0.0607477	1	0.353553	NA
AF14H06	SY	0.464184	0.0794326	1	0.353553	1.57009e-16
AF16H01	ASY	0.506605	0.044289	1	7.85046e-17	1.57009e-16
AF16H02	ASY	0.769175	0.564646	1	0.353553	0
AF16H03	SY	0.597031	0.299783	1	7.85046e-17	0.353553
AF16H04	SY	0.400917	0.135402	1	0.353553	3.14018e-16
AF17H01	SY	0.331486	0.126386	1	7.85046e-17	NA
AF17H02	ASY	0.406183	0.20398	1	1.57009e-16	0.707107
AF17H03	SY	0.421932	0.27451	1	1.57009e-16	0.707107
AF17H04	SY	0.385725	0.112473	1	0.353553	NA
AF19H01	SY	0.339044	0.076374	1	NA	3.14018e-16
AF20H01	ASY	0.312186	0.0336918	1	0.353553	0.353553
AF20H02	SY	0.612281	0.341053	1	0	0.353553
AF20H03	ASY	0.622648	0.358177	1	0.353553	0.353553
AF20H04	SY	0.800633	0.630098	1	0.353553	0.353553
AF21H01	ASY	0.758076	0.537688	1	0	NA
AF21H02	SY	0.676125	0.442215	1	0	0.707107
AF21H03	ASY	0.60897	0.303434	1	0.353553	1.57009e-16
AF21H04	ASY	0.715487	0.498949	1	7.85046e-17	0.353553
AF22H01	ASY	0.568785	0.222765	1	7.85046e-17	1.57009e-16
AF22H02	ASY	0.714784	0.501395	1	0	0
AF22H03	ASY	0.405311	0.11181	1	0.707107	3.14018e-16
AF22H04	ASY	0.465091	0.0850909	1	0.353553	0.353553
AF22H05	SY	0.410803	0.0483298	1	0.353553	NA
AF22H06	ASY	0.754691	0.566366	1	0	0
AF22H07	ASY	0.806931	0.632956	1	0.353553	NA
AF23H01	ASY	0.651677	0.351178	1	NA	0
AF23H02	SY	0.28178	0.0932203	1	0.353553	NA
AF23H03	ASY	0.125538	0.0286944	1	1.57009e-16	3.14018e-16
AF23H04	ASY	0.628151	0.32493	1	0.353553	0
AF23H05	ASY	0.405501	0.0655853	1	0.353553	0.353553
AF24H01	ASY	0.625784	0.35122	1	7.85046e-17	1.57009e-16
AF24H02	ASY	0.732872	0.52526	1	0.353553	0
AF24H03	ASY	0.903648	0.82106	1	0.353553	0.353553
AF26H01	ASY	0.298178	0.0868956	1	0.353553	0.353553
AF26H02	ASY	0.344307	0.0364059	1	7.85046e-17	1.57009e-16
AF26H03	ASY	0.390135	0.198057	1	7.85046e-17	0.353553
AF26H04	ASY	0.803521	0.659859	1	NA	1.57009e-16
AF26H05	ASY	0.453749	0.229152	1	0.353553	NA
AF27H01	SY	0.375789	0.0680702	1	0.353553	3.14018e-16
AF27H02	ASY	0.265328	0.11346	1	1.57009e-16	3.14018e-16
AF27H03	ASY	0.157063	0.0456781	1	0.707107	0.707107
AF27H04	ASY	0.296765	0.0668073	1	0.353553	1.57009e-16
AF28H01	ASY	0.32294	0.030438	1	0.353553	NA
AF28H02	ASY	0.448887	0.287204	1	1.57009e-16	0.707107
AF28H03	ASY	0.335106	0.236879	1	0.353553	0.353553
AF29H01	ASY	0.340893	0.049676	1	7.85046e-17	NA
AF29H02	ASY	0.236559	0.0451613	1	0.353553	3.14018e-16
AF29H03	ASY	0.36701	0.0573108	1	0.353553	NA
AF30H01	ASY	0.395964	0.247042	1	0.353553	0.353553
AF30H03	ASY	0.679441	0.412607	1	7.85046e-17	0.353553
AG01H01	ASY	0.192644	0.0728332	1	1.57009e-16	NA
AG01H02	ASY	0.290212	0.0637329	1	0.353553	3.14018e-16
AG01H03	ASY	0.301497	0.104775	1	NA	NA
AG01H04	ASY	0.372822	0.273171	1	0.353553	0.353553
AH17K18	HY	0.136428	0.0432318	1	7.85046e-17	NA
AH18K02	HY	0.422082	0.11181	1	0.353553	0.353553
AH22K02	HY	0.509015	0.15534	1	7.85046e-17	1.57009e-16
AH22K04	HY	0.289157	0.065202	1	0.353553	0.353553
AH22K09	HY	0.38309	0.297843	1	0.707107	3.14018e-16
AH22K11	HY	0.553559	0.408339	1	0.707107	NA
AH22K12	ASY	0.272856	0.0545712	1	0.353553	0.353553
AH22K13	HY	0.317021	0.0836879	1	1.57009e-16	0.353553
AH22K14	HY	0.855735	0.72836	1	0	NA
AH22K15	HY	0.384697	0.152327	0	0.353553	3.14018e-16
AH24H02	HY	0.833909	0.680249	1	0	0.353553
AH24H03	HY	0.348453	0.156821	1	NA	0.353553
AH24H04	HY	0.265039	0.0608634	1	0.353553	1.57009e-16
AH24H05	HY	0.297535	0.0570423	1	0.353553	1.57009e-16
AH25H01	HY	0.13169	0.0422535	1	1.57009e-16	3.14018e-16
AH25H02	HY	0.240378	0.0993702	1	0.353553	1.57009e-16
AH25H03	HY	0.385488	0.196011	0	1.57009e-16	3.14018e-16
AH26H01	HY	0.258929	0.0438988	1	0.353553	3.14018e-16
AH26H02	HY	0.214592	0.0758226	1	0.353553	0.353553
AH26H03	HY	0.27269	0.0776778	1	0.353553	0.707107
AH26H04	HY	0.0768956	0.0157368	0	NA	3.14018e-16
AH26H05	HY	0.0371597	0.00441501	1	NA	3.14018e-16
AH26H06	HY	0.361718	0.0611354	1	0.353553	1.57009e-16
AH26H07	HY	0.0666667	0.0238596	1	1.57009e-16	NA
AH26H08	HY	0.115115	0.0307908	1	1.57009e-16	3.14018e-16
AH26H09	HY	0.83616	0.687924	1	0	0.353553
AH26H10	HY	0.314574	0.109668	0	7.85046e-17	1.57009e-16
AH26H11	HY	0.214286	0.0473798	1	1.57009e-16	3.14018e-16
AH26H12	HY	0.956861	0.921875	0	0.353553	0.353553
AH26H13	HY	0.0655738	0.0199572	1	0.353553	3.14018e-16
AH31H01	HY	0.183558	0.0566974	1	0.353553	0.353553
AH31H02	HY	0.506671	0.289326	0	0.353553	3.14018e-16
AH31H03	HY	0.0670688	0.0141945	0	1.57009e-16	3.14018e-16
AH31H04	HY	0.435439	0.0975439	1	NA	1.57009e-16
AI01H01	HY	0.174368	0.0194946	1	0.353553	3.14018e-16
AI01H02	HY	0.131335	0.0364026	1	NA	NA
AI01H03	HY	0.678923	0.382866	0	0.353553	NA
AI01H04	HY	0.71754	0.462415	1	NA	0.707107
AI01H05	HY	0.238329	0.001638	1	7.85046e-17	0.353553
AI01H06	HY	0.155918	0.0144158	1	1.57009e-16	3.14018e-16
AI01H07	HY	0.27847	0.039069	1	1.57009e-16	0.353553
AI01H08	HY	0.130484	0.0302572	1	1.57009e-16	3.14018e-16
AI01H09	HY	0.766788	0.543066	1	0.353553	0.353553
AI01H10	HY	0.219675	0.0251479	1	NA	0.353553
AI01H11	HY	0.522261	0.212721	1	NA	NA
AI01H12	HY	0.108618	0.0320513	1	1.57009e-16	3.14018e-16
AI01H13	HY	0.252493	0.0712251	1	1.57009e-16	0.707107
AI01H14	HY	0.430926	0.15007	0	7.85046e-17	0.353553
AI01H15	HY	0.110626	0.0116448	0	1.57009e-16	0.353553
AI01H16	HY	0.259193	0.179524	1	NA	NA
AI01H17	HY	0.112193	0.025974	0	1.57009e-16	3.14018e-16
AI02H01	HY	0.663089	0.373961	1	7.85046e-17	NA
AI02H03	HY	0.171203	0.036533	1	0.353553	3.14018e-16
AI02H04	HY	0.0940141	0.0274648	1	1.57009e-16	3.14018e-16
AI02H05	HY	0.149055	0.0482855	0	1.57009e-16	NA
AI02H06	HY	0.362989	0.137367	1	0.353553	0.353553
AI02H07	HY	0.147059	0.0430416	0	1.57009e-16	3.14018e-16
AI02H08	HY	0.92623	0.862022	0	0.353553	0.353553
AI02H10	HY	0.0967153	0.0277372	1	1.57009e-16	3.14018e-16
BF23H01	ASY	0.535537	0.255153	1	0.707107	NA
BF23H02	SY	0.178779	0.0261628	1	NA	NA
BF24H01	SY	0.319986	0.077298	1	0.353553	1.57009e-16
BF24H02	SY	0.893826	0.793758	1	0	0
BF24H03	ASY	0.291117	0.140874	1	NA	NA
BF24H04	SY	0.453287	0.00865052	1	0.353553	NA
BF24H05	ASY	0.341398	0.00537634	1	NA	NA
BF24H06	ASY	0.319914	0.0647017	1	7.85046e-17	NA
BF24H08	ASY	0.295551	0.0699153	1	0.353553	NA
BF25H01	SY	0.238095	0.0197802	1	NA	0.353553
BF25H02	ASY	0.362314	0.12704	1	0.353553	0.353553
BF25H03	ASY	0.144356	0.0354559	1	1.57009e-16	NA
BF25H04	ASY	0.58581	0.218425	1	7.85046e-17	0.353553
BF25H05	SY	0.402878	0.00719425	1	NA	NA
BF25H06	ASY	0.392528	0.011259	1	NA	NA
BF26H01	SY	0.181001	0.0125098	1	1.57009e-16	NA
BF26H02	ASY	0.596715	0.312409	1	0.353553	1.57009e-16
BF26H03	ASY	0.317167	0.0623557	1	NA	0.353553
BF27H01	ASY	0.143281	0.0081663	1	NA	0.353553
BF27H02	ASY	0.236311	0.0237752	1	0.353553	0.353553
BF27H03	SY	0.119284	0.00609756	1	NA	3.14018e-16
BF27H04	SY	0.474798	0.00806452	1	7.85046e-17	NA
BF27H05	SY	0.355861	0.00422387	1	0.353553	NA
BF27H06	ASY	0.45178	0.0548961	1	7.85046e-17	NA
BF27H07	SY	0.126973	0.0301291	1	0.353553	0.707107
BF28H01	SY	0.164547	0.0119671	1	NA	3.14018e-16
BF28H02	SY	0.367325	0.148392	1	0.353553	NA
BF28H03	SY	0.330203	0.0473328	1	7.85046e-17	0.707107
BF28H04	ASY	0.661544	0.493253	1	NA	NA
BH28H01	HY	0.454995	0.00791296	1	NA	NA
BH28H02	HY	0.422809	0.00697211	1	NA	NA
BH28H03	HY	0.740351	0.516491	1	0.353553	0.353553
BH28H04	HY	0.856033	0.73057	1	0.353553	NA
BH28H05	HY	0.462963	0.00302343	1	NA	NA
BH28H06	HY	0.166903	0.015625	1	1.57009e-16	3.14018e-16
BH28H07	HY	0.828772	0.664201	0	0.353553	0.353553
BH28H08	HY	0.335682	0.0712166	1	0.353553	1.57009e-16
BH29H01	HY	0.241489	0.00712589	0	1.57009e-16	NA
BH29H02	HY	0.450797	0.0131209	1	0.353553	NA
BH29H03	HY	0.479774	0.0056444	1	NA	NA
BH29H04	HY	0.453595	0.0117647	1	NA	NA
BH29H05	HY	0.353908	0.0657414	1	0.353553	1.57009e-16
BH29H06	HY	0.379986	0.227432	1	NA	0.353553
BH29H07	HY	0.153324	0.0428878	1	NA	NA
BH29H08	HY	0.0180505	0.0180505	1	NA	NA
BH29H09	HY	0.908494	0.826657	1	0	0
BH29H10	HY	0.116749	0.0269695	1	NA	3.14018e-16
BH30H01	HY	0.477118	0.0185005	1	NA	NA
BH30H02	HY	0.466942	0.0137741	1	7.85046e-17	NA
BH30H03	HY	0.461941	0.13338	1	0	0.353553
BH30H04	HY	0.511165	0.359386	1	0.707107	0.353553
BH30H05	HY	0.126248	0.0249643	1	1.57009e-16	3.14018e-16
BH30H06	HY	0.179892	0.0531587	1	1.57009e-16	3.14018e-16
BH30H07	HY	0.267601	0.0366379	1	1.57009e-16	1.57009e-16
BH31H01	HY	0.284609	0.0224285	1	NA	0.353553
BH31H02	HY	0.65487	0.365802	1	0.353553	0.353553
BH31H03	HY	0.526414	0.063244	0	NA	0.353553
BH31H04	HY	0.452654	0.0114778	1	NA	NA
BH31H05	HY	0.722311	0.45498	1	7.85046e-17	1.57009e-16
BH31H06	HY	0.479271	0.246605	0	7.85046e-17	NA
BH31H07	HY	0.320457	0.0070237	1	NA	1.57009e-16
BH31H08	HY	0.467663	0.158554	1	0.353553	1.57009e-16
BH31H09	HY	0.427909	0.219129	1	0.707107	0.353553
BH31H10	HY	0.14371	0.054111	0	1.57009e-16	3.14018e-16
BH31H11	HY	0.0423729	0.0127119	1	1.57009e-16	3.14018e-16
BH31H12	HY	0.375897	0.0416069	1	0.353553	0.353553
BH31H13	HY	0.11243	0.0439944	1	1.57009e-16	NA
BI01H01	HY	0.325036	0.125541	1	0.707107	0.707107
BI01H02	HY	0.067033	0.003663	1	1.57009e-16	3.14018e-16
BI01H03	HY	0.306186	0.0618637	1	0.353553	1.57009e-16
BI01H04	HY	0.074659	0.0129218	1	NA	3.14018e-16
BI01H05	HY	0.0574007	0.0173285	1	1.57009e-16	3.14018e-16
BI01H06	HY	0.498895	0.124448	1	7.85046e-17	1.57009e-16
BI01H07	HY	0.123237	0.0118782	1	1.57009e-16	0.353553
BI01H08	HY	0.386752	0.201567	1	1.57009e-16	0.353553
BI01H09	HY	0.359179	0.152557	1	0.353553	3.14018e-16
BI01H10	HY	0.515946	0.230333	0	0.353553	0.353553
BI01H11	HY	0.148478	0.0155902	1	1.57009e-16	3.14018e-16
BI01H12	HY	0.325357	0.162857	1	0.353553	0.353553
BI01H13	HY	0.367583	0.0824891	1	7.85046e-17	1.57009e-16
BI01H14	HY	0.200535	0.038961	1	1.57009e-16	NA
BI02H01	HY	0.138414	0.00155521	1	0.353553	NA
BI02H02	HY	0.28789	0.0580737	1	1.57009e-16	1.57009e-16
BI02H03	HY	0.2171	0.00520446	1	0.353553	0.353553
BI02H04	HY	0.297133	0.0673835	0	1.57009e-16	3.14018e-16
BI02H05	HY	0.364281	0.0481928	1	7.85046e-17	0.353553
BI02H06	HY	0.545067	0.139815	0	7.85046e-17	1.57009e-16
BI02H07	HY	0.106092	0.0497199	1	0.353553	0.353553
BI02H08	HY	0.420259	0.0890805	1	7.85046e-17	1.57009e-16
BI02H09	HY	0.585425	0.228731	0	7.85046e-17	1.57009e-16
BI02H10	HY	0.520775	0.262676	0	0.707107	0.353553
BI02H11	HY	0.200776	0.0444601	1	0.353553	0.353553
BI02H12	HY	0.223221	0.0625449	1	0.353553	NA
BI03H01	HY	0.252665	0.0533049	1	1.57009e-16	NA
BI03H02	HY	0.225	0.0514085	0	0.707107	3.14018e-16
BI03H03	HY	0.355735	0.0865588	1	0.353553	NA
BI03H04	HY	0.296095	0.0860448	1	1.57009e-16	0.353553
BI03H05	HY	0.0908774	0.0264624	1	1.57009e-16	3.14018e-16
BI03H06	HY	0.387718	0.109012	1	7.85046e-17	3.14018e-16
BI03H07	HY	0.164086	0.0272861	1	1.57009e-16	3.14018e-16
BI03H08	HY	0.239591	0.0416373	1	1.57009e-16	3.14018e-16
BI04H01	HY	0.248237	0.0585331	1	0.353553	1.57009e-16
BI04H02	HY	0.101064	0.0262411	0	1.57009e-16	3.14018e-16
BI04H03	HY	0.433263	0.198463	1	0.353553	1.57009e-16
BI04H04	HY	0.352188	0.0710157	1	7.85046e-17	0.353553
BI04H05	HY	0.256671	0.0807584	1	1.57009e-16	3.14018e-16
BI04H06	HY	0.601309	0.247416	1	0.353553	1.57009e-16
BI04H07	HY	0.169618	0.0382436	1	1.57009e-16	3.14018e-16
BI04H08	HY	0.177419	0.0666199	1	1.57009e-16	3.14018e-16
BI04H09	HY	0.21692	0.0831526	1	1.57009e-16	0.353553
BI04H10	HY	0.081142	0.012021	1	NA	NA
BI04H11	HY	0.128331	0.0385694	1	0.353553	0.353553
BI04H12	HY	0.233357	0.0477569	0	1.57009e-16	0.353553
BI04H13	HY	0.812006	0.63981	1	0.353553	NA
BI04H14	HY	0.0574876	0.012775	1	0.353553	3.14018e-16
BI05H01	HY	0.126408	0.0338028	1	1.57009e-16	3.14018e-16
BI05H02	HY	0.787335	0.605417	0	0.353553	0.353553
BI05H03	HY	0.104064	0.0364401	1	1.57009e-16	3.14018e-16
BI05H04	HY	0.129838	0.0267417	1	NA	3.14018e-16
BI05H05	HY	0.147622	0.0610362	1	NA	NA
BI05H06	HY	0.179084	0.005386	1	1.57009e-16	NA
BI05H07	HY	0.219101	0.0470506	1	1.57009e-16	0.353553
BI05H10	HY	0.118894	0.0201149	1	1.57009e-16	3.14018e-16
BI05H11	HY	0.0783765	0.026592	1	1.57009e-16	3.14018e-16
BI05H12	HY	0.11844	0.0333333	1	1.57009e-16	3.14018e-16
BI05H13	HY	0.145928	0.0399698	1	1.57009e-16	0.353553
BI06H01	HY	0.25463	0.115385	1	0.353553	0.353553
BI06H02	HY	0.104108	0.026204	1	1.57009e-16	3.14018e-16
BI06H03	HY	0.420922	0.21844	1	NA	0.353553
BI06H04	HY	0.123922	0.0308908	0	1.57009e-16	3.14018e-16
BI06H05	HY	0.0577762	0.0109012	1	1.57009e-16	3.14018e-16
BI06H06	HY	0.301987	0.124202	0	0.353553	3.14018e-16
BI06H07	HY	0.623935	0.47017	1	0.353553	0.353553
BI06H08	HY	0.125356	0.0185185	0	1.57009e-16	3.14018e-16
BI06H10	HY	0.218248	0.0452555	1	1.57009e-16	0.353553
BI06H11	HY	0.17111	0.0785303	0	NA	0.353553
BI06H12	HY	0.0878477	0.0175695	1	1.57009e-16	3.14018e-16
BI06H13	HY	0.0834512	0.0254597	1	1.57009e-16	0.353553
BI06H14	HY	0.0899642	0.0265233	1	0.353553	3.14018e-16
BI07H01	HY	0.173469	0.105442	1	1.57009e-16	3.14018e-16
BI07H02	HY	0.174315	0.0658771	1	NA	NA
BI07H03	HY	0.321186	0.0550847	1	7.85046e-17	0.353553
BI07H04	HY	0.0814038	0.0195369	1	1.57009e-16	NA
BI08H01	HY	0.166667	0.0540541	1	1.57009e-16	3.14018e-16
BI08H02	HY	0.207223	0.0869565	1	NA	0.707107
BI08H03	HY	0.102817	0.028169	1	1.57009e-16	0.707107
BI08H04	HY	0.367198	0.161581	1	0.353553	1.57009e-16
CF18H03	ASY	0.150838	0.0590583	1	1.57009e-16	0.353553
CF19H02	ASY	0.399461	0.154083	1	0.707107	NA
CF19H03	SY	0.897802	0.826374	1	0.353553	0
CF19H04	SY	0.837218	0.693085	1	NA	0
CF19H05	ASY	0.670858	0.421598	1	0.353553	NA
CF19H06	SY	0.404719	0.196915	1	0.353553	0.707107
CF19H07	ASY	0.73637	0.521285	1	0	0.353553
CF19H08	ASY	0.873129	0.771205	1	0	0
CF19H09	ASY	0.86069	0.742069	1	0.353553	0.353553
CF20H01	SY	0.29314	0.0947666	1	NA	0.707107
CF20H03	SY	0.46283	0.358114	1	0.707107	0.353553
CF20H04	SY	0.847376	0.720994	1	0	NA
CF20H05	SY	0.786521	0.630205	1	NA	NA
CF20H06	ASY	0.748344	0.604121	1	NA	NA
CF21H02	ASY	0.332484	0.15295	1	NA	3.14018e-16
CF21H03	ASY	0.411596	0.168218	1	1.57009e-16	0.353553
CF21H04	SY	0.284244	0.0780696	1	0.353553	3.14018e-16
CF21H05	ASY	0.0947851	0.0218464	1	1.57009e-16	3.14018e-16
CF22H01	SY	0.224929	0.0974576	1	0.353553	0.353553
CF22H02	ASY	0.227339	0.0739666	1	1.57009e-16	3.14018e-16
CF22H03	ASY	0.640707	0.373965	1	0	0.353553
CF22H04	ASY	0.28629	0.0931085	1	0.353553	0.353553
CF22H05	ASY	0.482022	0.159551	1	7.85046e-17	NA
CF22H06	ASY	0.591997	0.321616	1	0	0.353553
CF23H01	ASY	0.403453	0.173362	1	0.353553	3.14018e-16
CH27H01	HY	0.465749	0.204096	1	1.57009e-16	0.353553
CH27H02	HY	0.642462	0.33195	1	0	0.353553
CH27H03	HY	0.340112	0.0869565	0	1.57009e-16	0.353553
CH27H04	HY	0.683687	0.451679	0	0.353553	0.353553
CH27H05	HY	0.555901	0.236025	1	NA	NA
CH28H01	HY	0.0494228	0.0165945	1	1.57009e-16	3.14018e-16
CH28H02	HY	0.437068	0.282158	0	0.353553	0.353553
CH28H03	HY	0.184045	0.0678796	1	1.57009e-16	3.14018e-16
CH28H04	HY	0.107746	0.0408451	1	1.57009e-16	3.14018e-16
CH28H06	HY	0.589849	0.25583	1	NA	1.57009e-16
CH28H07	HY	0.373858	0.274772	1	1.57009e-16	0.707107
CH28H08	HY	0.187058	0.0480905	1	1.57009e-16	3.14018e-16
CH28H09	HY	0.575206	0.230082	0	0.353553	0.353553
CH28H10	HY	0.483368	0.316701	1	0.707107	0.353553
CH28H11	HY	0.0750903	0.0259928	1	1.57009e-16	3.14018e-16
CH28H12	HY	0.0515759	0.0121776	0	1.57009e-16	3.14018e-16
CH29H01	HY	0.851016	0.768247	0	0.353553	0.353553
CH29H02	HY	0.0333857	0.0109976	1	1.57009e-16	3.14018e-16
CH29H03	HY	0.533491	0.462569	1	0.353553	NA
CH29H04	HY	0.10403	0.0789474	1	1.57009e-16	NA
CH29H05	HY	0.55551	0.195102	0	7.85046e-17	NA
CH29H06	HY	0.34845	0.109599	1	0.353553	NA
CH29H07	HY	0.303533	0.178082	1	1.57009e-16	0.353553
CH29H08	HY	0.37098	0.0855263	1	0.353553	0.353553
CH29H09	HY	0.436122	0.146008	1	0.353553	3.14018e-16
CH29H10	HY	0.261602	0.103293	1	NA	1.57009e-16
CH29H13	HY	0.0898792	0.0362538	1	NA	NA
CH29H14	HY	0.0849125	0.0196793	1	1.57009e-16	3.14018e-16
CH29H15	HY	0.370008	0.131558	0	NA	NA
CH30H01	HY	0.132854	0.0454201	1	1.57009e-16	3.14018e-16
CH30H02	HY	0.122159	0.0518466	1	1.57009e-16	3.14018e-16
CH30H03	HY	0.14215	0.0261669	0	0.353553	3.14018e-16
CH30H04	HY	0.162981	0.0677603	1	1.57009e-16	3.14018e-16
CH30H05	HY	0.213483	0.0164794	1	0.353553	0.353553
CH30H06	HY	0.0526122	0.00588668	1	1.57009e-16	3.14018e-16
CH30H07	HY	0.0608059	0.014652	0	1.57009e-16	NA
CH30H08	HY	0.518072	0.218373	0	7.85046e-17	1.57009e-16
CH30H09	HY	0.102489	0.0424597	1	1.57009e-16	3.14018e-16
CH30H10	HY	0.161017	0.0550847	0	1.57009e-16	NA
CH30H13	HY	0.0853835	0.0224313	1	1.57009e-16	3.14018e-16
CH31H01	HY	0.350728	0.136731	1	0.353553	NA
CH31H02	HY	0.144622	0.0515988	0	NA	3.14018e-16
CH31H03	HY	0.42539	0.0809206	1	7.85046e-17	1.57009e-16
CH31H04	HY	0.0690669	0.0146951	1	1.57009e-16	3.14018e-16
CH31H05	HY	0.812327	0.650277	1	0	0.353553
CH31H06	HY	0.124555	0.0519573	1	0.707107	NA
CH31H07	HY	0.442748	0.22415	0	7.85046e-17	3.14018e-16
CH31H10	HY	0.178873	0.0612676	1	1.57009e-16	3.14018e-16
CI03H01	HY	0.089986	0.0322129	1	0.353553	3.14018e-16
CI03H02	HY	0.222925	0.0632911	1	1.57009e-16	NA
CI03H03	HY	0.469516	0.262088	1	0.707107	0.353553
CI03H04	HY	0.0856432	0.0312722	1	1.57009e-16	NA
CI03H05	HY	0.093661	0.0263533	1	1.57009e-16	3.14018e-16
CI03H06	HY	0.168688	0.0549215	1	1.57009e-16	3.14018e-16
CI04H01	HY	0.406406	0.268327	1	1.57009e-16	0.707107
CI04H02	HY	0.215901	0.0565371	1	0.353553	3.14018e-16
CI04H03	HY	0.46746	0.188244	1	0.707107	0.353553
CI04H04	HY	0.735375	0.501032	1	0	0.353553
CI04H05	HY	0.129747	0.0414909	1	NA	0.353553
CI04H06	HY	0.0925539	0.0313152	1	1.57009e-16	3.14018e-16
CI04H07	HY	0.564111	0.230662	1	0.353553	0.353553
CI04H08	HY	0.51115	0.218118	1	0	0.353553
CI04H09	HY	0.0603846	0.0130769	1	1.57009e-16	3.14018e-16
CI05H01	HY	0.0921808	0.027977	1	1.57009e-16	3.14018e-16
CI05H02	HY	0.346154	0.101256	1	1.57009e-16	3.14018e-16
CI05H03	HY	0.142289	0.027027	1	0.353553	NA
CI05H04	HY	0.482456	0.176201	1	7.85046e-17	NA
CI05H05	HY	0.0543113	0.0145577	1	1.57009e-16	NA
CI05H06	HY	0.0829678	0.0190058	1	1.57009e-16	3.14018e-16
CI06H01	HY	0.194211	0.079698	1	1.57009e-16	NA
CI06H02	HY	0.223343	0.0634006	0	1.57009e-16	3.14018e-16
CI06H03	HY	0.143159	0.083921	1	1.57009e-16	3.14018e-16
CI06H04	HY	0.780727	0.583273	1	0.353553	NA
CI06H05	HY	0.134439	0.0508116	1	1.57009e-16	3.14018e-16
CI06H06	HY	0.0860597	0.0362731	1	1.57009e-16	3.14018e-16
CI06H07	HY	0.101523	0.026831	1	1.57009e-16	NA
CI06H08	HY	0.429978	0.147338	1	NA	NA
CI06H09	HY	0.26662	0.118105	1	1.57009e-16	3.14018e-16
CI06H10	HY	0.232079	0.0525195	1	1.57009e-16	NA
CI06H11	HY	0.0614439	0.0168971	1	1.57009e-16	NA
CI07H01	HY	0.753645	0.575595	1	0.707107	3.14018e-16
CI07H02	HY	0.671615	0.398262	1	0.353553	0.353553
CI07H03	HY	0.4008	0.156	0	NA	0.353553
CI07H04	HY	0.649819	0.353069	1	0.353553	NA
CI09H01	HY	0.0597533	0.0107941	1	1.57009e-16	3.14018e-16
CI09H02	HY	0.679185	0.412732	1	0.353553	0.707107
CI09H03	HY	0.35218	0.0864745	0	0.353553	0.353553
CI09H04	HY	0.293001	0.08414	1	1.57009e-16	3.14018e-16
CI09H05	HY	0.289178	0.112439	1	0.353553	1.57009e-16
CI09H06	HY	0.381919	0.15572	1	1.57009e-16	0.353553
CI09H07	HY	0.181851	0.0621837	1	1.57009e-16	3.14018e-16
CI09H08	HY	0.116181	0.0360429	0	1.57009e-16	NA
DE28K03	SY	0.163714	0.065202	1	NA	NA
DE28K04	ASY	0.105989	0.00475285	1	NA	NA
DF25H01	ASY	0.299009	0.0870488	1	0.707107	3.14018e-16
DF25H02	ASY	0.378711	0.115858	1	0.353553	NA
DF25H03	SY	0.328058	0.094964	1	0.707107	0.353553
DF26H01	ASY	0.19032	0.0487627	1	0.353553	0.353553
DF26H02	ASY	0.321864	0.119713	1	0.353553	NA
DF26H03	ASY	0.252972	0.063893	1	NA	0.353553
DF27H01	ASY	0.323222	0.100418	1	0.707107	0.353553
DF27H02	ASY	0.533904	0.302055	1	0.707107	0.707107
DF27H03	SY	0.508276	0.169655	1	7.85046e-17	1.57009e-16
DF27H05	ASY	0.422253	0.280581	1	0.353553	0.353553
DF27H06	SY	0.17402	0.0735294	1	NA	0.707107
DF27H07	SY	0.342441	0.121363	1	0.353553	1.57009e-16
DF27H08	ASY	0.581533	0.254355	1	7.85046e-17	1.57009e-16
DF28H01	SY	0.637955	0.505148	1	0.353553	NA
DF28H02	ASY	0.593728	0.261199	1	NA	1.57009e-16
DF28H05	SY	0.376252	0.127325	1	0.707107	0
DF28H06	ASY	0.486943	0.0430108	1	NA	NA
DF28H07	SY	0.437733	0.344519	1	0.353553	0.353553
DF29H03	ASY	0.367658	0.101449	1	0.353553	NA
DF29H04	SY	0.394755	0.295376	1	0.707107	0
DF29H05	ASY	0.399151	0.131635	1	1.57009e-16	0.353553
DF29H06	SY	0.278441	0.0849719	1	1.57009e-16	0.353553
DF29K01	ASY	0.339692	0.151871	1	0.353553	NA
DF29K02	SY	0.15596	0.0356888	1	0.353553	NA
DF30H03	ASY	0.337857	0.112039	1	1.57009e-16	0.353553
DF30H04	SY	0.337094	0.133286	1	0.353553	NA
DG01H01	SY	0.427595	0.166533	1	0.353553	NA
DG01H02	ASY	0.482127	0.138622	1	7.85046e-17	NA
DG01H03	SY	0.796041	0.64716	1	0.353553	NA
DG01H04	SY	0.409023	0.157143	1	0.353553	0.707107
DG01H05	SY	0.643005	0.32736	1	7.85046e-17	1.57009e-16
DG01H07	SY	0.733144	0.48687	1	0.353553	NA
DG01H08	SY	0.354372	0.0803949	1	7.85046e-17	0.353553
DG02H01	SY	0.29539	0.133333	1	0.353553	0.353553
DG02H02	SY	0.716654	0.463522	1	0	0.353553
DG02H03	ASY	0.56	0.41	1	1.57009e-16	0.707107
DG02H04	SY	0.759001	0.564291	1	7.85046e-17	NA
DG02H05	ASY	0.857496	0.751768	1	7.85046e-17	NA
DG02H06	SY	0.798772	0.648022	1	7.85046e-17	0.707107
DG02H07	ASY	0.626918	0.321478	1	0.353553	0.707107
DG02H08	SY	0.495751	0.187677	1	7.85046e-17	1.57009e-16
DG03H01	SY	0.819328	0.658518	1	0	NA
DG03H02	SY	0.769509	0.572254	1	0.353553	0
DG03H03	SY	0.206056	0.0413589	1	1.57009e-16	0.353553
DG03H04	SY	0.844851	0.75271	1	0	0
DG03H05	SY	0.839623	0.700135	1	0	0
DG03H06	SY	0.854212	0.771778	1	0	0
DG03H07	ASY	0.71011	0.475928	1	0	0.707107
DG03H08	SY	0.619519	0.509194	1	0.353553	0
DG03H09	SY	0.770335	0.63363	1	0	0
DG04H01	ASY	0.550651	0.387844	1	NA	0.353553
DG04H02	SY	0.804742	0.626918	1	0.353553	0
DG04H03	ASY	0.661627	0.411087	1	0.353553	NA
DG04H04	ASY	0.718403	0.522222	1	7.85046e-17	0.353553
DH27H01	HY	0.1582	0.0224964	1	0.353553	3.14018e-16
DH27H02	HY	0.0514202	0.0029383	1	1.57009e-16	NA
DH27H03	HY	0.967923	0.943063	0	NA	NA
DH27H04	HY	0.324286	0.102857	1	0.353553	3.14018e-16
DH27H05	HY	0.52751	0.297111	0	0.707107	0.353553
DH27H06	HY	0.551809	0.225329	1	NA	NA
DH27H07	HY	0.42126	0.103794	1	0.353553	1.57009e-16
DH27H08	HY	0.585323	0.264045	0	7.85046e-17	1.57009e-16
DH27H09	HY	0.297694	0.132774	0	NA	0.353553
DH27H10	HY	0.447092	0.120533	1	7.85046e-17	1.57009e-16
DH27H11	HY	0.184303	0.0693763	0	1.57009e-16	3.14018e-16
DH27H12	HY	0.453863	0.149499	1	7.85046e-17	NA
DH27H13	HY	0.0824964	0.0251076	1	1.57009e-16	0.353553
DH28H01	HY	0.484806	0.153357	0	7.85046e-17	1.57009e-16
DH28H02	HY	0.941356	0.896949	1	0	NA
DH28H03	HY	0.453802	0.167022	1	0.353553	0.353553
DH28H04	HY	0.492943	0.266055	1	0.707107	0.353553
DH28H05	HY	0.605426	0.339286	1	7.85046e-17	0.707107
DH28H06	HY	0.136299	0.0360169	1	1.57009e-16	3.14018e-16
DH28H07	HY	0.74083	0.509343	1	0.353553	0.353553
DH28H08	HY	0.473929	0.282857	1	0.353553	NA
DH28H09	HY	0.515808	0.308591	0	0.707107	3.14018e-16
DH28H10	HY	0.577853	0.250189	1	0.353553	0.353553
DH28H11	HY	0.37099	0.162483	0	7.85046e-17	0.353553
DH28H12	HY	0.646606	0.338698	1	0.353553	NA
DH28H13	HY	0.171572	0.017229	1	1.57009e-16	0.353553
DH28H14	HY	0.930384	0.871056	1	0	0
DH28H16	HY	0.0952907	0.0272259	1	1.57009e-16	3.14018e-16
DH28H17	HY	0.0548601	0.0095729	1	1.57009e-16	3.14018e-16
DH28H18	HY	0.740299	0.509701	1	NA	NA
DH28H19	HY	0.0810612	0.0140015	1	1.57009e-16	3.14018e-16
DH29H01	HY	0.195839	0.0853659	1	NA	3.14018e-16
DH29H02	HY	0.251748	0.0497281	0	NA	3.14018e-16
DH29H03	HY	0.363922	0.152941	1	NA	NA
DH29H04	HY	0.856357	0.739519	0	0.707107	0.353553
DH29H05	HY	0.645	0.387857	1	0.353553	1.57009e-16
DH29H06	HY	0.0769231	0.0201294	1	1.57009e-16	3.14018e-16
DH29H07	HY	0.194654	0.0421687	0	NA	NA
DH29H08	HY	0.491912	0.201471	1	1.57009e-16	0.353553
DH29H09	HY	0.5	0.27451	1	0.353553	NA
DH29H10	HY	0.57967	0.418956	1	0.353553	0.353553
DH29H11	HY	0.434368	0.307692	1	0.707107	3.14018e-16
DH29H12	HY	0.383519	0.174548	1	7.85046e-17	0.353553
DH29H13	HY	0.14598	0.0380818	0	1.57009e-16	0.353553
DH29H14	HY	0.0623219	0.0149573	1	0.353553	3.14018e-16
DH29H15	HY	0.360331	0.0799136	1	0.707107	0.353553
DH29H16	HY	0.104197	0.0209841	1	1.57009e-16	NA
DH30H01	HY	0.199105	0.0768084	1	NA	0.353553
DH30H02	HY	0.280309	0.095518	1	0.353553	NA
DH30H03	HY	0.0389513	0.00599251	1	1.57009e-16	0.353553
DH30H04	HY	0.335565	0.0803571	1	0.353553	0.353553
DH30H05	HY	0.0944284	0.0340087	1	1.57009e-16	3.14018e-16
DH30H06	HY	0.358742	0.148148	0	0.353553	NA
DH30H07	HY	0.10586	0.00567108	1	0.353553	NA
DH30H08	HY	0.940455	0.910909	1	NA	NA
DH30H09	HY	0.0180288	0.00160256	1	1.57009e-16	3.14018e-16
DH30H10	HY	0.0354671	0.00778547	1	1.57009e-16	NA
DH30H11	HY	0.0627737	0.0109489	1	1.57009e-16	3.14018e-16
DH30H13	HY	0.124443	0.0274889	1	1.57009e-16	NA
DH30H14	HY	0.0781022	0.0189781	1	NA	3.14018e-16
DH30H15	HY	0.204	0.120727	1	1.57009e-16	3.14018e-16
DH30H16	HY	0.268505	0.126888	1	0.353553	3.14018e-16
DH30H17	HY	0.0634111	0.0204082	1	1.57009e-16	3.14018e-16
DH30H18	HY	0.198212	0.0283912	1	1.57009e-16	NA
DH31H01	HY	0.389268	0.119024	0	0.353553	NA
DH31H02	HY	0.090176	0.0219941	1	1.57009e-16	3.14018e-16
DH31H03	HY	0.386134	0.284665	0	1.57009e-16	0.707107
DH31H04	HY	0.287414	0.0598619	1	1.57009e-16	3.14018e-16
DH31H05	HY	0.552632	0.351608	1	7.85046e-17	0.353553
DH31H06	HY	0.783382	0.621916	1	0	NA
DH31H07	HY	0.0615836	0.0139296	1	1.57009e-16	3.14018e-16
DH31H08	HY	0.140426	0.0219858	1	NA	NA
DH31H09	HY	0.0990864	0.0449754	1	1.57009e-16	3.14018e-16
DH31H10	HY	0.344184	0.131675	1	7.85046e-17	0.353553
DH31H11	HY	0.938906	0.892054	0	0.353553	0.353553
DH31H12	HY	0.27665	0.195794	1	1.57009e-16	3.14018e-16
DH31H13	HY	0.0800866	0.0151515	1	0.353553	3.14018e-16
DH31H14	HY	0.885188	0.775635	1	0	0
DH31H15	HY	0.153426	0.0823615	1	1.57009e-16	3.14018e-16
DH31H16	HY	0.501431	0.324034	0	NA	0.353553
DH31H17	HY	0.0892857	0.015625	1	NA	NA
DI01H01	HY	0.175133	0.0272934	0	1.57009e-16	3.14018e-16
DI01H02	HY	0.0731343	0.0238806	0	1.57009e-16	NA
DI01H03	HY	0.344364	0.267636	1	0.707107	3.14018e-16
DI01H04	HY	0.0471068	0.00890208	0	1.57009e-16	NA
DI01H05	HY	0.203046	0.0804931	1	1.57009e-16	0.353553
DI01H06	HY	0.0232908	0.00225394	1	1.57009e-16	NA
DI01H07	HY	0.0338794	0.00297841	1	1.57009e-16	3.14018e-16
DI01H08	HY	0.258076	0.11236	1	NA	3.14018e-16
DI01H09	HY	0.488563	0.195139	0	0.707107	0.353553
DI01H10	HY	0.966942	0.938017	1	0	0
DI01H11	HY	0.149854	0.0343567	1	0.353553	0.353553
DI01H12	HY	0.454611	0.197406	1	0.353553	1.57009e-16
DI01H14	HY	0.104542	0.035328	1	1.57009e-16	3.14018e-16
DI01H15	HY	0.228907	0.0652971	1	1.57009e-16	NA
DI02H01	HY	0.0520833	0.0154321	1	1.57009e-16	3.14018e-16
DI02H02	HY	0.403546	0.178723	0	1.57009e-16	3.14018e-16
DI02H03	HY	0.242564	0.0651558	1	1.57009e-16	0.353553
DI02H05	HY	0.152788	0.0635145	1	1.57009e-16	3.14018e-16
DI02H06	HY	0.34439	0.126323	1	0.353553	0.353553
DI02H07	HY	0.130969	0.0400281	0	NA	3.14018e-16
DI02H08	HY	0.101381	0.0385174	0	1.57009e-16	3.14018e-16
DI02H09	HY	0.0929329	0.039576	1	1.57009e-16	3.14018e-16
DI02H10	HY	0.08555	0.0330697	1	1.57009e-16	3.14018e-16
DI03H01	HY	0.147205	0.0431706	1	1.57009e-16	3.14018e-16
DI03H02	HY	0.10911	0.0374294	0	1.57009e-16	3.14018e-16
DI03H03	HY	0.947368	0.89946	1	0.353553	0
DI03H04	HY	0.13102	0.0403683	1	0.353553	3.14018e-16
DI03H05	HY	0.43512	0.200282	0	1.57009e-16	0.353553
DI03H06	HY	0.0944602	0.0433239	1	1.57009e-16	3.14018e-16
DI03H07	HY	0.251814	0.113933	1	0.353553	0.353553
DI03H08	HY	0.28715	0.0904523	0	1.57009e-16	3.14018e-16
DI03H09	HY	0.278388	0.0578755	0	1.57009e-16	NA
DI03H10	HY	0.2028	0.0308686	1	1.57009e-16	0.353553
DI03H11	HY	0.148876	0.0463483	1	1.57009e-16	3.14018e-16
DI03H12	HY	0.816877	0.658263	1	0	0.353553
DI04H01	HY	0.388248	0.0908435	0	7.85046e-17	0.353553
DI04H02	HY	0.10922	0.0255319	1	1.57009e-16	3.14018e-16
DI04H03	HY	0.547518	0.199291	1	7.85046e-17	NA
DI04H04	HY	0.307392	0.161336	0	NA	3.14018e-16
DI04H05	HY	0.780496	0.583688	1	0	0.353553
DI04H07	HY	0.0823322	0.0268551	0	1.57009e-16	3.14018e-16
EH25H01	HY	0.248414	0.0493305	0	1.57009e-16	0.353553
EH25H02	HY	0.494982	0.310394	1	7.85046e-17	0.353553
EH25H03	HY	0.867012	0.735751	1	NA	NA
EH25H04	HY	0.168576	0.0629921	1	1.57009e-16	3.14018e-16
EH25H05	HY	0.132785	0.0608447	1	1.57009e-16	3.14018e-16
EH25H06	HY	0.0796742	0.0169972	1	1.57009e-16	3.14018e-16
EH25H07	HY	0.199422	0.0549133	1	NA	3.14018e-16
EH25H08	HY	0.890007	0.814712	0	0.353553	0.353553
EH25H09	HY	0.0881295	0.0215827	0	1.57009e-16	3.14018e-16
EH25H10	HY	0.719697	0.501894	1	NA	NA
EH25H11	HY	0.564419	0.235206	1	0.353553	0.353553
EH25H12	HY	0.112056	0.0502959	1	1.57009e-16	NA
EH25H13	HY	0.12275	0.0259179	1	1.57009e-16	3.14018e-16
EH25H14	HY	0.314224	0.0936139	1	1.57009e-16	0.353553
EH25H15	HY	0.540788	0.277778	1	0.353553	0
EH25H16	HY	0.109747	0.0252708	1	1.57009e-16	3.14018e-16
EH25H17	HY	0.491093	0.126316	0	7.85046e-17	NA
EH25H18	HY	0.544731	0.196361	1	0.353553	NA
EH25H19	HY	0.215395	0.0522599	1	1.57009e-16	0.353553
EH25H20	HY	0.135164	0.0513552	1	1.57009e-16	0.353553
EH25H21	HY	0.787697	0.609152	1	0.353553	NA
EH25H22	HY	0.0815451	0.0243205	0	1.57009e-16	3.14018e-16
EH25H23	ASY	0.185089	0.055638	1	0.353553	NA
EH25H24	ASY	0.0568841	0.0108696	0	1.57009e-16	3.14018e-16
EH26H01	HY	0.110638	0.0120567	1	1.57009e-16	3.14018e-16
EH26H02	HY	0.0633404	0.0155697	0	1.57009e-16	3.14018e-16
EH26H03	HY	0.184511	0.0364026	0	1.57009e-16	NA
EH26H05	HY	0.175513	0.059448	1	0.353553	NA
EH26H06	HY	0.412437	0.254467	1	1.57009e-16	0.353553
EH26H07	HY	0.267986	0.0446043	0	7.85046e-17	0.353553
EH26H08	HY	0.16785	0.0574876	0	1.57009e-16	3.14018e-16
EH26H09	HY	0.102281	0.0213828	1	1.57009e-16	NA
EH26H10	HY	0.0569288	0.011985	1	1.57009e-16	3.14018e-16
EH26H12	HY	0.346687	0.0970724	1	7.85046e-17	NA
EH26H13	HY	0.226884	0.0528361	0	0.353553	3.14018e-16
EH26H14	HY	0.291163	0.0913897	1	0.353553	3.14018e-16
EH26H15	HY	0.138336	0.0334282	1	NA	3.14018e-16
EH26H16	HY	0.0830925	0.0223988	1	1.57009e-16	3.14018e-16
EH27H01	HY	0.459638	0.170511	1	NA	NA
EH27H02	HY	0.18461	0.0390173	0	0.353553	3.14018e-16
EH27H03	HY	0.592168	0.384494	1	0.707107	NA
EH27H04	HY	0.0514651	0.0127724	0	1.57009e-16	3.14018e-16
EH27H05	HY	0.0373797	0.00666173	1	1.57009e-16	3.14018e-16
EH27H06	HY	0.051085	0.0144665	1	1.57009e-16	NA
EH27H07	HY	0.26104	0.0933048	0	0.353553	3.14018e-16
EH27H08	HY	0.141172	0.0786276	1	0.353553	0.353553
EH27H09	HY	0.394386	0.197193	1	0.353553	0.353553
EH27H10	HY	0.135047	0.0333092	1	1.57009e-16	1.57009e-16
EH27H11	HY	0.226156	0.0260116	1	1.57009e-16	NA
EH27H12	HY	0.0646088	0.0337401	1	1.57009e-16	3.14018e-16
EH27H13	HY	0.171636	0.0269091	1	0.353553	3.14018e-16
EH27H14	HY	0.661029	0.433404	1	0	0.353553
EH27H15	HY	0.597971	0.296011	1	0	0
EH27H16	HY	0.0992259	0.0253343	1	0.353553	3.14018e-16
EH27H17	HY	0.348582	0.129078	1	0.707107	1.57009e-16
EH27H18	HY	0.108665	0.0276989	1	1.57009e-16	3.14018e-16
EH27H19	HY	0.11641	0.042777	1	1.57009e-16	NA
EH28H01	HY	0.186351	0.0869873	1	1.57009e-16	3.14018e-16
EH28H02	HY	0.188571	0.0471429	0	0.353553	3.14018e-16
EH28H03	HY	0.12366	0.0486061	1	1.57009e-16	3.14018e-16
EH28H04	HY	0.255036	0.0546763	1	0.353553	3.14018e-16
EH28H06	HY	0.301053	0.0975439	0	0.353553	3.14018e-16
EH28H07	HY	0.139701	0.044191	1	1.57009e-16	3.14018e-16
EH28H08	HY	0.174053	0.0721944	1	0.353553	3.14018e-16
EH28H09	HY	0.104759	0.0369318	1	1.57009e-16	3.14018e-16
EH28H10	HY	0.323111	0.0695587	1	7.85046e-17	0.353553
EH28H11	HY	0.337372	0.0932452	1	0.353553	NA
EH28H12	HY	0.0628159	0.0137184	1	1.57009e-16	3.14018e-16
EH28H13	HY	0.149117	0.0388693	1	1.57009e-16	3.14018e-16
EH28H14	HY	0.117258	0.0417537	0	0.353553	0.353553
EH28H15	ASY	0.562112	0.253968	1	0.353553	0.353553
EH28H16	HY	0.0669456	0.0153417	1	0.353553	3.14018e-16
EH28H17	HY	0.262784	0.0838068	1	1.57009e-16	0.353553
EH28H19	HY	0.594144	0.240178	0	7.85046e-17	0.353553
EH28H20	HY	0.265919	0.0615051	1	1.57009e-16	0.353553
EH28H21	HY	0.697844	0.582058	1	0.707107	0
EH28H22	HY	0.859862	0.748097	0	0.707107	0.707107
EH28H23	HY	0.224028	0.0572438	0	0.353553	3.14018e-16
EH28H24	HY	0.508463	0.219323	1	7.85046e-17	1.57009e-16
EH28H25	HY	0.509155	0.304225	1	0.353553	0.353553
EH28H26	HY	0.167491	0.0416961	1	1.57009e-16	3.14018e-16
EH28H27	HY	0.153333	0.034386	0	1.57009e-16	3.14018e-16
EH28H28	HY	0.365661	0.0926724	0	0.353553	0.353553
EH28H29	HY	0.256401	0.086771	1	7.85046e-17	0.353553
EH28H30	HY	0.207609	0.107971	1	1.57009e-16	3.14018e-16
EH28H31	ASY	0.290036	0.0576512	1	1.57009e-16	0.353553
EH28H32	HY	0.239591	0.0465773	1	1.57009e-16	0.353553
EH28H33	HY	0.199071	0.0371694	1	1.57009e-16	0.353553
EH28H34	HY	0.517314	0.402827	0	1.57009e-16	0.707107
EH29H01	HY	0.379335	0.135838	0	1.57009e-16	0.353553
EH29H02	HY	0.0612833	0.0144196	0	1.57009e-16	NA
EH29H03	HY	0.306007	0.118728	1	1.57009e-16	NA
EH29H04	HY	0.295918	0.0752991	0	1.57009e-16	0.353553
EH29H05	HY	0.733402	0.514031	0	7.85046e-17	0.353553
EH29H06	HY	0.0802557	0.022017	1	1.57009e-16	3.14018e-16
EH29H07	HY	0.150704	0.0591549	0	1.57009e-16	NA
EH29H08	HY	0.783322	0.607118	0	0.353553	0.353553
EH29H09	HY	0.0979971	0.0271817	0	1.57009e-16	3.14018e-16
EH29H10	HY	0.185042	0.0470506	0	0.353553	0.353553
EH29H11	HY	0.523455	0.116158	1	NA	1.57009e-16
EH29H12	HY	0.322953	0.0923723	1	NA	NA
EH29H13	HY	0.435596	0.225069	1	1.57009e-16	NA
EH29H14	HY	0.291901	0.158451	0	1.57009e-16	3.14018e-16
EH29H15	HY	0.0904558	0.02849	1	1.57009e-16	3.14018e-16
EH29H16	HY	0.0995702	0.0207736	1	1.57009e-16	3.14018e-16
EH29H17	HY	0.0957768	0.0346908	0	NA	3.14018e-16
EH29H18	HY	0.275773	0.0257732	0	NA	NA
EH29H19	HY	0.215976	0.0813609	1	0.353553	3.14018e-16
EH29H20	HY	0.37012	0.0315315	1	NA	NA
EH29H21	ASY	0.364017	0.122734	1	1.57009e-16	0.353553
EH29H22	HY	0.134226	0.0484805	1	0.353553	0.353553
EH29H23	HY	0.822746	0.702869	1	0	0
EH29H24	HY	0.110837	0.0239268	1	1.57009e-16	3.14018e-16
EH29H25	HY	0.105755	0.0302158	0	1.57009e-16	3.14018e-16
EH29H26	HY	0.151943	0.0501767	1	1.57009e-16	NA
EH29H27	HY	0.294448	0.101897	1	1.57009e-16	NA
EH29H28	HY	0.397232	0.129412	0	0.353553	1.57009e-16
EH29H29	ASY	0.123072	0.0357644	1	1.57009e-16	3.14018e-16
EH30H01	HY	0.932341	0.870771	0	0.353553	0.353553
EH30H02	HY	0.130758	0.0283487	1	0.353553	NA
EH30H03	HY	0.145649	0.0376106	1	1.57009e-16	NA
EH30H04	HY	0.336485	0.0910364	1	1.57009e-16	0.353553
EH30H05	HY	0.325934	0.0690627	1	1.57009e-16	0.353553
EH30H06	HY	0.387847	0.2375	1	1.57009e-16	0.353553
EH30H07	HY	0.0357143	0.00510204	1	1.57009e-16	3.14018e-16
EH30H08	HY	0.130156	0.0519203	1	1.57009e-16	3.14018e-16
EH30H10	HY	0.682482	0.458394	1	0.353553	0
EH30H11	HY	0.585455	0.296	0	0.707107	NA
EH30H12	HY	0.218274	0.0406091	1	1.57009e-16	0.353553
EH30H13	HY	0.841286	0.697095	1	0	0.707107
EH30H14	HY	0.202527	0.033935	0	1.57009e-16	0.353553
EH30H15	HY	0.0853746	0.0244957	1	1.57009e-16	3.14018e-16
EH30H16	ASY	0.18804	0.0497118	1	1.57009e-16	3.14018e-16
EH30H17	HY	0.146461	0.0406447	1	1.57009e-16	3.14018e-16
EH30H18	HY	0.146273	0.0337553	1	1.57009e-16	3.14018e-16
EH30H19	HY	0.119403	0.0334044	1	1.57009e-16	NA
EH30H20	HY	0.735695	0.573569	1	0	0.353553
EH30H21	HY	0.254571	0.0949367	1	1.57009e-16	NA
EH30H22	HY	0.393291	0.121342	1	7.85046e-17	NA
EH30H23	ASY	0.381289	0.20283	1	0.353553	0.353553
EH30H24	HY	0.115032	0.0268172	1	1.57009e-16	3.14018e-16
EH31H01	HY	0.209825	0.112982	0	1.57009e-16	3.14018e-16
EH31H02	HY	0.150352	0.0598592	1	0.353553	0.353553
EH31H03	HY	0.251724	0.0662069	1	NA	0.353553
EH31H04	ASY	0.13832	0.047283	1	1.57009e-16	3.14018e-16
EH31H05	ASY	0.399931	0.138985	0	0.707107	0.353553
EH31H07	HY	0.111977	0.0566974	0	1.57009e-16	3.14018e-16
EH31H08	HY	0.288975	0.0828652	0	1.57009e-16	0.353553
EH31H09	HY	0.232822	0.0380117	0	0.353553	3.14018e-16
JF05K04	ASY	0.627417	0.31837	1	0	0.353553
JF18K04	SY	0.9781	0.956199	1	0	0
JF18K05	ASY	0.894012	0.821748	1	0.353553	0.353553
JF18K07	ASY	0.478909	0.168727	1	7.85046e-17	1.57009e-16
JF27K01	SY	0.301413	0.140636	1	7.85046e-17	0.353553
JG02K01	ASY	0.516892	0.301802	1	0.353553	0.353553
KF11K02	SY	0.571211	0.354151	1	7.85046e-17	3.14018e-16
KF11K03	ASY	0.642963	0.498519	1	NA	NA
KF11K04	SY	0.726724	0.59204	1	0	0.353553
KF11K05	ASY	0.204466	0.0630473	1	1.57009e-16	3.14018e-16
KF12K01	SY	0.622757	0.396267	1	0.353553	1.57009e-16
KF18K01	SY	0.844304	0.715612	1	0	NA
KF18K03	SY	0.514576	0.0591873	1	7.85046e-17	NA
KF18K05	ASY	0.752951	0.63575	1	0.353553	NA
KF19K01	ASY	0.093905	0.02764	1	0.353553	3.14018e-16
KF19K02	ASY	0.557346	0.357571	1	0.353553	NA
KF19K04	ASY	0.409353	0.108633	1	1.57009e-16	NA
KF19K05	ASY	0.282879	0.178988	1	0.353553	0.353553
KF20K01	SY	0.364943	0.114122	1	7.85046e-17	0.353553
KF20K03	ASY	0.497166	0.302834	1	0.353553	NA
KF20K04	SY	0.471621	0.283794	1	1.57009e-16	NA
KF20K05	ASY	0.282465	0.0616288	1	NA	NA
KF20K06	SY	0.153597	0.0467626	1	NA	3.14018e-16
KF20K08	SY	0.21026	0.0628613	1	0.353553	0.353553
KF21K01	SY	0.151197	0.0500363	1	1.57009e-16	NA
KF21K02	SY	0.645627	0.361217	1	0.353553	0
KF21K04	SY	0.331713	0.0867614	1	7.85046e-17	0.353553
KF21K06	SY	0.168375	0.0256223	1	0.353553	3.14018e-16
KF21K07	ASY	0.253504	0.162407	1	NA	NA
KF22K01	SY	0.294469	0.153961	1	1.57009e-16	3.14018e-16
KF22K02	ASY	0.551445	0.175476	1	7.85046e-17	NA
KF22K03	SY	0.33357	0.0732575	1	1.57009e-16	0.353553
KF22K04	ASY	0.505278	0.308937	1	0.353553	NA
KF22K05	ASY	0.408054	0.250891	1	0.353553	0.353553
KF22K06	SY	0.297277	0.0765269	1	0.353553	NA
KF22K07	SY	0.594733	0.278386	1	0.353553	0.353553
KF23K01	SY	0.788609	0.648498	1	0.353553	0
KF23K02	ASY	0.63245	0.379139	1	NA	NA
KF23K03	ASY	0.746735	0.551203	1	0.353553	0
KF23K04	SY	0.673358	0.378832	1	7.85046e-17	NA
KF23K06	SY	0.549001	0.170314	1	7.85046e-17	0.353553
KF23K09	ASY	0.371206	0.0416305	1	0.353553	NA
KF24K01	SY	0.38936	0.019774	1	0.353553	3.14018e-16
KF24K02	SY	0.356572	0.122004	1	7.85046e-17	0.353553
KF24K04	SY	0.591033	0.283514	1	NA	NA
KF25K01	SY	0.845385	0.706923	1	0	0
LE21K01	ASY	0.734298	0.528582	1	7.85046e-17	0.353553
LF04K01	SY	0.323983	0.085554	1	0.707107	3.14018e-16
LF11K01	ASY	0.870358	0.757221	1	0	0
LF12K01	SY	0.37909	0.13798	1	NA	NA
LF14K01	ASY	0.619944	0.32357	1	NA	0.353553
LF17K01	SY	0.244531	0.0973888	0	1.57009e-16	3.14018e-16
LF21K01	SY	0.309244	0.105649	1	NA	NA
LF22K01	ASY	0.177075	0.0114242	1	1.57009e-16	0.353553
LF23K01	SY	0.478135	0.00577558	1	7.85046e-17	NA
LF23K02	ASY	0.187361	0.0565056	1	1.57009e-16	0.353553
LF23K03	SY	0.464773	0.280303	1	0.707107	0.353553
LF23K05	SY	0.320625	0.0994916	1	NA	3.14018e-16
LF23K06	SY	0.422849	0.00593472	1	NA	0.353553
LF23K07	ASY	0.352049	0.0688525	1	1.57009e-16	0.353553
LF24K02	ASY	0.218681	0.0348406	1	0.353553	3.14018e-16
LF24K03	SY	0.383598	0.0574452	1	0.353553	0.353553
LF24K06	ASY	0.668403	0.515625	1	7.85046e-17	NA
LF24K08	ASY	0.568263	0.270908	1	7.85046e-17	1.57009e-16
LF25K01	SY	0.127494	0.037694	1	0.353553	NA
LF26K01	ASY	0.763201	0.54868	1	0	NA
LF26K03	SY	0.811221	0.649259	1	0	NA
LF26K04	SY	0.514273	0.0562284	1	7.85046e-17	NA
LF26K05	SY	0.524199	0.157295	1	7.85046e-17	1.57009e-16
LF26K06	SY	0.600945	0.224227	1	7.85046e-17	NA
LF26K07	SY	0.275414	0.0165485	1	7.85046e-17	0.353553
LF26K09	ASY	0.736803	0.601487	1	0.353553	0.353553
LF27K01	ASY	0.699759	0.427653	1	NA	0.353553
LF27K05	SY	0.542665	0.351796	1	NA	0.353553
LF27K06	SY	0.717423	0.468683	1	0.353553	0.353553
LF27K09	ASY	0.926003	0.859613	1	0.353553	0
LF27K10	ASY	0.0427286	0.00449775	1	1.57009e-16	3.14018e-16
LF27K11	SY	0.671065	0.355816	1	NA	NA
MF03K01	SY	0.662414	0.395862	1	0.353553	0.353553
MF06K01	ASY	0.50035	0.268395	1	NA	1.57009e-16
MF08K01	ASY	0.395225	0.183892	1	0.353553	1.57009e-16
MF09K01	SY	0.168886	0.0644709	1	0.353553	3.14018e-16
MF12K01	SY	0.499312	0.196834	1	7.85046e-17	NA
MF12K02	SY	0.520437	0.305144	1	0.353553	0.353553
MF12K03	ASY	0.629167	0.411111	1	7.85046e-17	0.353553
MF14K01	ASY	0.396875	0.108333	1	0.353553	NA
MF15K01	ASY	0.586471	0.278243	1	0.353553	0.353553
MF16K01	ASY	0.879032	0.764663	1	NA	1.57009e-16
MF19K01	SY	0.798768	0.641342	1	0.353553	NA

## Sheet: Figure_4_a
Figure 4a: Estimate of recombination rate for chromosome 1 and 5.
COLUMN	DESCRIPTION
win	number of window on the chromosome
mean_rho	estimates of recombination rates [mean for 100kb windows]
CHROM	scaffold name [super_scaffold_1 = chromosome 1; scaffold_4_arrow_ctg1 = chromosome 5]
win	mean_rho	CHROM
0	46.4983	super_scaffold_1
1	59.6138	super_scaffold_1
2	61.34	super_scaffold_1
3	58.4908	super_scaffold_1
4	56.618	super_scaffold_1
5	60.5365	super_scaffold_1
6	61.6314	super_scaffold_1
7	62.088	super_scaffold_1
8	61.9165	super_scaffold_1
9	51.9644	super_scaffold_1
10	57.7318	super_scaffold_1
11	63.1693	super_scaffold_1
12	61.3905	super_scaffold_1
13	63.4939	super_scaffold_1
14	60.9247	super_scaffold_1
15	60.5369	super_scaffold_1
16	62.9336	super_scaffold_1
17	61.8155	super_scaffold_1
18	62.2943	super_scaffold_1
19	61.7198	super_scaffold_1
20	62.9532	super_scaffold_1
21	64.2215	super_scaffold_1
22	61.2769	super_scaffold_1
23	63.2395	super_scaffold_1
24	60.7662	super_scaffold_1
25	61.7788	super_scaffold_1
26	61.5226	super_scaffold_1
27	59.5105	super_scaffold_1
28	61.2024	super_scaffold_1
29	60.9938	super_scaffold_1
30	61.0693	super_scaffold_1
31	62.5417	super_scaffold_1
32	61.911	super_scaffold_1
33	60.9869	super_scaffold_1
34	60.9726	super_scaffold_1
35	60.1415	super_scaffold_1
36	59.9185	super_scaffold_1
37	59.1787	super_scaffold_1
38	56.6089	super_scaffold_1
39	58.2881	super_scaffold_1
40	56.5788	super_scaffold_1
41	57.6321	super_scaffold_1
42	57.4151	super_scaffold_1
43	59.4839	super_scaffold_1
44	58.085	super_scaffold_1
45	58.7992	super_scaffold_1
46	56.5065	super_scaffold_1
47	58.9035	super_scaffold_1
48	58.8489	super_scaffold_1
49	57.8408	super_scaffold_1
50	56.926	super_scaffold_1
51	57.8023	super_scaffold_1
52	58.6804	super_scaffold_1
53	58.8342	super_scaffold_1
54	57.3585	super_scaffold_1
55	57.3919	super_scaffold_1
56	58.9548	super_scaffold_1
57	54.813	super_scaffold_1
58	58.7085	super_scaffold_1
59	56.2652	super_scaffold_1
60	56.4686	super_scaffold_1
61	56.1622	super_scaffold_1
62	55.8866	super_scaffold_1
63	56.5127	super_scaffold_1
64	55.016	super_scaffold_1
65	56.5051	super_scaffold_1
66	58.2876	super_scaffold_1
67	58.6626	super_scaffold_1
68	58.138	super_scaffold_1
69	50.9633	super_scaffold_1
70	42.3699	super_scaffold_1
71	45.3988	super_scaffold_1
72	47.9656	super_scaffold_1
73	46.3237	super_scaffold_1
74	44.838	super_scaffold_1
75	45.1993	super_scaffold_1
76	48.454	super_scaffold_1
77	45.4266	super_scaffold_1
78	45.5632	super_scaffold_1
79	41.8718	super_scaffold_1
80	46.1694	super_scaffold_1
81	44.0541	super_scaffold_1
82	43.6951	super_scaffold_1
83	44.7619	super_scaffold_1
84	46.9776	super_scaffold_1
85	42.1551	super_scaffold_1
86	42.8255	super_scaffold_1
87	42.6692	super_scaffold_1
88	42.0069	super_scaffold_1
89	42.3841	super_scaffold_1
90	40.9933	super_scaffold_1
91	42.5337	super_scaffold_1
92	43.4037	super_scaffold_1
93	38.5604	super_scaffold_1
94	41.1724	super_scaffold_1
95	43.2663	super_scaffold_1
96	42.1677	super_scaffold_1
97	41.8248	super_scaffold_1
98	43.1563	super_scaffold_1
99	43.0622	super_scaffold_1
100	43.9851	super_scaffold_1
101	43.9353	super_scaffold_1
102	42.9382	super_scaffold_1
103	42.988	super_scaffold_1
104	42.6071	super_scaffold_1
105	42.227	super_scaffold_1
106	41.0637	super_scaffold_1
107	33.2451	super_scaffold_1
108	33.2781	super_scaffold_1
109	37.9659	super_scaffold_1
110	24.2773	super_scaffold_1
111	22.1605	super_scaffold_1
112	23.2004	super_scaffold_1
113	20.231	super_scaffold_1
114	21.1285	super_scaffold_1
115	21.9216	super_scaffold_1
116	23.8604	super_scaffold_1
117	22.2901	super_scaffold_1
118	23.6313	super_scaffold_1
119	22.6517	super_scaffold_1
120	22.9721	super_scaffold_1
121	19.3515	super_scaffold_1
122	22.4861	super_scaffold_1
123	18.6667	super_scaffold_1
124	17.5742	super_scaffold_1
125	16.8066	super_scaffold_1
126	16.7254	super_scaffold_1
127	16.9636	super_scaffold_1
128	16.5216	super_scaffold_1
129	16.3271	super_scaffold_1
130	16.5499	super_scaffold_1
131	16.6685	super_scaffold_1
132	21.0315	super_scaffold_1
133	24.3316	super_scaffold_1
134	24.9545	super_scaffold_1
135	22.2723	super_scaffold_1
136	20.0033	super_scaffold_1
137	22.8104	super_scaffold_1
138	24.72	super_scaffold_1
139	22.3014	super_scaffold_1
140	22.471	super_scaffold_1
141	22.2294	super_scaffold_1
142	21.5252	super_scaffold_1
143	22.1904	super_scaffold_1
144	21.7434	super_scaffold_1
145	22.1372	super_scaffold_1
146	24.4695	super_scaffold_1
147	21.9807	super_scaffold_1
148	24.826	super_scaffold_1
149	24.86	super_scaffold_1
150	25.2607	super_scaffold_1
151	23.3829	super_scaffold_1
152	22.6323	super_scaffold_1
153	22.6558	super_scaffold_1
154	24.5905	super_scaffold_1
155	24.3029	super_scaffold_1
156	23.1373	super_scaffold_1
157	26.0769	super_scaffold_1
158	23.2148	super_scaffold_1
159	21.7207	super_scaffold_1
160	23.7768	super_scaffold_1
161	4.37903	super_scaffold_1
162	4.43153	super_scaffold_1
163	3.19153	super_scaffold_1
164	6.38677	super_scaffold_1
165	6.99026	super_scaffold_1
166	5.62809	super_scaffold_1
167	6.14691	super_scaffold_1
168	6.46007	super_scaffold_1
169	6.92544	super_scaffold_1
170	7.02168	super_scaffold_1
171	7.28534	super_scaffold_1
172	5.46063	super_scaffold_1
173	7.9877	super_scaffold_1
174	5.24589	super_scaffold_1
175	6.85609	super_scaffold_1
176	7.06667	super_scaffold_1
177	7.94254	super_scaffold_1
178	9.9475	super_scaffold_1
179	10.453	super_scaffold_1
180	10.6902	super_scaffold_1
181	9.89471	super_scaffold_1
182	11.1886	super_scaffold_1
183	10.3242	super_scaffold_1
184	5.75215	super_scaffold_1
185	6.88531	super_scaffold_1
186	8.67165	super_scaffold_1
187	10.5597	super_scaffold_1
188	4.32858	super_scaffold_1
189	1.20982	super_scaffold_1
190	1.73826	super_scaffold_1
191	6.21719	super_scaffold_1
192	1.12314	super_scaffold_1
193	0.967548	super_scaffold_1
194	1.32505	super_scaffold_1
195	0.938415	super_scaffold_1
196	0.939313	super_scaffold_1
197	0.842625	super_scaffold_1
198	0.906948	super_scaffold_1
199	0.933573	super_scaffold_1
200	0.939661	super_scaffold_1
201	0.994241	super_scaffold_1
202	1.00716	super_scaffold_1
203	0.921336	super_scaffold_1
204	1.05146	super_scaffold_1
205	1.04418	super_scaffold_1
206	1.05633	super_scaffold_1
207	0.827484	super_scaffold_1
208	0.860133	super_scaffold_1
209	0.874142	super_scaffold_1
210	1.27133	super_scaffold_1
211	1.17548	super_scaffold_1
212	1.66593	super_scaffold_1
213	1.57679	super_scaffold_1
214	2.55045	super_scaffold_1
215	0.811508	super_scaffold_1
216	0.228052	super_scaffold_1
217	0.970727	super_scaffold_1
218	0.584111	super_scaffold_1
219	1.06364	super_scaffold_1
220	0.711113	super_scaffold_1
221	1.26475	super_scaffold_1
222	0.357359	super_scaffold_1
223	0.980442	super_scaffold_1
224	1.70061	super_scaffold_1
225	1.59461	super_scaffold_1
226	1.78916	super_scaffold_1
227	1.57713	super_scaffold_1
228	1.35971	super_scaffold_1
229	1.50838	super_scaffold_1
230	1.85818	super_scaffold_1
231	2.56518	super_scaffold_1
232	1.54729	super_scaffold_1
233	1.28022	super_scaffold_1
234	1.58123	super_scaffold_1
235	2.08847	super_scaffold_1
236	3.53443	super_scaffold_1
237	2.40947	super_scaffold_1
238	3.06504	super_scaffold_1
239	1.67699	super_scaffold_1
240	1.73404	super_scaffold_1
241	0.738445	super_scaffold_1
242	0.608214	super_scaffold_1
243	0.996752	super_scaffold_1
244	0.481542	super_scaffold_1
245	0.515068	super_scaffold_1
246	0.797042	super_scaffold_1
247	0.681521	super_scaffold_1
248	0.462787	super_scaffold_1
249	1.03225	super_scaffold_1
250	1.11661	super_scaffold_1
251	0.882783	super_scaffold_1
252	1.87127	super_scaffold_1
253	2.95846	super_scaffold_1
254	2.40038	super_scaffold_1
255	2.55089	super_scaffold_1
256	2.35265	super_scaffold_1
257	3.1874	super_scaffold_1
258	4.42185	super_scaffold_1
259	3.88078	super_scaffold_1
260	3.49642	super_scaffold_1
261	2.29638	super_scaffold_1
262	3.08557	super_scaffold_1
263	3.28572	super_scaffold_1
264	2.48544	super_scaffold_1
265	2.68148	super_scaffold_1
266	1.71399	super_scaffold_1
267	1.06203	super_scaffold_1
268	0.666173	super_scaffold_1
269	0.568969	super_scaffold_1
270	0.134662	super_scaffold_1
271	0.14502	super_scaffold_1
272	0.107087	super_scaffold_1
273	0.0270985	super_scaffold_1
274	0.0717694	super_scaffold_1
275	0.0893453	super_scaffold_1
276	0.116255	super_scaffold_1
277	0.132685	super_scaffold_1
278	0.136236	super_scaffold_1
279	0.244923	super_scaffold_1
280	0.228051	super_scaffold_1
281	0.268244	super_scaffold_1
282	0.683783	super_scaffold_1
283	0.609633	super_scaffold_1
284	1.02464	super_scaffold_1
285	0.902388	super_scaffold_1
286	1.47024	super_scaffold_1
287	0.906077	super_scaffold_1
288	1.13475	super_scaffold_1
289	1.29624	super_scaffold_1
290	0.854553	super_scaffold_1
291	0.506043	super_scaffold_1
292	0.223933	super_scaffold_1
293	0.367514	super_scaffold_1
294	0.271937	super_scaffold_1
295	0.656744	super_scaffold_1
296	0.235006	super_scaffold_1
297	0.218123	super_scaffold_1
298	0.238794	super_scaffold_1
299	0.260507	super_scaffold_1
300	0.149899	super_scaffold_1
301	0.135487	super_scaffold_1
302	0.433571	super_scaffold_1
303	0.431047	super_scaffold_1
304	0.300717	super_scaffold_1
305	0.336103	super_scaffold_1
306	0.689849	super_scaffold_1
307	2.60536	super_scaffold_1
308	2.64821	super_scaffold_1
309	2.37862	super_scaffold_1
310	3.13826	super_scaffold_1
311	3.22385	super_scaffold_1
312	4.99756	super_scaffold_1
313	4.79617	super_scaffold_1
314	3.10953	super_scaffold_1
315	3.18233	super_scaffold_1
316	2.45669	super_scaffold_1
317	3.27317	super_scaffold_1
318	2.80029	super_scaffold_1
319	3.57389	super_scaffold_1
320	5.08335	super_scaffold_1
321	3.66776	super_scaffold_1
322	2.81724	super_scaffold_1
323	3.87061	super_scaffold_1
324	3.70365	super_scaffold_1
325	2.9774	super_scaffold_1
326	3.35143	super_scaffold_1
327	4.15403	super_scaffold_1
328	4.91658	super_scaffold_1
329	8.19401	super_scaffold_1
330	7.46294	super_scaffold_1
331	9.36042	super_scaffold_1
332	7.95902	super_scaffold_1
333	9.0108	super_scaffold_1
334	7.83263	super_scaffold_1
335	7.9035	super_scaffold_1
336	9.25546	super_scaffold_1
337	9.83609	super_scaffold_1
338	6.70259	super_scaffold_1
339	10.2902	super_scaffold_1
340	8.33789	super_scaffold_1
341	9.67265	super_scaffold_1
342	9.95266	super_scaffold_1
343	12.9929	super_scaffold_1
344	9.72962	super_scaffold_1
345	7.1556	super_scaffold_1
346	8.09237	super_scaffold_1
347	6.03508	super_scaffold_1
348	4.21401	super_scaffold_1
349	5.30941	super_scaffold_1
350	4.20132	super_scaffold_1
351	4.08664	super_scaffold_1
352	2.55907	super_scaffold_1
353	3.39196	super_scaffold_1
354	3.39766	super_scaffold_1
355	3.91226	super_scaffold_1
356	2.75245	super_scaffold_1
357	3.09665	super_scaffold_1
358	4.34166	super_scaffold_1
359	3.04531	super_scaffold_1
360	2.84508	super_scaffold_1
361	3.20736	super_scaffold_1
362	2.51311	super_scaffold_1
363	2.91253	super_scaffold_1
364	2.56403	super_scaffold_1
365	2.0516	super_scaffold_1
366	1.31477	super_scaffold_1
367	0.446228	super_scaffold_1
368	0.366881	super_scaffold_1
369	0.5769	super_scaffold_1
370	0.693835	super_scaffold_1
371	0.301314	super_scaffold_1
372	0.276608	super_scaffold_1
373	0.155549	super_scaffold_1
374	0.168813	super_scaffold_1
375	0.15856	super_scaffold_1
376	0.15416	super_scaffold_1
377	0.213854	super_scaffold_1
378	0.250495	super_scaffold_1
379	0.208355	super_scaffold_1
380	0.155381	super_scaffold_1
381	0.153612	super_scaffold_1
382	0.197578	super_scaffold_1
383	0.425465	super_scaffold_1
384	0.349412	super_scaffold_1
385	0.301904	super_scaffold_1
386	0.24464	super_scaffold_1
387	0.325522	super_scaffold_1
388	0.275974	super_scaffold_1
389	0.273015	super_scaffold_1
390	0.281319	super_scaffold_1
391	0.283077	super_scaffold_1
392	0.545586	super_scaffold_1
393	0.607416	super_scaffold_1
394	0.785832	super_scaffold_1
395	0.777153	super_scaffold_1
396	0.783239	super_scaffold_1
397	0.861661	super_scaffold_1
398	0.923793	super_scaffold_1
399	1.01893	super_scaffold_1
400	0.922383	super_scaffold_1
401	0.934613	super_scaffold_1
402	1.07497	super_scaffold_1
403	1.02082	super_scaffold_1
404	1.13279	super_scaffold_1
405	1.29052	super_scaffold_1
406	1.0217	super_scaffold_1
407	0.88584	super_scaffold_1
408	1.20099	super_scaffold_1
409	0.841339	super_scaffold_1
410	0.206848	super_scaffold_1
411	0.245762	super_scaffold_1
412	0.462972	super_scaffold_1
413	0.716636	super_scaffold_1
414	0.390687	super_scaffold_1
415	0.324349	super_scaffold_1
416	0.32546	super_scaffold_1
417	0.334072	super_scaffold_1
418	0.821321	super_scaffold_1
419	0.697769	super_scaffold_1
420	1.31503	super_scaffold_1
421	0.786364	super_scaffold_1
422	0.353615	super_scaffold_1
423	0.63653	super_scaffold_1
424	0.212588	super_scaffold_1
425	0.362075	super_scaffold_1
426	0.905554	super_scaffold_1
427	0.373037	super_scaffold_1
428	0.341788	super_scaffold_1
429	0.339988	super_scaffold_1
430	0.404596	super_scaffold_1
431	0.295084	super_scaffold_1
432	0.302304	super_scaffold_1
433	0.393283	super_scaffold_1
434	0.307405	super_scaffold_1
435	0.672894	super_scaffold_1
436	0.293482	super_scaffold_1
437	0.0737459	super_scaffold_1
438	0.172832	super_scaffold_1
439	0.230612	super_scaffold_1
440	0.290457	super_scaffold_1
441	0.239855	super_scaffold_1
442	0.384225	super_scaffold_1
443	0.403726	super_scaffold_1
444	0.184461	super_scaffold_1
445	0.15041	super_scaffold_1
446	0.049025	super_scaffold_1
447	0.0379812	super_scaffold_1
448	0.0419229	super_scaffold_1
449	0.0499052	super_scaffold_1
450	0.0446886	super_scaffold_1
451	0.0310307	super_scaffold_1
452	0.0396973	super_scaffold_1
453	0.0308077	super_scaffold_1
454	0.0357197	super_scaffold_1
455	0.0667003	super_scaffold_1
456	0.0347351	super_scaffold_1
457	0.0324891	super_scaffold_1
458	0.0773573	super_scaffold_1
459	0.0208638	super_scaffold_1
460	0.0266687	super_scaffold_1
461	0.0291709	super_scaffold_1
462	0.0326491	super_scaffold_1
463	0.0695217	super_scaffold_1
464	0.0335202	super_scaffold_1
465	0.0277215	super_scaffold_1
466	0.0499626	super_scaffold_1
467	0.0203938	super_scaffold_1
468	0.0204609	super_scaffold_1
469	0.0213597	super_scaffold_1
470	0.0223038	super_scaffold_1
471	0.0223061	super_scaffold_1
472	0.0224945	super_scaffold_1
473	0.0238759	super_scaffold_1
474	0.022327	super_scaffold_1
475	0.0237339	super_scaffold_1
476	0.0718754	super_scaffold_1
477	0.0616621	super_scaffold_1
478	0.100146	super_scaffold_1
479	0.0598574	super_scaffold_1
480	0.0578591	super_scaffold_1
481	0.0541653	super_scaffold_1
482	0.0502225	super_scaffold_1
483	0.0803998	super_scaffold_1
484	0.0967762	super_scaffold_1
485	0.0607011	super_scaffold_1
486	0.0520568	super_scaffold_1
487	0.0586967	super_scaffold_1
488	0.0549489	super_scaffold_1
489	0.066458	super_scaffold_1
490	0.05875	super_scaffold_1
491	0.0841631	super_scaffold_1
492	0.0592193	super_scaffold_1
493	0.27528	super_scaffold_1
494	0.280066	super_scaffold_1
495	0.256713	super_scaffold_1
496	0.0639445	super_scaffold_1
497	0.0607059	super_scaffold_1
498	0.0529586	super_scaffold_1
499	0.0553637	super_scaffold_1
500	0.0507451	super_scaffold_1
501	0.641279	super_scaffold_1
502	0.0964589	super_scaffold_1
503	0.0637153	super_scaffold_1
504	0.0770494	super_scaffold_1
505	0.0736377	super_scaffold_1
506	0.152995	super_scaffold_1
507	0.625873	super_scaffold_1
508	0.111667	super_scaffold_1
509	0.0793286	super_scaffold_1
510	0.0782421	super_scaffold_1
511	0.0900742	super_scaffold_1
512	0.0936575	super_scaffold_1
513	0.117706	super_scaffold_1
514	0.0639432	super_scaffold_1
515	0.102147	super_scaffold_1
516	0.132605	super_scaffold_1
517	0.0894577	super_scaffold_1
518	0.0739421	super_scaffold_1
519	0.495176	super_scaffold_1
520	0.0776674	super_scaffold_1
521	0.0635919	super_scaffold_1
522	0.376206	super_scaffold_1
523	0.0667397	super_scaffold_1
524	0.0536013	super_scaffold_1
525	0.0502275	super_scaffold_1
526	0.0683702	super_scaffold_1
527	0.0524183	super_scaffold_1
528	0.0925006	super_scaffold_1
529	0.039653	super_scaffold_1
530	0.0213955	super_scaffold_1
531	0.0207745	super_scaffold_1
532	0.0229659	super_scaffold_1
533	0.0222959	super_scaffold_1
534	0.0322676	super_scaffold_1
535	0.0211407	super_scaffold_1
536	0.0221104	super_scaffold_1
537	0.0223738	super_scaffold_1
538	0.0212165	super_scaffold_1
539	0.0201447	super_scaffold_1
540	0.0202821	super_scaffold_1
541	0.0183504	super_scaffold_1
542	0.0283882	super_scaffold_1
543	0.0232878	super_scaffold_1
544	0.0183054	super_scaffold_1
545	0.0175169	super_scaffold_1
546	0.0189466	super_scaffold_1
547	0.0209398	super_scaffold_1
548	0.0192222	super_scaffold_1
549	0.0191685	super_scaffold_1
550	0.0176897	super_scaffold_1
551	0.0225491	super_scaffold_1
552	0.0240363	super_scaffold_1
553	0.027349	super_scaffold_1
554	0.0341457	super_scaffold_1
555	0.0290914	super_scaffold_1
556	0.0267335	super_scaffold_1
557	0.024626	super_scaffold_1
558	0.0225178	super_scaffold_1
559	0.0201613	super_scaffold_1
560	0.0268488	super_scaffold_1
561	0.0257773	super_scaffold_1
562	0.022924	super_scaffold_1
563	0.0255759	super_scaffold_1
564	0.0214285	super_scaffold_1
565	0.0233656	super_scaffold_1
566	0.024137	super_scaffold_1
567	0.0268731	super_scaffold_1
568	0.0229081	super_scaffold_1
569	0.0321734	super_scaffold_1
570	0.0244113	super_scaffold_1
571	0.0241347	super_scaffold_1
572	0.0228198	super_scaffold_1
573	0.026847	super_scaffold_1
574	0.0255935	super_scaffold_1
575	0.0316183	super_scaffold_1
576	0.0385866	super_scaffold_1
577	0.0313813	super_scaffold_1
578	0.0480986	super_scaffold_1
579	0.0539845	super_scaffold_1
580	0.0436022	super_scaffold_1
581	0.0249742	super_scaffold_1
582	0.036692	super_scaffold_1
583	0.0256262	super_scaffold_1
584	0.0207268	super_scaffold_1
585	0.019443	super_scaffold_1
586	0.0224953	super_scaffold_1
587	0.0192341	super_scaffold_1
588	0.0184168	super_scaffold_1
589	0.0186281	super_scaffold_1
590	0.0185765	super_scaffold_1
591	0.020072	super_scaffold_1
592	0.0199048	super_scaffold_1
593	0.0219239	super_scaffold_1
594	0.0310708	super_scaffold_1
595	0.0344861	super_scaffold_1
596	0.0341511	super_scaffold_1
597	0.0373247	super_scaffold_1
598	0.0313124	super_scaffold_1
599	0.034815	super_scaffold_1
600	0.0735681	super_scaffold_1
601	0.0324644	super_scaffold_1
602	0.0224341	super_scaffold_1
603	0.0222292	super_scaffold_1
604	0.0224413	super_scaffold_1
605	0.0232282	super_scaffold_1
606	0.024708	super_scaffold_1
607	0.0222134	super_scaffold_1
608	0.0234806	super_scaffold_1
609	0.0239474	super_scaffold_1
610	0.0256091	super_scaffold_1
611	0.0676446	super_scaffold_1
612	0.0647357	super_scaffold_1
613	0.138225	super_scaffold_1
614	0.137696	super_scaffold_1
615	0.134973	super_scaffold_1
616	0.131715	super_scaffold_1
617	0.202321	super_scaffold_1
618	0.166009	super_scaffold_1
619	0.16951	super_scaffold_1
620	0.103116	super_scaffold_1
621	0.0871633	super_scaffold_1
622	0.284595	super_scaffold_1
623	0.0691261	super_scaffold_1
624	0.0507564	super_scaffold_1
625	0.0844077	super_scaffold_1
626	0.0791459	super_scaffold_1
627	0.0842417	super_scaffold_1
628	0.0978525	super_scaffold_1
629	0.154396	super_scaffold_1
630	0.948276	super_scaffold_1
631	0.236617	super_scaffold_1
632	0.265827	super_scaffold_1
633	0.344488	super_scaffold_1
634	0.33893	super_scaffold_1
635	0.336958	super_scaffold_1
636	0.414476	super_scaffold_1
637	0.302681	super_scaffold_1
638	0.335689	super_scaffold_1
639	0.374006	super_scaffold_1
640	0.858185	super_scaffold_1
641	0.954044	super_scaffold_1
642	1.3025	super_scaffold_1
643	1.25466	super_scaffold_1
644	0.94706	super_scaffold_1
645	0.684008	super_scaffold_1
646	0.902014	super_scaffold_1
647	1.27987	super_scaffold_1
648	2.38034	super_scaffold_1
649	1.66662	super_scaffold_1
650	1.74806	super_scaffold_1
651	1.69646	super_scaffold_1
652	1.6135	super_scaffold_1
653	1.54387	super_scaffold_1
654	2.56228	super_scaffold_1
655	2.94096	super_scaffold_1
656	1.70954	super_scaffold_1
657	1.68173	super_scaffold_1
658	3.11977	super_scaffold_1
659	2.75006	super_scaffold_1
660	3.74824	super_scaffold_1
661	2.12927	super_scaffold_1
662	2.01191	super_scaffold_1
663	1.6991	super_scaffold_1
664	1.63793	super_scaffold_1
665	1.61593	super_scaffold_1
666	2.94375	super_scaffold_1
667	1.9218	super_scaffold_1
668	1.9873	super_scaffold_1
669	2.14141	super_scaffold_1
670	1.69771	super_scaffold_1
671	1.10865	super_scaffold_1
672	1.09613	super_scaffold_1
673	2.5145	super_scaffold_1
674	2.28691	super_scaffold_1
675	2.59209	super_scaffold_1
676	2.74463	super_scaffold_1
677	2.46445	super_scaffold_1
678	2.02669	super_scaffold_1
679	1.85436	super_scaffold_1
680	2.31512	super_scaffold_1
681	2.16522	super_scaffold_1
682	2.19939	super_scaffold_1
683	4.50991	super_scaffold_1
684	4.40919	super_scaffold_1
685	5.18156	super_scaffold_1
686	5.07919	super_scaffold_1
687	7.52561	super_scaffold_1
688	3.67299	super_scaffold_1
689	2.20665	super_scaffold_1
690	1.90398	super_scaffold_1
691	1.90288	super_scaffold_1
692	2.07711	super_scaffold_1
693	1.8544	super_scaffold_1
694	1.95178	super_scaffold_1
695	1.82218	super_scaffold_1
696	1.93494	super_scaffold_1
697	2.43834	super_scaffold_1
698	3.16532	super_scaffold_1
699	2.68956	super_scaffold_1
700	2.64732	super_scaffold_1
701	2.79569	super_scaffold_1
702	2.57344	super_scaffold_1
703	2.81762	super_scaffold_1
704	4.38657	super_scaffold_1
705	3.17767	super_scaffold_1
706	6.25141	super_scaffold_1
707	4.89176	super_scaffold_1
708	2.33158	super_scaffold_1
709	2.30605	super_scaffold_1
710	4.25222	super_scaffold_1
711	3.56099	super_scaffold_1
712	1.73366	super_scaffold_1
713	1.78668	super_scaffold_1
714	2.07913	super_scaffold_1
715	3.07091	super_scaffold_1
716	3.86882	super_scaffold_1
717	2.60756	super_scaffold_1
718	2.40163	super_scaffold_1
719	2.7568	super_scaffold_1
720	6.28065	super_scaffold_1
721	1.95045	super_scaffold_1
722	2.54055	super_scaffold_1
723	2.43947	super_scaffold_1
724	3.93138	super_scaffold_1
725	6.15846	super_scaffold_1
726	2.97362	super_scaffold_1
727	1.70571	super_scaffold_1
728	1.88179	super_scaffold_1
729	2.35681	super_scaffold_1
730	2.72068	super_scaffold_1
731	2.98826	super_scaffold_1
732	1.56575	super_scaffold_1
733	2.09605	super_scaffold_1
734	2.05449	super_scaffold_1
735	2.0227	super_scaffold_1
736	2.17025	super_scaffold_1
737	1.58126	super_scaffold_1
738	2.13543	super_scaffold_1
739	2.07699	super_scaffold_1
740	2.04966	super_scaffold_1
741	1.82966	super_scaffold_1
742	1.90486	super_scaffold_1
743	1.68542	super_scaffold_1
744	2.09643	super_scaffold_1
745	0.800884	super_scaffold_1
746	0.921855	super_scaffold_1
747	0.86579	super_scaffold_1
748	1.10835	super_scaffold_1
749	0.580472	super_scaffold_1
750	0.503845	super_scaffold_1
751	0.315523	super_scaffold_1
752	0.331922	super_scaffold_1
753	0.397112	super_scaffold_1
754	0.556676	super_scaffold_1
755	0.371269	super_scaffold_1
756	0.215001	super_scaffold_1
757	0.137316	super_scaffold_1
758	0.13289	super_scaffold_1
759	0.112701	super_scaffold_1
760	0.0669309	super_scaffold_1
761	0.0397101	super_scaffold_1
762	0.116636	super_scaffold_1
763	0.222811	super_scaffold_1
764	0.198543	super_scaffold_1
765	0.206059	super_scaffold_1
766	0.12579	super_scaffold_1
767	0.0574419	super_scaffold_1
768	0.0750813	super_scaffold_1
769	0.076138	super_scaffold_1
770	0.0644215	super_scaffold_1
771	0.0615578	super_scaffold_1
772	0.120882	super_scaffold_1
773	0.139566	super_scaffold_1
774	0.106774	super_scaffold_1
775	0.0667227	super_scaffold_1
776	0.048107	super_scaffold_1
777	0.0660604	super_scaffold_1
778	0.0611379	super_scaffold_1
779	0.106166	super_scaffold_1
780	0.0894056	super_scaffold_1
781	0.130881	super_scaffold_1
782	0.178445	super_scaffold_1
783	0.22486	super_scaffold_1
784	0.197941	super_scaffold_1
785	0.121948	super_scaffold_1
786	0.0941697	super_scaffold_1
787	0.0670141	super_scaffold_1
788	0.147165	super_scaffold_1
789	0.280213	super_scaffold_1
790	0.339815	super_scaffold_1
791	0.342615	super_scaffold_1
792	0.761837	super_scaffold_1
793	0.413038	super_scaffold_1
795	0.754793	super_scaffold_1
796	0.310783	super_scaffold_1
797	0.219861	super_scaffold_1
798	0.230757	super_scaffold_1
799	0.20936	super_scaffold_1
800	0.300143	super_scaffold_1
801	0.215149	super_scaffold_1
802	0.0969388	super_scaffold_1
803	0.145057	super_scaffold_1
804	0.163447	super_scaffold_1
805	0.190614	super_scaffold_1
806	0.703685	super_scaffold_1
808	0.540778	super_scaffold_1
809	0.736733	super_scaffold_1
810	0.547432	super_scaffold_1
811	0.468423	super_scaffold_1
812	0.0328137	super_scaffold_1
813	0.0358487	super_scaffold_1
814	0.0327147	super_scaffold_1
815	0.0363317	super_scaffold_1
816	0.0343146	super_scaffold_1
817	0.0294758	super_scaffold_1
818	0.0286406	super_scaffold_1
819	0.0309749	super_scaffold_1
820	0.0423247	super_scaffold_1
821	0.087698	super_scaffold_1
822	0.0623169	super_scaffold_1
823	0.0367656	super_scaffold_1
824	0.0499857	super_scaffold_1
825	0.0349466	super_scaffold_1
826	0.0312268	super_scaffold_1
827	0.0227897	super_scaffold_1
828	0.0215762	super_scaffold_1
829	0.0188672	super_scaffold_1
830	0.0190837	super_scaffold_1
831	0.0199924	super_scaffold_1
832	0.0425549	super_scaffold_1
833	0.148993	super_scaffold_1
840	0.480095	super_scaffold_1
841	0.0280763	super_scaffold_1
842	0.0194819	super_scaffold_1
843	0.0211759	super_scaffold_1
844	0.017135	super_scaffold_1
845	0.0281191	super_scaffold_1
846	0.0293969	super_scaffold_1
847	0.0304503	super_scaffold_1
848	0.0265079	super_scaffold_1
849	0.0263328	super_scaffold_1
850	0.0310981	super_scaffold_1
851	0.0303	super_scaffold_1
852	0.025698	super_scaffold_1
853	0.113581	super_scaffold_1
854	0.185335	super_scaffold_1
855	0.152341	super_scaffold_1
856	0.138891	super_scaffold_1
857	0.167467	super_scaffold_1
858	0.037498	super_scaffold_1
859	0.0466443	super_scaffold_1
860	0.0488475	super_scaffold_1
861	0.123863	super_scaffold_1
862	0.309316	super_scaffold_1
863	0.415851	super_scaffold_1
864	2.90533	super_scaffold_1
865	1.79482	super_scaffold_1
866	1.72877	super_scaffold_1
867	1.45519	super_scaffold_1
868	1.99922	super_scaffold_1
869	2.44574	super_scaffold_1
870	1.6364	super_scaffold_1
871	1.47089	super_scaffold_1
872	1.43784	super_scaffold_1
873	1.69268	super_scaffold_1
874	1.98063	super_scaffold_1
875	2.87073	super_scaffold_1
876	1.86362	super_scaffold_1
877	1.34541	super_scaffold_1
878	2.41053	super_scaffold_1
879	1.44823	super_scaffold_1
880	1.74655	super_scaffold_1
881	2.10331	super_scaffold_1
882	2.44245	super_scaffold_1
883	1.63685	super_scaffold_1
884	1.3121	super_scaffold_1
885	1.26328	super_scaffold_1
886	0.741239	super_scaffold_1
887	1.29787	super_scaffold_1
888	1.29679	super_scaffold_1
889	1.64324	super_scaffold_1
890	1.19317	super_scaffold_1
891	2.70079	super_scaffold_1
892	2.1956	super_scaffold_1
893	2.33075	super_scaffold_1
894	0.908315	super_scaffold_1
895	1.87087	super_scaffold_1
896	1.09676	super_scaffold_1
897	0.910173	super_scaffold_1
898	0.557893	super_scaffold_1
899	0.602036	super_scaffold_1
900	0.493862	super_scaffold_1
901	0.681457	super_scaffold_1
902	0.679498	super_scaffold_1
903	0.540257	super_scaffold_1
904	0.527792	super_scaffold_1
905	0.524705	super_scaffold_1
906	0.716493	super_scaffold_1
907	0.745844	super_scaffold_1
908	0.693476	super_scaffold_1
909	0.598944	super_scaffold_1
910	0.504653	super_scaffold_1
911	0.567573	super_scaffold_1
912	0.563865	super_scaffold_1
913	0.638556	super_scaffold_1
914	1.06324	super_scaffold_1
915	1.20786	super_scaffold_1
916	1.51976	super_scaffold_1
917	1.1716	super_scaffold_1
918	1.62422	super_scaffold_1
919	1.7959	super_scaffold_1
920	2.04139	super_scaffold_1
921	3.61457	super_scaffold_1
922	6.43476	super_scaffold_1
923	7.65843	super_scaffold_1
924	7.33693	super_scaffold_1
925	9.11446	super_scaffold_1
926	7.68085	super_scaffold_1
927	9.7771	super_scaffold_1
928	8.16057	super_scaffold_1
929	8.2435	super_scaffold_1
930	13.2618	super_scaffold_1
931	8.22933	super_scaffold_1
932	9.75169	super_scaffold_1
933	4.78414	super_scaffold_1
934	6.37732	super_scaffold_1
935	4.94563	super_scaffold_1
936	4.55176	super_scaffold_1
937	6.8256	super_scaffold_1
938	7.15875	super_scaffold_1
939	6.90557	super_scaffold_1
940	6.29234	super_scaffold_1
941	7.80785	super_scaffold_1
942	7.24919	super_scaffold_1
943	12.0092	super_scaffold_1
944	9.19439	super_scaffold_1
945	5.4485	super_scaffold_1
946	7.57508	super_scaffold_1
947	8.62003	super_scaffold_1
948	7.81019	super_scaffold_1
949	5.96664	super_scaffold_1
950	4.38321	super_scaffold_1
951	1.79377	super_scaffold_1
952	2.52015	super_scaffold_1
953	2.423	super_scaffold_1
954	2.53405	super_scaffold_1
955	1.66706	super_scaffold_1
956	1.89691	super_scaffold_1
957	1.99336	super_scaffold_1
958	2.9538	super_scaffold_1
959	2.42763	super_scaffold_1
960	1.64548	super_scaffold_1
961	2.17596	super_scaffold_1
962	2.82008	super_scaffold_1
963	2.05103	super_scaffold_1
964	3.25337	super_scaffold_1
965	3.66446	super_scaffold_1
966	4.10764	super_scaffold_1
967	7.37144	super_scaffold_1
968	5.31509	super_scaffold_1
969	6.17053	super_scaffold_1
970	7.44107	super_scaffold_1
971	9.2565	super_scaffold_1
972	7.64237	super_scaffold_1
973	6.44626	super_scaffold_1
974	8.384	super_scaffold_1
975	8.14065	super_scaffold_1
976	7.69201	super_scaffold_1
977	8.82797	super_scaffold_1
978	10.7565	super_scaffold_1
979	10.9931	super_scaffold_1
980	9.44961	super_scaffold_1
981	9.06289	super_scaffold_1
982	9.5141	super_scaffold_1
983	10.4482	super_scaffold_1
984	12.2407	super_scaffold_1
985	13.1512	super_scaffold_1
986	15.0617	super_scaffold_1
987	14.5809	super_scaffold_1
988	13.0368	super_scaffold_1
989	10.8928	super_scaffold_1
990	12.839	super_scaffold_1
991	12.2599	super_scaffold_1
992	9.48269	super_scaffold_1
993	12.863	super_scaffold_1
994	12.8053	super_scaffold_1
995	8.69306	super_scaffold_1
996	12.2353	super_scaffold_1
997	12.1451	super_scaffold_1
998	9.4063	super_scaffold_1
999	8.53256	super_scaffold_1
1000	8.50458	super_scaffold_1
1001	8.36025	super_scaffold_1
1002	7.80997	super_scaffold_1
1003	9.87173	super_scaffold_1
1004	7.55509	super_scaffold_1
1005	7.42655	super_scaffold_1
1006	6.53592	super_scaffold_1
1007	10.1105	super_scaffold_1
1008	11.1026	super_scaffold_1
1009	8.24169	super_scaffold_1
1010	5.39665	super_scaffold_1
1011	1.67687	super_scaffold_1
1012	1.4453	super_scaffold_1
1013	1.53219	super_scaffold_1
1014	1.76162	super_scaffold_1
1015	1.6383	super_scaffold_1
1016	1.40913	super_scaffold_1
1017	1.71218	super_scaffold_1
1018	1.79005	super_scaffold_1
1019	2.20762	super_scaffold_1
1020	1.6218	super_scaffold_1
1021	1.54106	super_scaffold_1
1022	1.51633	super_scaffold_1
1023	1.4284	super_scaffold_1
1024	1.60269	super_scaffold_1
1025	3.87933	super_scaffold_1
1026	1.92404	super_scaffold_1
1027	2.93917	super_scaffold_1
1028	2.975	super_scaffold_1
1029	2.37673	super_scaffold_1
1030	2.1425	super_scaffold_1
1031	1.64546	super_scaffold_1
1032	0.850712	super_scaffold_1
1033	1.61521	super_scaffold_1
1034	1.22803	super_scaffold_1
1035	1.18894	super_scaffold_1
1036	0.898725	super_scaffold_1
1037	0.835138	super_scaffold_1
1038	1.02697	super_scaffold_1
1039	0.845603	super_scaffold_1
1040	0.764868	super_scaffold_1
1041	0.882767	super_scaffold_1
1042	0.870317	super_scaffold_1
1043	0.798211	super_scaffold_1
1044	0.785073	super_scaffold_1
1045	0.845194	super_scaffold_1
1046	0.544312	super_scaffold_1
1047	1.0834	super_scaffold_1
1048	1.16189	super_scaffold_1
1049	1.25169	super_scaffold_1
1050	1.34602	super_scaffold_1
1051	1.22103	super_scaffold_1
1052	1.29185	super_scaffold_1
1053	1.12906	super_scaffold_1
1054	1.60657	super_scaffold_1
1055	3.62664	super_scaffold_1
1056	2.09781	super_scaffold_1
1057	2.28495	super_scaffold_1
1058	6.44076	super_scaffold_1
1059	6.38699	super_scaffold_1
1060	5.51557	super_scaffold_1
1061	3.87165	super_scaffold_1
1062	5.58523	super_scaffold_1
1063	3.36486	super_scaffold_1
1064	11.1706	super_scaffold_1
1065	7.52494	super_scaffold_1
1066	3.53419	super_scaffold_1
1067	4.47779	super_scaffold_1
1068	3.92468	super_scaffold_1
1069	3.40051	super_scaffold_1
1070	3.58401	super_scaffold_1
1071	4.75817	super_scaffold_1
1072	4.36371	super_scaffold_1
1073	5.77816	super_scaffold_1
1074	3.72194	super_scaffold_1
1075	7.54018	super_scaffold_1
1076	13.2607	super_scaffold_1
1077	12.5723	super_scaffold_1
1078	9.8378	super_scaffold_1
1079	7.51805	super_scaffold_1
1080	7.3004	super_scaffold_1
1081	8.22115	super_scaffold_1
1082	12.7098	super_scaffold_1
1083	11.8515	super_scaffold_1
1084	11.7447	super_scaffold_1
1085	8.95982	super_scaffold_1
1086	10.4028	super_scaffold_1
1087	10.2838	super_scaffold_1
1088	9.99309	super_scaffold_1
1089	13.0709	super_scaffold_1
1090	9.30071	super_scaffold_1
1091	14.0526	super_scaffold_1
1092	11.8254	super_scaffold_1
1093	10.396	super_scaffold_1
1094	10.8987	super_scaffold_1
1095	11.5994	super_scaffold_1
1096	10.8238	super_scaffold_1
1097	9.73807	super_scaffold_1
1098	10.7482	super_scaffold_1
1099	11.2898	super_scaffold_1
1100	12.1857	super_scaffold_1
1101	10.6777	super_scaffold_1
1102	14.7679	super_scaffold_1
1103	14.2574	super_scaffold_1
1104	17.5093	super_scaffold_1
1105	14.3426	super_scaffold_1
1106	9.98271	super_scaffold_1
1107	10.7582	super_scaffold_1
1108	10.5634	super_scaffold_1
1109	10.2337	super_scaffold_1
1110	8.91654	super_scaffold_1
1111	9.65066	super_scaffold_1
1112	9.23589	super_scaffold_1
1113	12.6159	super_scaffold_1
1114	13.1129	super_scaffold_1
1115	15.2843	super_scaffold_1
1116	16.2583	super_scaffold_1
1117	9.98682	super_scaffold_1
1118	12.8794	super_scaffold_1
1119	14.735	super_scaffold_1
1120	9.96643	super_scaffold_1
1121	15.9274	super_scaffold_1
1122	16.5602	super_scaffold_1
1123	15.4458	super_scaffold_1
1124	14.3849	super_scaffold_1
1125	15.3177	super_scaffold_1
1126	13.2721	super_scaffold_1
1127	15.4441	super_scaffold_1
1128	12.4991	super_scaffold_1
1129	13.202	super_scaffold_1
1130	14.5982	super_scaffold_1
1131	11.4972	super_scaffold_1
1132	11.2989	super_scaffold_1
1133	12.7223	super_scaffold_1
1134	13.3206	super_scaffold_1
1135	13.0499	super_scaffold_1
1136	12.3755	super_scaffold_1
1137	14.4603	super_scaffold_1
1138	14.9514	super_scaffold_1
1139	17.8873	super_scaffold_1
1140	14.611	super_scaffold_1
1141	13.9229	super_scaffold_1
1142	13.1101	super_scaffold_1
1143	11.7799	super_scaffold_1
1144	11.4622	super_scaffold_1
1145	10.6307	super_scaffold_1
1146	4.1305	super_scaffold_1
1147	2.77588	super_scaffold_1
1148	2.39021	super_scaffold_1
1149	2.47719	super_scaffold_1
1150	2.16773	super_scaffold_1
1151	2.41903	super_scaffold_1
1152	2.39947	super_scaffold_1
1153	3.28685	super_scaffold_1
1154	2.57422	super_scaffold_1
1155	2.83663	super_scaffold_1
1156	2.36258	super_scaffold_1
1157	3.33036	super_scaffold_1
1158	9.65818	super_scaffold_1
1159	9.94289	super_scaffold_1
1160	12.1619	super_scaffold_1
1161	10.8442	super_scaffold_1
1162	12.1003	super_scaffold_1
1163	14.9823	super_scaffold_1
1164	13.753	super_scaffold_1
1165	13.4805	super_scaffold_1
1166	9.64629	super_scaffold_1
1167	9.78215	super_scaffold_1
1168	9.51416	super_scaffold_1
1169	10.8607	super_scaffold_1
1170	12.1543	super_scaffold_1
1171	13.1288	super_scaffold_1
1172	11.4129	super_scaffold_1
1173	12.7329	super_scaffold_1
1174	16.5187	super_scaffold_1
1175	16.6772	super_scaffold_1
1176	16.6648	super_scaffold_1
1177	14.6021	super_scaffold_1
1178	16.9838	super_scaffold_1
1179	14.8195	super_scaffold_1
1180	13.7523	super_scaffold_1
1181	11.9656	super_scaffold_1
1182	12.3884	super_scaffold_1
1183	12.212	super_scaffold_1
1184	10.3988	super_scaffold_1
1185	3.03259	super_scaffold_1
1186	2.47163	super_scaffold_1
1187	3.04346	super_scaffold_1
1188	3.33975	super_scaffold_1
1189	2.13913	super_scaffold_1
1190	1.905	super_scaffold_1
1191	1.75457	super_scaffold_1
1192	1.56851	super_scaffold_1
1193	3.22562	super_scaffold_1
1194	2.90441	super_scaffold_1
1195	2.39729	super_scaffold_1
1196	3.27648	super_scaffold_1
1197	2.95005	super_scaffold_1
1198	7.06242	super_scaffold_1
1199	2.0337	super_scaffold_1
1200	5.87397	super_scaffold_1
1201	2.90407	super_scaffold_1
1202	8.89538	super_scaffold_1
1203	13.5037	super_scaffold_1
1204	11.5654	super_scaffold_1
1205	8.92164	super_scaffold_1
1206	8.32272	super_scaffold_1
1207	12.6133	super_scaffold_1
1208	13.9773	super_scaffold_1
1209	13.3052	super_scaffold_1
1210	15.4753	super_scaffold_1
1211	13.207	super_scaffold_1
1212	9.84947	super_scaffold_1
1213	13.3119	super_scaffold_1
1214	11.0593	super_scaffold_1
1215	15.9549	super_scaffold_1
1216	15.8606	super_scaffold_1
1217	15.1441	super_scaffold_1
1218	13.6486	super_scaffold_1
1219	12.2863	super_scaffold_1
1220	10.251	super_scaffold_1
1221	9.94225	super_scaffold_1
1222	9.58499	super_scaffold_1
1223	7.15286	super_scaffold_1
1224	8.25832	super_scaffold_1
1225	9.20784	super_scaffold_1
1226	8.88761	super_scaffold_1
1227	8.47625	super_scaffold_1
1228	9.03069	super_scaffold_1
1229	9.20092	super_scaffold_1
1230	12.4022	super_scaffold_1
1231	11.7834	super_scaffold_1
1232	12.4812	super_scaffold_1
1233	9.32305	super_scaffold_1
1234	8.23828	super_scaffold_1
1235	8.79378	super_scaffold_1
1236	9.03924	super_scaffold_1
1237	9.06485	super_scaffold_1
1238	11.0609	super_scaffold_1
1239	10.4518	super_scaffold_1
1240	9.29588	super_scaffold_1
1241	8.48979	super_scaffold_1
1242	7.88033	super_scaffold_1
1243	9.56072	super_scaffold_1
1244	8.63544	super_scaffold_1
1245	7.71576	super_scaffold_1
1246	9.32681	super_scaffold_1
1247	8.8399	super_scaffold_1
1248	8.23036	super_scaffold_1
1249	6.4058	super_scaffold_1
1250	8.39256	super_scaffold_1
1251	10.9774	super_scaffold_1
1252	10.6416	super_scaffold_1
1253	8.20286	super_scaffold_1
1254	7.86687	super_scaffold_1
1255	8.54955	super_scaffold_1
1256	8.90386	super_scaffold_1
1257	13.1389	super_scaffold_1
1258	8.28522	super_scaffold_1
1259	7.59573	super_scaffold_1
1260	7.14258	super_scaffold_1
1261	9.92718	super_scaffold_1
1262	8.33531	super_scaffold_1
1263	12.1601	super_scaffold_1
1264	13.3327	super_scaffold_1
1265	17.3396	super_scaffold_1
1266	17.3781	super_scaffold_1
1267	10.8392	super_scaffold_1
1268	11.72	super_scaffold_1
1269	12.1044	super_scaffold_1
1270	14.0128	super_scaffold_1
1271	12.3664	super_scaffold_1
1272	14.0578	super_scaffold_1
1273	11.4039	super_scaffold_1
1274	12.1587	super_scaffold_1
1275	10.1265	super_scaffold_1
1276	13.1548	super_scaffold_1
1277	11.3392	super_scaffold_1
1278	8.93869	super_scaffold_1
1279	10.1844	super_scaffold_1
1280	10.2343	super_scaffold_1
1281	10.1077	super_scaffold_1
1282	13.1976	super_scaffold_1
1283	9.54319	super_scaffold_1
1284	6.71139	super_scaffold_1
1285	1.91417	super_scaffold_1
1286	3.98516	super_scaffold_1
1287	2.11082	super_scaffold_1
1288	2.62594	super_scaffold_1
1289	1.80336	super_scaffold_1
1290	2.11287	super_scaffold_1
1291	3.25975	super_scaffold_1
1292	2.18724	super_scaffold_1
1293	2.37689	super_scaffold_1
1294	2.02919	super_scaffold_1
1295	3.41573	super_scaffold_1
1296	2.529	super_scaffold_1
1297	1.84488	super_scaffold_1
1298	1.89982	super_scaffold_1
1299	2.13172	super_scaffold_1
1300	2.12129	super_scaffold_1
1301	3.06208	super_scaffold_1
1302	2.01631	super_scaffold_1
1303	2.20875	super_scaffold_1
1304	2.2104	super_scaffold_1
1305	2.01131	super_scaffold_1
1306	2.29747	super_scaffold_1
1307	4.17686	super_scaffold_1
1308	8.11804	super_scaffold_1
1309	6.74745	super_scaffold_1
1310	13.6537	super_scaffold_1
1311	9.45511	super_scaffold_1
1312	8.84033	super_scaffold_1
1313	8.12876	super_scaffold_1
1314	6.89708	super_scaffold_1
1315	7.69709	super_scaffold_1
1316	10.8933	super_scaffold_1
1317	9.76525	super_scaffold_1
1318	7.2512	super_scaffold_1
1319	6.25847	super_scaffold_1
1320	5.62947	super_scaffold_1
1321	0.874576	super_scaffold_1
1322	1.09263	super_scaffold_1
1323	1.35624	super_scaffold_1
1324	1.22282	super_scaffold_1
1325	0.961521	super_scaffold_1
1326	1.12566	super_scaffold_1
1327	1.194	super_scaffold_1
1328	1.29032	super_scaffold_1
1329	1.37364	super_scaffold_1
1330	1.9715	super_scaffold_1
1331	2.63713	super_scaffold_1
1332	4.40973	super_scaffold_1
1333	1.95501	super_scaffold_1
1334	2.969	super_scaffold_1
1335	1.9827	super_scaffold_1
1336	1.32241	super_scaffold_1
1337	1.2256	super_scaffold_1
1338	1.11286	super_scaffold_1
1339	0.999505	super_scaffold_1
1340	1.26548	super_scaffold_1
1341	1.00411	super_scaffold_1
1342	0.940312	super_scaffold_1
1343	0.9721	super_scaffold_1
1344	1.28375	super_scaffold_1
1345	0.977164	super_scaffold_1
1346	1.01686	super_scaffold_1
1347	2.03461	super_scaffold_1
1348	1.93324	super_scaffold_1
1349	7.56466	super_scaffold_1
1350	9.49924	super_scaffold_1
1351	9.02034	super_scaffold_1
1352	8.89505	super_scaffold_1
1353	9.15906	super_scaffold_1
1354	9.03699	super_scaffold_1
1355	10.4038	super_scaffold_1
1356	11.4588	super_scaffold_1
1357	12.8015	super_scaffold_1
1358	11.6611	super_scaffold_1
1359	12.8239	super_scaffold_1
1360	12.1116	super_scaffold_1
1361	12.4773	super_scaffold_1
1362	10.7069	super_scaffold_1
1363	11.8303	super_scaffold_1
1364	13.277	super_scaffold_1
1365	15.9701	super_scaffold_1
1366	11.9299	super_scaffold_1
1367	15.3541	super_scaffold_1
1368	16.7802	super_scaffold_1
1369	12.7953	super_scaffold_1
1370	13.8193	super_scaffold_1
1371	15.4032	super_scaffold_1
1372	9.50107	super_scaffold_1
1373	8.87999	super_scaffold_1
1374	9.26301	super_scaffold_1
1375	9.05419	super_scaffold_1
1376	9.1883	super_scaffold_1
1377	12.4684	super_scaffold_1
1378	15.0297	super_scaffold_1
1379	16.1551	super_scaffold_1
1380	14.9194	super_scaffold_1
1381	14.6557	super_scaffold_1
1382	11.5414	super_scaffold_1
1383	13.4086	super_scaffold_1
1384	13.7289	super_scaffold_1
1385	10.8592	super_scaffold_1
1386	11.671	super_scaffold_1
1387	12.3469	super_scaffold_1
1388	12.609	super_scaffold_1
1389	2.0269	super_scaffold_1
1390	5.22028	super_scaffold_1
1391	1.81461	super_scaffold_1
1392	0.983253	super_scaffold_1
1393	4.17047	super_scaffold_1
1394	4.93939	super_scaffold_1
1395	7.9242	super_scaffold_1
1396	6.88969	super_scaffold_1
1397	9.65323	super_scaffold_1
1398	10.2349	super_scaffold_1
1399	12.6213	super_scaffold_1
1400	9.80818	super_scaffold_1
1401	12.4847	super_scaffold_1
1402	19.2805	super_scaffold_1
1403	18.1201	super_scaffold_1
1404	13.0891	super_scaffold_1
1405	13.7213	super_scaffold_1
1406	12.1366	super_scaffold_1
1407	16.1985	super_scaffold_1
1408	10.3616	super_scaffold_1
1409	9.96735	super_scaffold_1
1410	9.84004	super_scaffold_1
1411	11.1106	super_scaffold_1
1412	10.3049	super_scaffold_1
1413	9.22476	super_scaffold_1
1414	9.04325	super_scaffold_1
1415	10.9607	super_scaffold_1
1416	9.63822	super_scaffold_1
1417	10.1853	super_scaffold_1
1418	10.4137	super_scaffold_1
1419	9.89552	super_scaffold_1
1420	11.5691	super_scaffold_1
1421	15.1393	super_scaffold_1
1422	11.5605	super_scaffold_1
1423	9.36925	super_scaffold_1
1424	8.32861	super_scaffold_1
1425	8.1755	super_scaffold_1
1426	7.99766	super_scaffold_1
1427	8.1277	super_scaffold_1
1428	9.30499	super_scaffold_1
1429	7.98469	super_scaffold_1
1430	8.12485	super_scaffold_1
1431	8.21406	super_scaffold_1
1432	8.83039	super_scaffold_1
1433	9.47691	super_scaffold_1
1434	8.16631	super_scaffold_1
1435	8.23346	super_scaffold_1
1436	9.31992	super_scaffold_1
1437	10.8481	super_scaffold_1
1438	11.4712	super_scaffold_1
1439	9.81915	super_scaffold_1
1440	10.0326	super_scaffold_1
1441	2.8085	super_scaffold_1
1442	1.66751	super_scaffold_1
1443	1.51747	super_scaffold_1
1444	1.1321	super_scaffold_1
1445	1.17665	super_scaffold_1
1446	1.10732	super_scaffold_1
1447	1.05231	super_scaffold_1
1448	1.0133	super_scaffold_1
1449	1.15052	super_scaffold_1
1450	1.59891	super_scaffold_1
1451	1.45185	super_scaffold_1
1453	1.64029	super_scaffold_1
1454	1.35334	super_scaffold_1
1455	1.37475	super_scaffold_1
1456	1.55948	super_scaffold_1
1457	1.47104	super_scaffold_1
1458	1.43734	super_scaffold_1
1459	1.44785	super_scaffold_1
1460	1.72042	super_scaffold_1
1461	1.51056	super_scaffold_1
1462	1.5117	super_scaffold_1
1463	1.46138	super_scaffold_1
1464	1.51192	super_scaffold_1
1465	1.64638	super_scaffold_1
1466	1.44362	super_scaffold_1
1467	1.58774	super_scaffold_1
1468	1.74346	super_scaffold_1
1469	1.33358	super_scaffold_1
1470	1.42033	super_scaffold_1
1471	1.45992	super_scaffold_1
1472	2.0586	super_scaffold_1
1473	1.93032	super_scaffold_1
1474	1.57522	super_scaffold_1
1475	1.57447	super_scaffold_1
1476	1.83892	super_scaffold_1
1477	1.62961	super_scaffold_1
1478	1.721	super_scaffold_1
1479	2.80352	super_scaffold_1
1480	2.50935	super_scaffold_1
1481	4.25631	super_scaffold_1
1482	13.2695	super_scaffold_1
1483	13.0165	super_scaffold_1
1484	13.3375	super_scaffold_1
1485	16.1218	super_scaffold_1
1486	13.6979	super_scaffold_1
1487	15.223	super_scaffold_1
1488	16.8222	super_scaffold_1
1489	16.781	super_scaffold_1
1490	17.6031	super_scaffold_1
1491	14.8615	super_scaffold_1
1492	17.2862	super_scaffold_1
1493	14.5098	super_scaffold_1
1494	15.4523	super_scaffold_1
1495	17.3115	super_scaffold_1
1496	16.3689	super_scaffold_1
1497	17.8011	super_scaffold_1
1498	30.7475	super_scaffold_1
1499	34.8926	super_scaffold_1
1500	34.8312	super_scaffold_1
1501	37.053	super_scaffold_1
1502	38.3055	super_scaffold_1
1503	37.8872	super_scaffold_1
1504	35.1465	super_scaffold_1
1505	36.83	super_scaffold_1
1506	35.8465	super_scaffold_1
1507	39.1978	super_scaffold_1
1508	38.1894	super_scaffold_1
1509	39.5359	super_scaffold_1
1510	37.0609	super_scaffold_1
1511	34.0723	super_scaffold_1
1512	37.8449	super_scaffold_1
1513	39.5129	super_scaffold_1
1514	39.6684	super_scaffold_1
1515	37.8679	super_scaffold_1
1516	36.9206	super_scaffold_1
1517	36.7729	super_scaffold_1
1518	36.1644	super_scaffold_1
1519	33.4233	super_scaffold_1
1520	37.2123	super_scaffold_1
1521	37.4329	super_scaffold_1
1522	34.645	super_scaffold_1
1523	38.8287	super_scaffold_1
1524	36.6152	super_scaffold_1
1525	39.8588	super_scaffold_1
1526	37.4167	super_scaffold_1
1527	36.6263	super_scaffold_1
1528	37.9464	super_scaffold_1
1529	36.101	super_scaffold_1
1530	36.5445	super_scaffold_1
1531	37.2593	super_scaffold_1
1532	36.6367	super_scaffold_1
1533	36.7191	super_scaffold_1
1534	38.7528	super_scaffold_1
1535	47.5587	super_scaffold_1
1536	44.7695	super_scaffold_1
1537	45.2163	super_scaffold_1
1538	44.0305	super_scaffold_1
1539	38.5111	super_scaffold_1
1540	39.4425	super_scaffold_1
1541	39.57	super_scaffold_1
1542	39.2903	super_scaffold_1
1543	38.662	super_scaffold_1
1544	38.7268	super_scaffold_1
1545	38.5063	super_scaffold_1
1546	47.1506	super_scaffold_1
1547	47.5733	super_scaffold_1
1548	47.712	super_scaffold_1
1549	47.8546	super_scaffold_1
1550	47.4665	super_scaffold_1
1551	47.8523	super_scaffold_1
1552	49.6008	super_scaffold_1
1553	47.8503	super_scaffold_1
1554	47.3835	super_scaffold_1
1555	48.4329	super_scaffold_1
1556	48.2495	super_scaffold_1
1557	47.2323	super_scaffold_1
1558	47.7285	super_scaffold_1
1559	46.6397	super_scaffold_1
1560	48.2274	super_scaffold_1
1561	39.074	super_scaffold_1
1562	38.3983	super_scaffold_1
1563	38.4461	super_scaffold_1
1564	38.4846	super_scaffold_1
1565	38.9485	super_scaffold_1
1566	38.1704	super_scaffold_1
1567	38.47	super_scaffold_1
1568	39.1051	super_scaffold_1
1569	38.7654	super_scaffold_1
1570	39.7599	super_scaffold_1
1571	39.0008	super_scaffold_1
1572	38.9815	super_scaffold_1
1573	39.3834	super_scaffold_1
1574	38.6635	super_scaffold_1
1575	38.0102	super_scaffold_1
1576	38.4355	super_scaffold_1
1577	39.8896	super_scaffold_1
1578	44.645	super_scaffold_1
1579	46.3195	super_scaffold_1
1580	46.172	super_scaffold_1
1581	44.594	super_scaffold_1
1582	46.0173	super_scaffold_1
1583	47.474	super_scaffold_1
1584	44.6071	super_scaffold_1
1585	46.3262	super_scaffold_1
1586	47.0045	super_scaffold_1
1587	47.1356	super_scaffold_1
1588	45.9405	super_scaffold_1
1589	48.0762	super_scaffold_1
1590	49.0721	super_scaffold_1
1591	48.9919	super_scaffold_1
1592	54.4338	super_scaffold_1
1593	56.8994	super_scaffold_1
1594	57.8487	super_scaffold_1
1595	51.7313	super_scaffold_1
1596	58.7535	super_scaffold_1
1597	56.1499	super_scaffold_1
1598	57.6419	super_scaffold_1
1599	57.3282	super_scaffold_1
1600	57.2651	super_scaffold_1
1601	57.0615	super_scaffold_1
1602	58.4921	super_scaffold_1
1603	57.0153	super_scaffold_1
1604	59.0521	super_scaffold_1
1605	58.8855	super_scaffold_1
1606	58.6508	super_scaffold_1
1607	58.791	super_scaffold_1
1608	58.0516	super_scaffold_1
1609	58.5417	super_scaffold_1
1610	59.7624	super_scaffold_1
1611	57.5995	super_scaffold_1
1612	59.0091	super_scaffold_1
1613	58.8753	super_scaffold_1
1614	57.5582	super_scaffold_1
1615	58.7284	super_scaffold_1
1616	58.8878	super_scaffold_1
1617	58.9533	super_scaffold_1
1618	59.3726	super_scaffold_1
1619	59.6923	super_scaffold_1
1620	58.263	super_scaffold_1
1621	60.1199	super_scaffold_1
1622	59.127	super_scaffold_1
1623	60.0606	super_scaffold_1
1624	60.9961	super_scaffold_1
1625	60.5247	super_scaffold_1
1626	43.8839	super_scaffold_1
1627	42.3898	super_scaffold_1
1628	41.7522	super_scaffold_1
1629	40.5079	super_scaffold_1
1630	41.9318	super_scaffold_1
1631	41.0908	super_scaffold_1
1632	39.9325	super_scaffold_1
1633	40.4273	super_scaffold_1
1634	37.6704	super_scaffold_1
1635	40.1624	super_scaffold_1
1636	40.2324	super_scaffold_1
1637	30.1697	super_scaffold_1
1638	12.4958	super_scaffold_1
1639	12.5339	super_scaffold_1
1642	12.2609	super_scaffold_1
1643	12.4436	super_scaffold_1
1644	11.9556	super_scaffold_1
1646	12.6808	super_scaffold_1
1647	12.0709	super_scaffold_1
1648	12.6194	super_scaffold_1
1649	12.28	super_scaffold_1
1650	12.2513	super_scaffold_1
1651	13.9802	super_scaffold_1
1652	19.548	super_scaffold_1
1653	23.5824	super_scaffold_1
1654	12.9949	super_scaffold_1
1655	29.8425	super_scaffold_1
1656	29.294	super_scaffold_1
1657	15.7043	super_scaffold_1
0	58.734	scaffold_4_arrow_ctg1
1	54.4769	scaffold_4_arrow_ctg1
2	47.5859	scaffold_4_arrow_ctg1
3	50.9916	scaffold_4_arrow_ctg1
4	55.7299	scaffold_4_arrow_ctg1
5	58.2176	scaffold_4_arrow_ctg1
6	56.3762	scaffold_4_arrow_ctg1
7	57.8797	scaffold_4_arrow_ctg1
8	57.946	scaffold_4_arrow_ctg1
9	58.8473	scaffold_4_arrow_ctg1
10	58.7507	scaffold_4_arrow_ctg1
11	58.924	scaffold_4_arrow_ctg1
12	60.6855	scaffold_4_arrow_ctg1
13	58.5881	scaffold_4_arrow_ctg1
14	56.767	scaffold_4_arrow_ctg1
15	59.053	scaffold_4_arrow_ctg1
16	58.5932	scaffold_4_arrow_ctg1
17	56.2928	scaffold_4_arrow_ctg1
18	59.694	scaffold_4_arrow_ctg1
19	58.4292	scaffold_4_arrow_ctg1
20	57.2272	scaffold_4_arrow_ctg1
21	56.516	scaffold_4_arrow_ctg1
22	58.4332	scaffold_4_arrow_ctg1
23	56.0067	scaffold_4_arrow_ctg1
24	56.98	scaffold_4_arrow_ctg1
25	56.8806	scaffold_4_arrow_ctg1
26	57.5271	scaffold_4_arrow_ctg1
27	58.2666	scaffold_4_arrow_ctg1
28	57.609	scaffold_4_arrow_ctg1
29	57.9957	scaffold_4_arrow_ctg1
30	57.8504	scaffold_4_arrow_ctg1
31	54.4924	scaffold_4_arrow_ctg1
32	56.5294	scaffold_4_arrow_ctg1
33	55.6294	scaffold_4_arrow_ctg1
34	55.7794	scaffold_4_arrow_ctg1
35	56.4273	scaffold_4_arrow_ctg1
36	55.1576	scaffold_4_arrow_ctg1
37	55.8109	scaffold_4_arrow_ctg1
38	56.0271	scaffold_4_arrow_ctg1
39	55.7544	scaffold_4_arrow_ctg1
40	56.2783	scaffold_4_arrow_ctg1
41	55.9497	scaffold_4_arrow_ctg1
42	56.4166	scaffold_4_arrow_ctg1
43	56.6518	scaffold_4_arrow_ctg1
44	56.284	scaffold_4_arrow_ctg1
45	54.8934	scaffold_4_arrow_ctg1
46	53.3717	scaffold_4_arrow_ctg1
47	54.9387	scaffold_4_arrow_ctg1
48	55.386	scaffold_4_arrow_ctg1
49	56.1783	scaffold_4_arrow_ctg1
50	56.0392	scaffold_4_arrow_ctg1
51	58.1708	scaffold_4_arrow_ctg1
52	56.5731	scaffold_4_arrow_ctg1
53	56.5092	scaffold_4_arrow_ctg1
54	55.6214	scaffold_4_arrow_ctg1
55	55.1275	scaffold_4_arrow_ctg1
56	55.1202	scaffold_4_arrow_ctg1
57	54.8558	scaffold_4_arrow_ctg1
58	55.53	scaffold_4_arrow_ctg1
59	55.2164	scaffold_4_arrow_ctg1
60	56.3805	scaffold_4_arrow_ctg1
61	54.1047	scaffold_4_arrow_ctg1
62	54.2553	scaffold_4_arrow_ctg1
63	52.5942	scaffold_4_arrow_ctg1
64	54.5226	scaffold_4_arrow_ctg1
65	49.7798	scaffold_4_arrow_ctg1
66	48.7	scaffold_4_arrow_ctg1
67	37.6785	scaffold_4_arrow_ctg1
68	41.3347	scaffold_4_arrow_ctg1
69	47.9855	scaffold_4_arrow_ctg1
70	48.9119	scaffold_4_arrow_ctg1
71	49.6596	scaffold_4_arrow_ctg1
72	49.2388	scaffold_4_arrow_ctg1
73	49.0965	scaffold_4_arrow_ctg1
74	48.8185	scaffold_4_arrow_ctg1
75	48.6824	scaffold_4_arrow_ctg1
76	48.2623	scaffold_4_arrow_ctg1
77	47.4167	scaffold_4_arrow_ctg1
78	46.6704	scaffold_4_arrow_ctg1
79	46.3369	scaffold_4_arrow_ctg1
80	47.8783	scaffold_4_arrow_ctg1
81	48.1322	scaffold_4_arrow_ctg1
82	41.6859	scaffold_4_arrow_ctg1
83	45.5885	scaffold_4_arrow_ctg1
84	47.6604	scaffold_4_arrow_ctg1
85	45.4348	scaffold_4_arrow_ctg1
86	45.5287	scaffold_4_arrow_ctg1
87	45.9228	scaffold_4_arrow_ctg1
88	46.2522	scaffold_4_arrow_ctg1
89	48.9109	scaffold_4_arrow_ctg1
90	48.7661	scaffold_4_arrow_ctg1
91	51.1919	scaffold_4_arrow_ctg1
92	48.5528	scaffold_4_arrow_ctg1
93	50.3805	scaffold_4_arrow_ctg1
94	50.2142	scaffold_4_arrow_ctg1
95	50.4387	scaffold_4_arrow_ctg1
96	49.8046	scaffold_4_arrow_ctg1
97	48.9141	scaffold_4_arrow_ctg1
98	49.9777	scaffold_4_arrow_ctg1
99	52.4315	scaffold_4_arrow_ctg1
100	50.1116	scaffold_4_arrow_ctg1
101	51.9948	scaffold_4_arrow_ctg1
102	37.9877	scaffold_4_arrow_ctg1
103	38.356	scaffold_4_arrow_ctg1
104	47.6936	scaffold_4_arrow_ctg1
105	44.055	scaffold_4_arrow_ctg1
106	37.9384	scaffold_4_arrow_ctg1
107	23.7816	scaffold_4_arrow_ctg1
108	21.2824	scaffold_4_arrow_ctg1
109	22.8739	scaffold_4_arrow_ctg1
110	25.4946	scaffold_4_arrow_ctg1
111	27.7126	scaffold_4_arrow_ctg1
112	30.1966	scaffold_4_arrow_ctg1
113	26.858	scaffold_4_arrow_ctg1
114	25.4826	scaffold_4_arrow_ctg1
115	21.9733	scaffold_4_arrow_ctg1
116	25.1857	scaffold_4_arrow_ctg1
117	28.499	scaffold_4_arrow_ctg1
118	21.7254	scaffold_4_arrow_ctg1
119	25.5749	scaffold_4_arrow_ctg1
120	28.2189	scaffold_4_arrow_ctg1
121	26.5083	scaffold_4_arrow_ctg1
122	27.2725	scaffold_4_arrow_ctg1
123	26.9611	scaffold_4_arrow_ctg1
124	28.8696	scaffold_4_arrow_ctg1
125	28.5917	scaffold_4_arrow_ctg1
126	26.6469	scaffold_4_arrow_ctg1
127	27.8134	scaffold_4_arrow_ctg1
128	27.8542	scaffold_4_arrow_ctg1
129	28.1517	scaffold_4_arrow_ctg1
130	20.1559	scaffold_4_arrow_ctg1
131	27.1272	scaffold_4_arrow_ctg1
132	24.2513	scaffold_4_arrow_ctg1
133	26.0574	scaffold_4_arrow_ctg1
134	28.6429	scaffold_4_arrow_ctg1
135	24.935	scaffold_4_arrow_ctg1
136	21.3283	scaffold_4_arrow_ctg1
137	24.5746	scaffold_4_arrow_ctg1
138	27.7808	scaffold_4_arrow_ctg1
139	25.7185	scaffold_4_arrow_ctg1
140	23.9798	scaffold_4_arrow_ctg1
141	26.2081	scaffold_4_arrow_ctg1
142	23.3995	scaffold_4_arrow_ctg1
143	20.3702	scaffold_4_arrow_ctg1
144	20.8742	scaffold_4_arrow_ctg1
145	20.9847	scaffold_4_arrow_ctg1
146	22.7408	scaffold_4_arrow_ctg1
147	22.7416	scaffold_4_arrow_ctg1
148	23.9763	scaffold_4_arrow_ctg1
149	25.5341	scaffold_4_arrow_ctg1
150	19.583	scaffold_4_arrow_ctg1
151	17.4446	scaffold_4_arrow_ctg1
152	17.5971	scaffold_4_arrow_ctg1
153	16.4156	scaffold_4_arrow_ctg1
154	18.3547	scaffold_4_arrow_ctg1
155	18.6125	scaffold_4_arrow_ctg1
156	17.415	scaffold_4_arrow_ctg1
157	15.6561	scaffold_4_arrow_ctg1
158	15.3396	scaffold_4_arrow_ctg1
159	14.3645	scaffold_4_arrow_ctg1
160	16.1654	scaffold_4_arrow_ctg1
161	15.128	scaffold_4_arrow_ctg1
162	13.7628	scaffold_4_arrow_ctg1
163	18.2834	scaffold_4_arrow_ctg1
164	17.1259	scaffold_4_arrow_ctg1
165	18.077	scaffold_4_arrow_ctg1
166	17.1033	scaffold_4_arrow_ctg1
167	17.4276	scaffold_4_arrow_ctg1
168	16.9443	scaffold_4_arrow_ctg1
169	16.0871	scaffold_4_arrow_ctg1
170	15.6443	scaffold_4_arrow_ctg1
171	15.2714	scaffold_4_arrow_ctg1
172	15.4659	scaffold_4_arrow_ctg1
173	13.6377	scaffold_4_arrow_ctg1
174	13.9648	scaffold_4_arrow_ctg1
175	15.424	scaffold_4_arrow_ctg1
176	13.865	scaffold_4_arrow_ctg1
177	12.7324	scaffold_4_arrow_ctg1
178	12.7255	scaffold_4_arrow_ctg1
179	13.1332	scaffold_4_arrow_ctg1
180	9.43012	scaffold_4_arrow_ctg1
181	3.50958	scaffold_4_arrow_ctg1
182	1.27398	scaffold_4_arrow_ctg1
183	1.37723	scaffold_4_arrow_ctg1
184	1.77741	scaffold_4_arrow_ctg1
185	1.85123	scaffold_4_arrow_ctg1
186	1.83979	scaffold_4_arrow_ctg1
187	1.14529	scaffold_4_arrow_ctg1
188	1.07825	scaffold_4_arrow_ctg1
189	1.0739	scaffold_4_arrow_ctg1
190	1.24372	scaffold_4_arrow_ctg1
191	0.963363	scaffold_4_arrow_ctg1
192	1.03195	scaffold_4_arrow_ctg1
193	1.11938	scaffold_4_arrow_ctg1
194	1.12864	scaffold_4_arrow_ctg1
195	1.01681	scaffold_4_arrow_ctg1
196	1.38965	scaffold_4_arrow_ctg1
197	0.983663	scaffold_4_arrow_ctg1
198	0.258547	scaffold_4_arrow_ctg1
199	1.31433	scaffold_4_arrow_ctg1
200	0.234128	scaffold_4_arrow_ctg1
201	0.388343	scaffold_4_arrow_ctg1
202	0.271296	scaffold_4_arrow_ctg1
203	0.322058	scaffold_4_arrow_ctg1
204	0.218042	scaffold_4_arrow_ctg1
205	0.248866	scaffold_4_arrow_ctg1
206	0.0896216	scaffold_4_arrow_ctg1
207	0.0220602	scaffold_4_arrow_ctg1
208	0.108312	scaffold_4_arrow_ctg1
209	0.0319836	scaffold_4_arrow_ctg1
210	0.0185172	scaffold_4_arrow_ctg1
211	0.0175526	scaffold_4_arrow_ctg1
212	0.0241335	scaffold_4_arrow_ctg1
213	0.0284114	scaffold_4_arrow_ctg1
214	1.50879	scaffold_4_arrow_ctg1
215	0.0277525	scaffold_4_arrow_ctg1
216	0.0267618	scaffold_4_arrow_ctg1
217	0.0470631	scaffold_4_arrow_ctg1
218	0.0576072	scaffold_4_arrow_ctg1
219	0.0730905	scaffold_4_arrow_ctg1
220	0.0714939	scaffold_4_arrow_ctg1
221	0.0345702	scaffold_4_arrow_ctg1
222	0.0362241	scaffold_4_arrow_ctg1
223	0.0266921	scaffold_4_arrow_ctg1
224	0.0218273	scaffold_4_arrow_ctg1
225	0.0196875	scaffold_4_arrow_ctg1
226	0.0185448	scaffold_4_arrow_ctg1
227	0.0270959	scaffold_4_arrow_ctg1
228	0.237366	scaffold_4_arrow_ctg1
229	0.0251578	scaffold_4_arrow_ctg1
230	0.0166858	scaffold_4_arrow_ctg1
231	0.0189465	scaffold_4_arrow_ctg1
232	0.0161627	scaffold_4_arrow_ctg1
233	0.0179617	scaffold_4_arrow_ctg1
234	0.0466265	scaffold_4_arrow_ctg1
235	0.0215022	scaffold_4_arrow_ctg1
236	0.0175805	scaffold_4_arrow_ctg1
237	0.0247483	scaffold_4_arrow_ctg1
238	0.0198111	scaffold_4_arrow_ctg1
239	0.303017	scaffold_4_arrow_ctg1
240	0.0184114	scaffold_4_arrow_ctg1
241	0.0194125	scaffold_4_arrow_ctg1
242	0.0198055	scaffold_4_arrow_ctg1
243	0.0194852	scaffold_4_arrow_ctg1
244	0.0170201	scaffold_4_arrow_ctg1
245	0.0204636	scaffold_4_arrow_ctg1
246	0.0268895	scaffold_4_arrow_ctg1
247	0.0169999	scaffold_4_arrow_ctg1
248	0.015984	scaffold_4_arrow_ctg1
249	0.0140575	scaffold_4_arrow_ctg1
250	0.0168044	scaffold_4_arrow_ctg1
251	0.0175722	scaffold_4_arrow_ctg1
252	0.0178719	scaffold_4_arrow_ctg1
253	0.0167824	scaffold_4_arrow_ctg1
254	1.27848	scaffold_4_arrow_ctg1
255	0.0179236	scaffold_4_arrow_ctg1
256	0.0173337	scaffold_4_arrow_ctg1
257	0.0195655	scaffold_4_arrow_ctg1
258	0.0183095	scaffold_4_arrow_ctg1
259	0.0232896	scaffold_4_arrow_ctg1
260	0.0190067	scaffold_4_arrow_ctg1
261	0.017154	scaffold_4_arrow_ctg1
262	0.0148457	scaffold_4_arrow_ctg1
263	0.0172894	scaffold_4_arrow_ctg1
264	0.0204418	scaffold_4_arrow_ctg1
265	0.0192194	scaffold_4_arrow_ctg1
266	0.0175153	scaffold_4_arrow_ctg1
267	0.0186944	scaffold_4_arrow_ctg1
268	0.0159688	scaffold_4_arrow_ctg1
269	0.0191641	scaffold_4_arrow_ctg1
270	0.0215939	scaffold_4_arrow_ctg1
271	0.0151842	scaffold_4_arrow_ctg1
272	0.0187597	scaffold_4_arrow_ctg1
273	0.018216	scaffold_4_arrow_ctg1
274	0.0150132	scaffold_4_arrow_ctg1
275	0.0142078	scaffold_4_arrow_ctg1
276	0.0176576	scaffold_4_arrow_ctg1
277	0.12322	scaffold_4_arrow_ctg1
281	0.0140294	scaffold_4_arrow_ctg1
282	0.0166685	scaffold_4_arrow_ctg1
283	0.0174348	scaffold_4_arrow_ctg1
284	0.018593	scaffold_4_arrow_ctg1
285	0.0168355	scaffold_4_arrow_ctg1
286	0.0166195	scaffold_4_arrow_ctg1
287	0.0167903	scaffold_4_arrow_ctg1
288	0.0170835	scaffold_4_arrow_ctg1
289	0.171045	scaffold_4_arrow_ctg1
290	0.112458	scaffold_4_arrow_ctg1
291	0.0172167	scaffold_4_arrow_ctg1
292	0.0157756	scaffold_4_arrow_ctg1
293	0.21046	scaffold_4_arrow_ctg1
294	0.111047	scaffold_4_arrow_ctg1
295	0.0142615	scaffold_4_arrow_ctg1
296	0.0228047	scaffold_4_arrow_ctg1
297	0.0181059	scaffold_4_arrow_ctg1
298	0.0204769	scaffold_4_arrow_ctg1
299	0.0181286	scaffold_4_arrow_ctg1
300	0.017414	scaffold_4_arrow_ctg1
301	0.0173855	scaffold_4_arrow_ctg1
302	0.0185085	scaffold_4_arrow_ctg1
303	0.0204008	scaffold_4_arrow_ctg1
304	0.02072	scaffold_4_arrow_ctg1
305	0.0312765	scaffold_4_arrow_ctg1
306	0.0199476	scaffold_4_arrow_ctg1
307	0.0239028	scaffold_4_arrow_ctg1
308	0.0221366	scaffold_4_arrow_ctg1
309	0.0190456	scaffold_4_arrow_ctg1
310	0.022426	scaffold_4_arrow_ctg1
311	0.0200761	scaffold_4_arrow_ctg1
312	0.0183949	scaffold_4_arrow_ctg1
313	0.0164863	scaffold_4_arrow_ctg1
314	0.0161093	scaffold_4_arrow_ctg1
315	0.0171569	scaffold_4_arrow_ctg1
316	0.495711	scaffold_4_arrow_ctg1
317	0.0178335	scaffold_4_arrow_ctg1
318	0.0168147	scaffold_4_arrow_ctg1
319	0.0155918	scaffold_4_arrow_ctg1
320	0.0186038	scaffold_4_arrow_ctg1
321	0.0176206	scaffold_4_arrow_ctg1
322	0.0184177	scaffold_4_arrow_ctg1
323	0.0177799	scaffold_4_arrow_ctg1
324	0.0170552	scaffold_4_arrow_ctg1
325	0.0168481	scaffold_4_arrow_ctg1
326	0.0166799	scaffold_4_arrow_ctg1
327	0.0189506	scaffold_4_arrow_ctg1
328	0.0186036	scaffold_4_arrow_ctg1
329	0.0204197	scaffold_4_arrow_ctg1
330	0.0200364	scaffold_4_arrow_ctg1
331	0.0172723	scaffold_4_arrow_ctg1
332	0.0174892	scaffold_4_arrow_ctg1
333	0.0190324	scaffold_4_arrow_ctg1
334	0.0182135	scaffold_4_arrow_ctg1
335	0.0177815	scaffold_4_arrow_ctg1
336	0.019589	scaffold_4_arrow_ctg1
337	0.0246069	scaffold_4_arrow_ctg1
338	0.0168444	scaffold_4_arrow_ctg1
339	0.0174172	scaffold_4_arrow_ctg1
340	0.0175348	scaffold_4_arrow_ctg1
341	0.018203	scaffold_4_arrow_ctg1
342	0.0182214	scaffold_4_arrow_ctg1
343	0.016798	scaffold_4_arrow_ctg1
344	0.0184268	scaffold_4_arrow_ctg1
345	0.0107967	scaffold_4_arrow_ctg1
346	0.0174442	scaffold_4_arrow_ctg1
347	0.0184314	scaffold_4_arrow_ctg1
348	0.0225681	scaffold_4_arrow_ctg1
349	0.0560546	scaffold_4_arrow_ctg1
350	0.0672522	scaffold_4_arrow_ctg1
[truncated: 419 more rows]

## Sheet: Figure_4_c_Figure_S6
Figure 4c: Local PCA analyses in 100kb windows for chromosome 1 and 5
Figure S6: Silhouette analysis using mds1 and mds2 to identify optimal clustering [k] for local PCA.
COLUMN	DESCRIPTION
mds1	multidimensional scaling axis 1 describes distances between clusters
mds2	multidimensional scaling axis 2 describes distances between clusters
z_scores	calculated for each mds1 score using mean and standard deviation of all mds1 scores
cluster	cluster identified in cluster analysis using R package 'factoextra'
win	number of window on the chromosome
outlier	defined as windows with z-score >1 and a minimum of 10 consecutive windows next to each other [y = outlier window; n = not an outlier window]
CHROM	scaffold name [super_scaffold_1 = chromosome 1; scaffold_4_arrow_ctg1 = chromosome 5]
mds1	mds2	z_score	cluster	win	outlier	CHROM
-0.255358	-0.0389926	-0.982406	4	1	n	super_scaffold_1
-0.263669	-0.0436143	-1.01438	4	2	n	super_scaffold_1
-0.269832	-0.0511461	-1.03809	4	3	n	super_scaffold_1
-0.254295	-0.0338888	-0.978319	4	4	n	super_scaffold_1
-0.260383	-0.0445032	-1.00174	4	5	n	super_scaffold_1
-0.259804	-0.0468841	-0.999514	4	6	n	super_scaffold_1
-0.271754	-0.0487147	-1.04548	4	7	n	super_scaffold_1
-0.261892	-0.0455958	-1.00755	4	8	n	super_scaffold_1
-0.251678	-0.0381759	-0.96825	4	9	n	super_scaffold_1
-0.250324	-0.036172	-0.96304	4	10	n	super_scaffold_1
-0.25365	-0.0469526	-0.975836	4	11	n	super_scaffold_1
-0.283292	-0.0647135	-1.08988	4	12	n	super_scaffold_1
-0.257807	-0.0453911	-0.991829	4	13	n	super_scaffold_1
-0.275899	-0.055939	-1.06143	4	14	n	super_scaffold_1
-0.270963	-0.0484967	-1.04244	4	15	n	super_scaffold_1
-0.265528	-0.0434907	-1.02153	4	16	n	super_scaffold_1
-0.275777	-0.0548242	-1.06096	4	17	n	super_scaffold_1
-0.277684	-0.0595724	-1.0683	4	18	n	super_scaffold_1
-0.278298	-0.0452656	-1.07066	4	19	n	super_scaffold_1
-0.248981	-0.028588	-0.957875	4	20	n	super_scaffold_1
-0.267119	-0.0502883	-1.02765	4	21	n	super_scaffold_1
-0.274372	-0.0466297	-1.05556	4	22	n	super_scaffold_1
-0.266919	-0.0548392	-1.02689	4	23	n	super_scaffold_1
-0.263377	-0.0564009	-1.01326	4	24	n	super_scaffold_1
-0.260967	-0.0468199	-1.00399	4	25	n	super_scaffold_1
-0.266918	-0.0475488	-1.02688	4	26	n	super_scaffold_1
-0.279722	-0.047433	-1.07614	4	27	n	super_scaffold_1
-0.24305	-0.0340866	-0.935058	4	28	n	super_scaffold_1
-0.256756	-0.0400484	-0.987788	4	29	n	super_scaffold_1
-0.261909	-0.0471477	-1.00761	4	30	n	super_scaffold_1
-0.270958	-0.0509025	-1.04243	4	31	n	super_scaffold_1
-0.262746	-0.0532298	-1.01083	4	32	n	super_scaffold_1
-0.270275	-0.0486108	-1.0398	4	33	n	super_scaffold_1
-0.261508	-0.045749	-1.00607	4	34	n	super_scaffold_1
-0.252882	-0.0495948	-0.972882	4	35	n	super_scaffold_1
-0.267749	-0.0386796	-1.03008	4	36	n	super_scaffold_1
-0.267868	-0.0492152	-1.03054	4	37	n	super_scaffold_1
-0.260573	-0.046318	-1.00247	4	38	n	super_scaffold_1
-0.279114	-0.0571558	-1.0738	4	39	n	super_scaffold_1
-0.271941	-0.0547012	-1.0462	4	40	n	super_scaffold_1
-0.278559	-0.0567819	-1.07167	4	41	n	super_scaffold_1
-0.267575	-0.0407936	-1.02941	4	42	n	super_scaffold_1
-0.278398	-0.0588408	-1.07105	4	43	n	super_scaffold_1
-0.260281	-0.0478354	-1.00135	4	44	n	super_scaffold_1
-0.265224	-0.0443106	-1.02036	4	45	n	super_scaffold_1
-0.254023	-0.0525934	-0.977274	4	46	n	super_scaffold_1
-0.260918	-0.0468744	-1.0038	4	47	n	super_scaffold_1
-0.270182	-0.0453927	-1.03944	4	48	n	super_scaffold_1
-0.276051	-0.0468143	-1.06202	4	49	n	super_scaffold_1
-0.219581	-0.0136906	-0.844765	4	50	n	super_scaffold_1
-0.198442	-0.0172569	-0.763444	4	51	n	super_scaffold_1
-0.243279	-0.0314717	-0.935938	4	52	n	super_scaffold_1
-0.271984	-0.0522769	-1.04637	4	53	n	super_scaffold_1
-0.221889	-0.0301874	-0.853645	4	54	n	super_scaffold_1
-0.279333	-0.0560055	-1.07464	4	55	n	super_scaffold_1
-0.250911	-0.0186097	-0.9653	4	56	n	super_scaffold_1
-0.265636	-0.0453106	-1.02195	4	57	n	super_scaffold_1
-0.258407	-0.0366662	-0.994138	4	58	n	super_scaffold_1
-0.253593	-0.0496577	-0.975619	4	59	n	super_scaffold_1
-0.225798	-0.037161	-0.868684	4	60	n	super_scaffold_1
-0.232467	-0.0316277	-0.89434	4	61	n	super_scaffold_1
-0.247533	-0.0357495	-0.952302	4	62	n	super_scaffold_1
-0.210627	0.00569043	-0.810321	4	63	n	super_scaffold_1
-0.241113	-0.0309501	-0.927604	4	64	n	super_scaffold_1
-0.21081	-0.00744517	-0.811025	4	65	n	super_scaffold_1
-0.221225	-0.0222415	-0.851093	4	66	n	super_scaffold_1
-0.208505	-0.032605	-0.802157	4	67	n	super_scaffold_1
-0.216778	-0.0139292	-0.833985	4	68	n	super_scaffold_1
-0.240211	-0.0458388	-0.924134	4	69	n	super_scaffold_1
-0.236611	-0.00036603	-0.910286	4	70	n	super_scaffold_1
-0.244576	-0.0228708	-0.940928	4	71	n	super_scaffold_1
-0.241855	-0.0422122	-0.93046	4	72	n	super_scaffold_1
-0.230228	-0.0209864	-0.885729	4	73	n	super_scaffold_1
-0.248065	-0.0127666	-0.954349	4	74	n	super_scaffold_1
-0.263607	-0.0388079	-1.01414	4	75	n	super_scaffold_1
-0.241651	-0.0460824	-0.929674	4	76	n	super_scaffold_1
-0.247155	-0.0223483	-0.950848	4	77	n	super_scaffold_1
-0.244236	-0.0445714	-0.939618	4	78	n	super_scaffold_1
-0.236001	-0.0317407	-0.90794	4	79	n	super_scaffold_1
-0.193589	-0.029355	-0.74477	4	80	n	super_scaffold_1
-0.206035	-0.031811	-0.792654	4	81	n	super_scaffold_1
-0.207263	-0.0251586	-0.797377	4	82	n	super_scaffold_1
-0.240878	-0.0244306	-0.926702	4	83	n	super_scaffold_1
-0.213576	-0.015123	-0.821664	4	84	n	super_scaffold_1
-0.245514	-0.0314368	-0.944537	4	85	n	super_scaffold_1
-0.211785	-0.0109013	-0.814773	4	86	n	super_scaffold_1
-0.22102	-0.0398545	-0.850305	4	87	n	super_scaffold_1
-0.148131	0.00933832	-0.569885	4	88	n	super_scaffold_1
-0.215685	-0.00545987	-0.829779	4	89	n	super_scaffold_1
-0.202641	-0.0574665	-0.779595	4	90	n	super_scaffold_1
-0.162694	-0.00459426	-0.625911	4	91	n	super_scaffold_1
-0.16162	-0.0489183	-0.621782	4	92	n	super_scaffold_1
-0.123017	0.0100508	-0.473268	4	93	n	super_scaffold_1
-0.203461	-0.00815162	-0.782753	4	94	n	super_scaffold_1
-0.211664	-0.0127078	-0.814308	4	95	n	super_scaffold_1
-0.212915	-0.0250057	-0.819121	4	96	n	super_scaffold_1
-0.181544	-0.036292	-0.698432	4	97	n	super_scaffold_1
-0.221791	-0.0372615	-0.85327	4	98	n	super_scaffold_1
-0.211706	-0.0584557	-0.814472	4	99	n	super_scaffold_1
-0.180813	-0.0283394	-0.695619	4	100	n	super_scaffold_1
-0.195786	-0.0301426	-0.753225	4	101	n	super_scaffold_1
-0.219289	-0.0389896	-0.843644	4	102	n	super_scaffold_1
-0.230738	-0.0375013	-0.887692	4	103	n	super_scaffold_1
-0.225498	-0.0385981	-0.867529	4	104	n	super_scaffold_1
-0.227887	-0.0415985	-0.876721	4	105	n	super_scaffold_1
-0.202062	-0.0180006	-0.777369	4	106	n	super_scaffold_1
-0.188302	-0.022893	-0.724431	4	107	n	super_scaffold_1
-0.217321	-0.0176855	-0.836071	4	108	n	super_scaffold_1
-0.208303	-0.0227299	-0.801379	4	109	n	super_scaffold_1
-0.160241	-0.0379978	-0.616477	4	110	n	super_scaffold_1
-0.169022	0.00381198	-0.650257	4	111	n	super_scaffold_1
-0.176416	-0.0159803	-0.678705	4	112	n	super_scaffold_1
-0.133582	-0.0349918	-0.513915	4	113	n	super_scaffold_1
-0.161993	-0.021325	-0.623217	4	114	n	super_scaffold_1
-0.160594	-0.00192717	-0.617833	4	115	n	super_scaffold_1
-0.159248	-0.0508086	-0.612657	4	116	n	super_scaffold_1
-0.208947	-0.0232145	-0.803856	4	117	n	super_scaffold_1
-0.151532	-0.038336	-0.58297	4	118	n	super_scaffold_1
-0.184762	-0.00954452	-0.710814	4	119	n	super_scaffold_1
-0.124457	-0.0317847	-0.478807	4	120	n	super_scaffold_1
-0.114857	0.0180549	-0.441877	4	121	n	super_scaffold_1
-0.109753	-0.0218753	-0.422239	4	122	n	super_scaffold_1
-0.120675	-0.0192046	-0.464257	4	123	n	super_scaffold_1
-0.121033	-0.0170138	-0.465637	4	124	n	super_scaffold_1
-0.10912	-0.0375578	-0.419802	4	125	n	super_scaffold_1
-0.135426	-0.0217631	-0.521008	4	126	n	super_scaffold_1
-0.221807	-0.0291882	-0.853333	4	127	n	super_scaffold_1
-0.16247	-0.0550819	-0.625052	4	128	n	super_scaffold_1
-0.139967	0.00810147	-0.538479	4	129	n	super_scaffold_1
-0.155424	-0.0250037	-0.597944	4	130	n	super_scaffold_1
-0.179725	-0.0288261	-0.691435	4	131	n	super_scaffold_1
-0.197563	-0.0630143	-0.760058	4	132	n	super_scaffold_1
-0.19372	-0.0296628	-0.745277	4	133	n	super_scaffold_1
-0.138546	-0.0266566	-0.533011	4	134	n	super_scaffold_1
-0.147807	-0.035253	-0.568638	4	135	n	super_scaffold_1
-0.161104	-0.0570013	-0.619795	4	136	n	super_scaffold_1
-0.129412	-0.0177662	-0.49787	4	137	n	super_scaffold_1
-0.160642	-0.0791175	-0.618017	4	138	n	super_scaffold_1
-0.118283	-0.0943501	-0.455055	4	139	n	super_scaffold_1
-0.0630599	-0.0544532	-0.242603	4	140	n	super_scaffold_1
-0.13679	-0.0281024	-0.526256	4	141	n	super_scaffold_1
-0.172845	-0.0301063	-0.664965	4	142	n	super_scaffold_1
-0.191245	-0.0445941	-0.735752	4	143	n	super_scaffold_1
-0.169622	-0.0294449	-0.652568	4	144	n	super_scaffold_1
-0.147985	-0.0359304	-0.569324	4	145	n	super_scaffold_1
-0.0914505	-0.0466213	-0.351827	4	146	n	super_scaffold_1
-0.0786777	-0.0379475	-0.302687	4	147	n	super_scaffold_1
-0.100498	-0.0718199	-0.386634	4	148	n	super_scaffold_1
-0.137789	-0.0442452	-0.530098	4	149	n	super_scaffold_1
-0.175084	-0.0267372	-0.673578	4	150	n	super_scaffold_1
-0.180561	-0.0433464	-0.694651	4	151	n	super_scaffold_1
-0.0271098	-0.0532117	-0.104296	1	152	n	super_scaffold_1
-0.115835	-0.0270339	-0.445639	4	153	n	super_scaffold_1
-0.163096	-0.014596	-0.62746	4	154	n	super_scaffold_1
-0.0934916	-0.0546499	-0.359679	4	155	n	super_scaffold_1
-0.0953157	-0.0561369	-0.366697	4	156	n	super_scaffold_1
-0.0941346	-0.0378784	-0.362153	4	157	n	super_scaffold_1
-0.05703	-0.0204904	-0.219405	4	158	n	super_scaffold_1
-0.157888	-0.0249214	-0.607422	4	159	n	super_scaffold_1
-0.145789	-0.0286519	-0.560876	4	160	n	super_scaffold_1
-0.087908	-0.0316639	-0.338198	4	161	n	super_scaffold_1
-0.0326532	-0.0250684	-0.125623	1	162	n	super_scaffold_1
-0.105862	-0.0657434	-0.40727	4	163	n	super_scaffold_1
-0.0478683	-0.0508154	-0.184158	4	164	n	super_scaffold_1
-0.117251	-0.0660368	-0.451084	4	165	n	super_scaffold_1
-0.0767149	-0.0438406	-0.295136	4	166	n	super_scaffold_1
-0.106462	-0.0447281	-0.40958	4	167	n	super_scaffold_1
-0.177151	-0.0059869	-0.681533	4	168	n	super_scaffold_1
0.0927691	-0.0534318	0.356899	1	169	n	super_scaffold_1
0.0359301	-0.0563666	0.138229	1	170	n	super_scaffold_1
-0.0520909	-0.0492697	-0.200403	4	171	n	super_scaffold_1
0.0044872	-0.000990184	0.017263	1	172	n	super_scaffold_1
-0.00204187	-0.0380923	-0.00785543	1	173	n	super_scaffold_1
0.0354025	0.0367622	0.1362	1	174	n	super_scaffold_1
0.0308695	0.0202238	0.11876	1	175	n	super_scaffold_1
0.0658611	0.0282547	0.253379	1	176	n	super_scaffold_1
0.00285834	0.00762915	0.0109965	1	177	n	super_scaffold_1
0.127478	-0.0392768	0.490432	1	178	n	super_scaffold_1
0.0711156	-0.0180434	0.273595	1	179	n	super_scaffold_1
0.140211	0.0109269	0.539418	1	180	n	super_scaffold_1
-0.0492124	-0.0271182	-0.189329	4	181	n	super_scaffold_1
0.064024	-0.00969377	0.246312	1	182	n	super_scaffold_1
0.0807571	-0.000807439	0.310687	1	183	n	super_scaffold_1
0.0829072	0.0219933	0.318959	1	184	n	super_scaffold_1
0.114911	-0.0562427	0.442085	1	185	n	super_scaffold_1
0.129877	-0.043743	0.499661	1	186	n	super_scaffold_1
0.104195	-0.0882622	0.400856	1	187	n	super_scaffold_1
0.0641293	-0.0865553	0.246717	1	188	n	super_scaffold_1
0.027994	-0.0760724	0.107698	1	189	n	super_scaffold_1
0.0885622	-0.109615	0.340715	1	190	n	super_scaffold_1
0.159741	-0.104806	0.614553	1	191	n	super_scaffold_1
0.0692209	-0.0650197	0.266305	1	192	n	super_scaffold_1
0.162017	-0.0672332	0.623307	1	193	n	super_scaffold_1
-0.022845	-0.0536386	-0.0878888	1	194	n	super_scaffold_1
-0.0181347	-0.0398554	-0.0697675	1	195	n	super_scaffold_1
0.13475	-0.0194394	0.518407	1	196	n	super_scaffold_1
0.114906	-0.0785916	0.442066	1	197	n	super_scaffold_1
0.189406	-0.0922349	0.728681	1	198	n	super_scaffold_1
0.145316	-0.0813481	0.559057	1	199	n	super_scaffold_1
-0.0250358	-0.0604797	-0.0963173	1	200	n	super_scaffold_1
0.0304957	-0.0306862	0.117323	1	201	n	super_scaffold_1
0.0352747	-0.0780297	0.135708	1	202	n	super_scaffold_1
0.137112	-0.0739654	0.527493	1	203	n	super_scaffold_1
0.114289	-0.0764204	0.439691	1	204	n	super_scaffold_1
0.126779	-0.0636485	0.48774	1	205	n	super_scaffold_1
0.228563	-0.118077	0.879325	1	206	n	super_scaffold_1
0.0499307	-0.061488	0.192092	1	207	n	super_scaffold_1
0.00994328	-0.107877	0.0382536	1	208	n	super_scaffold_1
-0.0586269	-0.028981	-0.225548	4	209	n	super_scaffold_1
-0.0356931	-0.0844651	-0.137318	1	210	n	super_scaffold_1
-0.00409866	-0.0823541	-0.0157683	1	211	n	super_scaffold_1
0.0150661	-0.044647	0.057962	1	212	n	super_scaffold_1
0.0250168	-0.0614846	0.0962442	1	213	n	super_scaffold_1
0.0854809	-0.0646303	0.32886	1	214	n	super_scaffold_1
0.0638998	-0.0587717	0.245834	1	215	n	super_scaffold_1
-0.0246275	-0.0649794	-0.0947462	1	216	n	super_scaffold_1
-0.203244	-0.0221784	-0.781917	4	217	n	super_scaffold_1
0.111246	-0.0707441	0.427984	1	218	n	super_scaffold_1
0.132471	-0.0845335	0.509641	1	219	n	super_scaffold_1
0.0913618	-0.0648728	0.351485	1	220	n	super_scaffold_1
0.174445	-0.108856	0.671122	1	221	n	super_scaffold_1
0.131069	-0.0712545	0.504246	1	222	n	super_scaffold_1
0.10899	-0.0695006	0.419304	1	223	n	super_scaffold_1
0.16203	-0.100481	0.623357	1	224	n	super_scaffold_1
0.0848209	-0.0791329	0.326321	1	225	n	super_scaffold_1
-0.0231159	-0.0528365	-0.0889311	1	226	n	super_scaffold_1
0.103369	-0.10467	0.397678	1	227	n	super_scaffold_1
0.0128444	-0.0397865	0.0494147	1	228	n	super_scaffold_1
0.11767	-0.0311431	0.452699	1	229	n	super_scaffold_1
0.0362554	-0.0589801	0.139481	1	230	n	super_scaffold_1
0.0147973	-0.0718188	0.0569277	1	231	n	super_scaffold_1
0.144736	-0.10606	0.556827	1	232	n	super_scaffold_1
0.0870088	-0.0525797	0.334738	1	233	n	super_scaffold_1
0.0987015	-0.0787253	0.379722	1	234	n	super_scaffold_1
0.0809665	-0.0883588	0.311493	1	235	n	super_scaffold_1
0.0919347	-0.0679003	0.353689	1	236	n	super_scaffold_1
0.177368	-0.102351	0.682365	1	237	n	super_scaffold_1
0.187017	-0.091147	0.719487	1	238	n	super_scaffold_1
0.192362	-0.103523	0.740049	1	239	n	super_scaffold_1
0.140533	-0.0751514	0.540656	1	240	n	super_scaffold_1
0.125271	-0.0272075	0.481942	1	241	n	super_scaffold_1
0.0681768	-0.03747	0.262288	1	242	n	super_scaffold_1
0.222046	-0.0896269	0.85425	1	243	n	super_scaffold_1
0.169046	-0.0904854	0.65035	1	244	n	super_scaffold_1
0.284029	-0.0728579	1.09271	1	245	n	super_scaffold_1
0.293859	-0.0704909	1.13053	1	246	n	super_scaffold_1
0.102937	-0.0533108	0.396018	1	247	n	super_scaffold_1
0.249639	-0.0465239	0.960407	1	248	n	super_scaffold_1
0.112712	-0.0374679	0.433625	1	249	n	super_scaffold_1
0.142558	-0.0519754	0.548446	1	250	n	super_scaffold_1
0.091666	-0.0364689	0.352656	1	251	n	super_scaffold_1
-0.00908791	-0.0554995	-0.0349628	1	252	n	super_scaffold_1
-0.0461735	-0.0445209	-0.177638	4	253	n	super_scaffold_1
0.0734575	-0.0563796	0.282604	1	254	n	super_scaffold_1
0.0928514	-0.0676213	0.357216	1	255	n	super_scaffold_1
0.058692	-0.0701792	0.225799	1	256	n	super_scaffold_1
-0.00311395	-0.0417687	-0.0119799	1	257	n	super_scaffold_1
0.0712828	-0.0590385	0.274238	1	258	n	super_scaffold_1
0.192354	-0.0460261	0.740022	1	259	n	super_scaffold_1
0.137082	-0.036383	0.527378	1	260	n	super_scaffold_1
0.110569	-0.0181779	0.425379	1	261	n	super_scaffold_1
0.163743	-0.0351435	0.629948	1	262	n	super_scaffold_1
0.156512	-0.0260938	0.602129	1	263	n	super_scaffold_1
0.123955	0.000792754	0.476876	1	264	n	super_scaffold_1
0.0292413	-0.0453073	0.112497	1	265	n	super_scaffold_1
0.104945	-0.0024754	0.403743	1	266	n	super_scaffold_1
0.25116	0.0131494	0.966258	1	267	n	super_scaffold_1
0.128873	0.0318768	0.495799	1	268	n	super_scaffold_1
0.0187696	-0.00982554	0.0722098	1	269	n	super_scaffold_1
-0.06703	-0.0386059	-0.257876	4	270	n	super_scaffold_1
-0.0501747	-0.0240832	-0.193031	4	271	n	super_scaffold_1
-0.0268845	-0.00836463	-0.103429	1	272	n	super_scaffold_1
0.0261816	-0.0156699	0.100725	1	273	n	super_scaffold_1
-0.0871729	-0.0351674	-0.33537	4	274	n	super_scaffold_1
0.0507389	-0.00861718	0.195202	1	275	n	super_scaffold_1
-0.0926448	-0.0362665	-0.356421	4	276	n	super_scaffold_1
-0.132904	-0.0524855	-0.511307	4	277	n	super_scaffold_1
0.0172367	-0.0550297	0.0663128	1	278	n	super_scaffold_1
0.0728687	-0.0738145	0.280339	1	279	n	super_scaffold_1
0.000717696	-0.0454672	0.0027611	1	280	n	super_scaffold_1
-0.0489952	-0.0441103	-0.188493	4	281	n	super_scaffold_1
0.0124331	-0.0371452	0.0478324	1	282	n	super_scaffold_1
0.0378052	-0.0312201	0.145444	1	283	n	super_scaffold_1
-0.0334894	-0.0246945	-0.12884	1	284	n	super_scaffold_1
0.0515032	-0.0379182	0.198142	1	285	n	super_scaffold_1
0.104175	-0.0385952	0.400778	1	286	n	super_scaffold_1
0.221288	-0.0314452	0.851336	1	287	n	super_scaffold_1
0.0779555	-0.0129712	0.299909	1	288	n	super_scaffold_1
0.154178	-0.0446573	0.593151	1	289	n	super_scaffold_1
0.147206	-0.0574288	0.566329	1	290	n	super_scaffold_1
0.0561386	-0.0607886	0.215975	1	291	n	super_scaffold_1
0.149945	-0.0566238	0.576864	1	292	n	super_scaffold_1
0.259393	-0.0602663	0.997932	1	293	n	super_scaffold_1
0.22391	-0.0651489	0.861424	1	294	n	super_scaffold_1
0.169045	-0.0528795	0.650347	1	295	n	super_scaffold_1
0.120578	-0.0515239	0.463886	1	296	n	super_scaffold_1
0.213607	-0.0590196	0.821784	1	297	n	super_scaffold_1
0.216971	-0.0459352	0.834727	1	298	n	super_scaffold_1
0.237909	-0.075457	0.915277	1	299	n	super_scaffold_1
0.229833	-0.0707217	0.884208	1	300	n	super_scaffold_1
0.178535	-0.0674209	0.686855	1	301	n	super_scaffold_1
0.0768388	-0.0624103	0.295613	1	302	n	super_scaffold_1
0.144409	-0.0943852	0.555567	1	303	n	super_scaffold_1
0.168803	-0.0596761	0.649415	1	304	n	super_scaffold_1
0.0705629	-0.067229	0.271468	1	305	n	super_scaffold_1
0.228392	-0.0493081	0.878664	1	306	n	super_scaffold_1
0.138546	-0.0242915	0.533011	1	307	n	super_scaffold_1
0.215514	-0.0496638	0.829122	1	308	n	super_scaffold_1
0.1447	-0.0340559	0.556686	1	309	n	super_scaffold_1
0.102623	-0.0315116	0.394809	1	310	n	super_scaffold_1
0.0485835	-0.0257482	0.18691	1	311	n	super_scaffold_1
0.0828571	-0.0346172	0.318766	1	312	n	super_scaffold_1
0.0613823	-0.0577374	0.236149	1	313	n	super_scaffold_1
-0.00169837	-0.0445589	-0.00653393	1	314	n	super_scaffold_1
0.158993	-0.0587601	0.611674	1	315	n	super_scaffold_1
0.146262	-0.046735	0.562695	1	316	n	super_scaffold_1
0.272545	-0.0529259	1.04853	1	317	n	super_scaffold_1
0.0341381	-0.0396341	0.131335	1	318	n	super_scaffold_1
-0.0534642	-0.0430723	-0.205686	4	319	n	super_scaffold_1
0.107237	-0.081996	0.412561	1	320	n	super_scaffold_1
0.175438	-0.0825037	0.674941	1	321	n	super_scaffold_1
0.0899561	-0.0800848	0.346077	1	322	n	super_scaffold_1
0.171991	-0.0609687	0.661682	1	323	n	super_scaffold_1
0.0938326	-0.125082	0.360991	1	324	n	super_scaffold_1
0.0545309	-0.052456	0.20979	1	325	n	super_scaffold_1
0.10622	-0.0519533	0.408647	1	326	n	super_scaffold_1
-0.0158306	-0.0436825	-0.0609031	1	327	n	super_scaffold_1
0.0693013	-0.0429649	0.266615	1	328	n	super_scaffold_1
0.0896189	-0.0251587	0.34478	1	329	n	super_scaffold_1
-0.0220357	-0.0311549	-0.0847753	1	330	n	super_scaffold_1
-0.00417297	-0.0196888	-0.0160542	1	331	n	super_scaffold_1
-0.0158101	-0.0721137	-0.0608241	1	332	n	super_scaffold_1
0.0446042	-0.0781215	0.1716	1	333	n	super_scaffold_1
0.0552399	-0.0592345	0.212518	1	334	n	super_scaffold_1
0.128688	-0.0732107	0.495085	1	335	n	super_scaffold_1
0.203213	-0.0655856	0.781795	1	336	n	super_scaffold_1
0.0974918	-0.0520654	0.375068	1	337	n	super_scaffold_1
0.141684	-0.00456028	0.545085	1	338	n	super_scaffold_1
0.121294	-0.0274741	0.46664	1	339	n	super_scaffold_1
0.134986	-0.0450869	0.519316	1	340	n	super_scaffold_1
0.0994167	-0.0131874	0.382474	1	341	n	super_scaffold_1
0.0688361	-0.0833451	0.264825	1	342	n	super_scaffold_1
0.0114056	-0.0664851	0.0438793	1	343	n	super_scaffold_1
0.125401	-0.071629	0.48244	1	344	n	super_scaffold_1
0.0371235	-0.0809218	0.142821	1	345	n	super_scaffold_1
0.0892861	-0.0940988	0.3435	1	346	n	super_scaffold_1
0.0115511	-0.0780972	0.044439	1	347	n	super_scaffold_1
0.165166	-0.10929	0.635424	1	348	n	super_scaffold_1
0.153334	-0.126626	0.589902	1	349	n	super_scaffold_1
0.00460665	-0.0872079	0.0177226	1	350	n	super_scaffold_1
0.215231	-0.125843	0.828031	1	351	n	super_scaffold_1
0.220487	-0.103993	0.848253	1	352	n	super_scaffold_1
0.254394	-0.132472	0.978701	1	353	n	super_scaffold_1
0.284484	-0.136722	1.09446	1	354	n	super_scaffold_1
0.188241	-0.0912634	0.724199	1	355	n	super_scaffold_1
0.262165	-0.0850983	1.0086	1	356	n	super_scaffold_1
0.224646	-0.081627	0.864252	1	357	n	super_scaffold_1
0.347409	-0.172474	1.33654	2	358	n	super_scaffold_1
0.290161	-0.131218	1.1163	1	359	n	super_scaffold_1
0.247741	-0.160944	0.953104	1	360	n	super_scaffold_1
0.184296	-0.127842	0.709021	1	361	n	super_scaffold_1
0.290689	-0.132131	1.11833	1	362	n	super_scaffold_1
0.0762438	-0.111355	0.293324	1	363	n	super_scaffold_1
0.136874	-0.131211	0.52658	1	364	n	super_scaffold_1
0.23397	-0.189276	0.900126	1	365	n	super_scaffold_1
0.105598	-0.0929634	0.406254	1	366	n	super_scaffold_1
0.224222	-0.13576	0.862624	1	367	n	super_scaffold_1
0.375616	-0.170217	1.44506	2	368	n	super_scaffold_1
0.351439	-0.183906	1.35205	2	369	n	super_scaffold_1
0.380442	-0.154428	1.46363	2	370	n	super_scaffold_1
0.380308	-0.133151	1.46311	2	371	n	super_scaffold_1
0.314169	-0.150221	1.20867	2	372	n	super_scaffold_1
0.21308	-0.101694	0.819757	1	373	n	super_scaffold_1
0.22737	-0.115894	0.874732	1	374	n	super_scaffold_1
0.401933	-0.152408	1.54631	2	375	n	super_scaffold_1
0.425586	-0.162191	1.63731	2	376	n	super_scaffold_1
0.124986	-0.12219	0.480845	1	377	n	super_scaffold_1
0.264102	-0.12741	1.01605	1	378	n	super_scaffold_1
0.307622	-0.169144	1.18348	2	379	n	super_scaffold_1
0.356047	-0.169117	1.36978	2	380	n	super_scaffold_1
0.424422	-0.172105	1.63283	2	381	n	super_scaffold_1
0.423711	-0.132771	1.63009	2	382	n	super_scaffold_1
0.405145	-0.136268	1.55867	2	383	n	super_scaffold_1
0.265137	-0.153097	1.02003	1	384	n	super_scaffold_1
0.284766	-0.15796	1.09554	1	385	n	super_scaffold_1
0.262713	-0.153103	1.0107	1	386	n	super_scaffold_1
0.261816	-0.131508	1.00725	1	387	n	super_scaffold_1
0.297615	-0.105347	1.14498	1	388	n	super_scaffold_1
0.440733	-0.125153	1.69558	2	389	n	super_scaffold_1
0.43049	-0.115508	1.65617	2	390	n	super_scaffold_1
0.511439	-0.117958	1.9676	2	391	n	super_scaffold_1
0.351245	-0.0953724	1.3513	2	392	n	super_scaffold_1
0.341867	-0.0943942	1.31522	2	393	n	super_scaffold_1
0.346704	-0.0808547	1.33383	2	394	n	super_scaffold_1
0.363914	-0.109136	1.40004	2	395	n	super_scaffold_1
0.382664	-0.100388	1.47218	2	396	n	super_scaffold_1
0.169303	-0.0908329	0.651339	1	397	n	super_scaffold_1
0.408996	-0.132059	1.57348	2	398	y	super_scaffold_1
0.322044	-0.128089	1.23896	2	399	y	super_scaffold_1
0.453616	-0.12833	1.74514	2	400	y	super_scaffold_1
0.389726	-0.0900586	1.49935	2	401	y	super_scaffold_1
0.477167	-0.0608563	1.83575	2	402	y	super_scaffold_1
0.365552	-0.0725703	1.40634	2	403	y	super_scaffold_1
0.313759	-0.15956	1.20709	2	404	y	super_scaffold_1
0.368362	-0.145599	1.41715	2	405	y	super_scaffold_1
0.461184	-0.110339	1.77426	2	406	y	super_scaffold_1
0.519492	-0.0935588	1.99858	2	407	y	super_scaffold_1
0.340741	-0.106392	1.31089	2	408	y	super_scaffold_1
0.324742	-0.0783145	1.24934	2	409	y	super_scaffold_1
0.266579	-0.0880079	1.02558	1	410	n	super_scaffold_1
0.431351	-0.0963504	1.65949	2	411	y	super_scaffold_1
0.469049	-0.0969368	1.80451	2	412	y	super_scaffold_1
0.522595	-0.125442	2.01052	2	413	y	super_scaffold_1
0.49068	-0.106906	1.88774	2	414	y	super_scaffold_1
0.461403	-0.1375	1.7751	2	415	y	super_scaffold_1
0.487314	-0.137461	1.87478	2	416	y	super_scaffold_1
0.508355	-0.139193	1.95573	2	417	y	super_scaffold_1
0.38479	-0.120122	1.48036	2	418	y	super_scaffold_1
0.437324	-0.132012	1.68246	2	419	y	super_scaffold_1
0.451958	-0.127162	1.73876	2	420	y	super_scaffold_1
0.55246	-0.120713	2.12541	2	421	y	super_scaffold_1
0.515477	-0.124603	1.98313	2	422	y	super_scaffold_1
0.479514	-0.0936622	1.84478	2	423	y	super_scaffold_1
0.561491	-0.1154	2.16016	2	424	y	super_scaffold_1
0.461035	-0.117271	1.77368	2	425	y	super_scaffold_1
0.388185	-0.0698369	1.49342	2	426	y	super_scaffold_1
0.263015	-0.0900616	1.01187	1	427	n	super_scaffold_1
0.415844	-0.11005	1.59983	2	428	y	super_scaffold_1
0.426795	-0.121992	1.64196	2	429	y	super_scaffold_1
0.447854	-0.118358	1.72297	2	430	y	super_scaffold_1
0.391309	-0.140727	1.50544	2	431	y	super_scaffold_1
0.402144	-0.130273	1.54712	2	432	y	super_scaffold_1
0.527462	-0.114345	2.02924	2	433	y	super_scaffold_1
0.472028	-0.115439	1.81598	2	434	y	super_scaffold_1
0.512333	-0.111091	1.97104	2	435	y	super_scaffold_1
0.529427	-0.110465	2.0368	2	436	y	super_scaffold_1
0.490353	-0.140656	1.88647	2	437	y	super_scaffold_1
0.518346	-0.117738	1.99417	2	438	y	super_scaffold_1
0.565458	-0.122563	2.17542	2	439	y	super_scaffold_1
0.379642	-0.0893352	1.46055	2	440	y	super_scaffold_1
0.300481	-0.0708033	1.156	1	441	n	super_scaffold_1
0.386865	-0.1022	1.48834	2	442	n	super_scaffold_1
0.51799	-0.120558	1.9928	2	443	n	super_scaffold_1
0.478216	-0.119714	1.83978	2	444	n	super_scaffold_1
0.59414	-0.116956	2.28576	2	445	n	super_scaffold_1
0.612133	-0.125879	2.35499	2	446	n	super_scaffold_1
0.505224	-0.0996615	1.94369	2	447	n	super_scaffold_1
0.53315	-0.0896363	2.05112	2	448	n	super_scaffold_1
0.528989	-0.123349	2.03512	2	449	n	super_scaffold_1
0.425377	-0.0991346	1.6365	2	450	n	super_scaffold_1
0.30248	-0.0981366	1.16369	1	451	n	super_scaffold_1
0.450066	-0.0952346	1.73149	2	452	n	super_scaffold_1
0.446933	-0.0984925	1.71943	2	453	n	super_scaffold_1
0.142872	-0.0175417	0.549654	1	454	n	super_scaffold_1
0.369751	-0.0811435	1.4225	2	455	y	super_scaffold_1
0.448941	-0.105116	1.72716	2	456	y	super_scaffold_1
0.54674	-0.111058	2.10341	2	457	y	super_scaffold_1
0.467534	-0.105608	1.79869	2	458	y	super_scaffold_1
0.423362	-0.100966	1.62875	2	459	y	super_scaffold_1
0.403813	-0.079182	1.55354	2	460	y	super_scaffold_1
0.550218	-0.113946	2.11679	2	461	y	super_scaffold_1
0.570311	-0.0948958	2.19409	2	462	y	super_scaffold_1
0.595172	-0.0934506	2.28973	2	463	y	super_scaffold_1
0.609015	-0.0991441	2.34299	2	464	y	super_scaffold_1
0.619977	-0.0979715	2.38516	2	465	y	super_scaffold_1
0.605411	-0.102236	2.32912	2	466	y	super_scaffold_1
0.540243	-0.0861686	2.07841	2	467	y	super_scaffold_1
0.439827	-0.0827072	1.69209	2	468	y	super_scaffold_1
0.472573	-0.0710346	1.81807	2	469	y	super_scaffold_1
0.536586	-0.0705493	2.06434	2	470	y	super_scaffold_1
0.350252	-0.0521674	1.34748	2	471	y	super_scaffold_1
0.336378	-0.0700685	1.29411	2	472	y	super_scaffold_1
0.360748	-0.0669186	1.38786	2	473	y	super_scaffold_1
0.514969	-0.0814264	1.98118	2	474	y	super_scaffold_1
0.4475	-0.0624931	1.72161	2	475	y	super_scaffold_1
0.56504	-0.0734073	2.17381	2	476	y	super_scaffold_1
0.617122	-0.0788439	2.37418	2	477	y	super_scaffold_1
0.64105	-0.0978118	2.46624	2	478	y	super_scaffold_1
0.667988	-0.0974095	2.56987	2	479	y	super_scaffold_1
0.641686	-0.0846717	2.46868	2	480	y	super_scaffold_1
0.642464	-0.0903717	2.47168	2	481	y	super_scaffold_1
0.651433	-0.0782255	2.50618	2	482	y	super_scaffold_1
0.657021	-0.0749167	2.52768	2	483	y	super_scaffold_1
0.668218	-0.0883398	2.57075	2	484	y	super_scaffold_1
0.651562	-0.0903286	2.50667	2	485	y	super_scaffold_1
0.674607	-0.0763336	2.59533	2	486	y	super_scaffold_1
0.642197	-0.0807586	2.47064	2	487	y	super_scaffold_1
0.661572	-0.0802041	2.54519	2	488	y	super_scaffold_1
0.644036	-0.0849919	2.47772	2	489	y	super_scaffold_1
0.652375	-0.0896901	2.5098	2	490	y	super_scaffold_1
0.654135	-0.0985292	2.51657	2	491	y	super_scaffold_1
0.617061	-0.112051	2.37394	2	492	y	super_scaffold_1
0.644203	-0.0846896	2.47836	2	493	y	super_scaffold_1
0.49995	-0.0984455	1.9234	2	494	y	super_scaffold_1
0.468829	-0.0859859	1.80367	2	495	y	super_scaffold_1
0.649363	-0.0891132	2.49822	2	496	y	super_scaffold_1
0.657367	-0.0940225	2.52901	2	497	y	super_scaffold_1
0.643493	-0.0820764	2.47563	2	498	y	super_scaffold_1
0.645234	-0.099747	2.48233	2	499	y	super_scaffold_1
0.640201	-0.0882787	2.46297	2	500	y	super_scaffold_1
0.640718	-0.0819168	2.46496	2	501	y	super_scaffold_1
0.633991	-0.0865876	2.43908	2	502	y	super_scaffold_1
0.642588	-0.0945729	2.47215	2	503	y	super_scaffold_1
0.657674	-0.0864456	2.53019	2	504	y	super_scaffold_1
0.638063	-0.109613	2.45474	2	505	y	super_scaffold_1
0.663731	-0.105518	2.55349	2	506	y	super_scaffold_1
0.645743	-0.0898361	2.48429	2	507	y	super_scaffold_1
0.634522	-0.0853139	2.44112	2	508	y	super_scaffold_1
0.647149	-0.0915251	2.4897	2	509	y	super_scaffold_1
0.634981	-0.100649	2.44289	2	510	y	super_scaffold_1
0.627318	-0.0887379	2.4134	2	511	y	super_scaffold_1
0.643678	-0.0981395	2.47634	2	512	y	super_scaffold_1
0.628423	-0.0856497	2.41765	2	513	y	super_scaffold_1
0.636584	-0.082806	2.44905	2	514	y	super_scaffold_1
0.626195	-0.0919239	2.40909	2	515	y	super_scaffold_1
0.639262	-0.0909584	2.45936	2	516	y	super_scaffold_1
0.596337	-0.0783206	2.29421	2	517	y	super_scaffold_1
0.618627	-0.100173	2.37997	2	518	y	super_scaffold_1
0.593465	-0.0899535	2.28317	2	519	y	super_scaffold_1
0.633771	-0.0901884	2.43823	2	520	y	super_scaffold_1
0.604903	-0.0827631	2.32717	2	521	y	super_scaffold_1
0.600298	-0.0599338	2.30945	2	522	y	super_scaffold_1
0.598666	-0.0887452	2.30318	2	523	y	super_scaffold_1
0.614579	-0.0715512	2.3644	2	524	y	super_scaffold_1
0.567519	-0.0745022	2.18335	2	525	y	super_scaffold_1
0.574017	-0.0866025	2.20834	2	526	y	super_scaffold_1
0.523792	-0.0876513	2.01512	2	527	y	super_scaffold_1
0.388878	-0.0771975	1.49608	2	528	y	super_scaffold_1
0.512061	-0.0841116	1.96999	2	529	y	super_scaffold_1
0.455969	-0.0909852	1.75419	2	530	y	super_scaffold_1
0.48759	-0.0827358	1.87584	2	531	y	super_scaffold_1
0.510696	-0.0827578	1.96474	2	532	y	super_scaffold_1
0.493951	-0.0852116	1.90032	2	533	y	super_scaffold_1
0.47087	-0.0867903	1.81152	2	534	y	super_scaffold_1
0.478131	-0.0849164	1.83946	2	535	y	super_scaffold_1
0.484524	-0.0800279	1.86405	2	536	y	super_scaffold_1
0.478343	-0.0975392	1.84027	2	537	y	super_scaffold_1
0.424081	-0.0976682	1.63151	2	538	y	super_scaffold_1
0.43571	-0.0965526	1.67626	2	539	y	super_scaffold_1
0.494544	-0.0912396	1.9026	2	540	y	super_scaffold_1
0.429509	-0.0815766	1.6524	2	541	y	super_scaffold_1
0.529479	-0.0945142	2.037	2	542	y	super_scaffold_1
0.501552	-0.0848428	1.92956	2	543	y	super_scaffold_1
0.347949	-0.0683225	1.33862	2	544	y	super_scaffold_1
0.341025	-0.0638349	1.31199	2	545	y	super_scaffold_1
0.306495	-0.0879118	1.17914	1	546	n	super_scaffold_1
0.349733	-0.101851	1.34548	2	547	n	super_scaffold_1
0.512537	-0.0995717	1.97182	2	548	n	super_scaffold_1
0.405922	-0.0983867	1.56166	2	549	n	super_scaffold_1
0.229669	-0.0715085	0.883577	1	550	n	super_scaffold_1
0.236035	-0.070662	0.908069	1	551	n	super_scaffold_1
0.474991	-0.0799964	1.82738	2	552	y	super_scaffold_1
0.526223	-0.084201	2.02447	2	553	y	super_scaffold_1
0.490459	-0.0755403	1.88688	2	554	y	super_scaffold_1
0.594621	-0.0893069	2.28761	2	555	y	super_scaffold_1
0.647049	-0.0922113	2.48931	2	556	y	super_scaffold_1
0.634693	-0.0947437	2.44178	2	557	y	super_scaffold_1
0.590225	-0.08759	2.2707	2	558	y	super_scaffold_1
0.544689	-0.0771984	2.09552	2	559	y	super_scaffold_1
0.555911	-0.0900415	2.13869	2	560	y	super_scaffold_1
0.549697	-0.102314	2.11478	2	561	y	super_scaffold_1
0.532066	-0.0974968	2.04695	2	562	y	super_scaffold_1
0.411721	-0.0975154	1.58396	2	563	y	super_scaffold_1
0.409929	-0.0591893	1.57707	2	564	y	super_scaffold_1
0.583802	-0.104538	2.24599	2	565	y	super_scaffold_1
0.624141	-0.0943121	2.40118	2	566	y	super_scaffold_1
0.595191	-0.096641	2.2898	2	567	y	super_scaffold_1
0.547873	-0.0760554	2.10777	2	568	y	super_scaffold_1
0.556763	-0.0848264	2.14197	2	569	y	super_scaffold_1
0.565179	-0.0781912	2.17434	2	570	y	super_scaffold_1
0.519968	-0.0899264	2.00041	2	571	y	super_scaffold_1
0.444335	-0.102094	1.70944	2	572	y	super_scaffold_1
0.431879	-0.0896541	1.66152	2	573	y	super_scaffold_1
0.50566	-0.0913223	1.94536	2	574	y	super_scaffold_1
0.526711	-0.0834602	2.02635	2	575	y	super_scaffold_1
0.452173	-0.0747912	1.73959	2	576	y	super_scaffold_1
0.531884	-0.0707157	2.04625	2	577	y	super_scaffold_1
0.560564	-0.0785178	2.15659	2	578	y	super_scaffold_1
0.599323	-0.0873764	2.3057	2	579	y	super_scaffold_1
0.593901	-0.0916304	2.28484	2	580	y	super_scaffold_1
0.581785	-0.0871632	2.23823	2	581	y	super_scaffold_1
0.610286	-0.0868479	2.34788	2	582	y	super_scaffold_1
0.598816	-0.0864892	2.30375	2	583	y	super_scaffold_1
0.614588	-0.085575	2.36443	2	584	y	super_scaffold_1
0.578206	-0.0690227	2.22446	2	585	y	super_scaffold_1
0.555514	-0.0752102	2.13716	2	586	y	super_scaffold_1
0.503597	-0.0714046	1.93743	2	587	y	super_scaffold_1
0.382254	-0.0749802	1.4706	2	588	y	super_scaffold_1
0.321731	-0.0877603	1.23776	2	589	y	super_scaffold_1
0.418558	-0.073545	1.61027	2	590	y	super_scaffold_1
0.548899	-0.0903023	2.11171	2	591	y	super_scaffold_1
0.577529	-0.086682	2.22186	2	592	y	super_scaffold_1
0.486706	-0.0843204	1.87245	2	593	y	super_scaffold_1
0.489727	-0.0835536	1.88407	2	594	y	super_scaffold_1
0.501607	-0.0782441	1.92977	2	595	y	super_scaffold_1
0.491542	-0.0684376	1.89105	2	596	y	super_scaffold_1
0.576646	-0.0801767	2.21846	2	597	y	super_scaffold_1
0.482178	-0.062713	1.85503	2	598	y	super_scaffold_1
0.391264	-0.0372229	1.50526	2	599	y	super_scaffold_1
0.389512	-0.0291727	1.49852	2	600	y	super_scaffold_1
0.283793	-0.0473485	1.0918	1	601	n	super_scaffold_1
0.286892	-0.0526369	1.10372	1	602	n	super_scaffold_1
0.400906	-0.0388608	1.54236	2	603	y	super_scaffold_1
0.44837	-0.0569861	1.72496	2	604	y	super_scaffold_1
0.517359	-0.0660165	1.99037	2	605	y	super_scaffold_1
0.384634	-0.0577944	1.47976	2	606	y	super_scaffold_1
0.48886	-0.091439	1.88073	2	607	y	super_scaffold_1
0.386218	-0.0783047	1.48585	2	608	y	super_scaffold_1
0.493637	-0.0761641	1.89911	2	609	y	super_scaffold_1
0.508003	-0.0748272	1.95438	2	610	y	super_scaffold_1
0.489827	-0.0967374	1.88445	2	611	y	super_scaffold_1
0.495534	-0.0976702	1.90641	2	612	y	super_scaffold_1
0.439764	-0.0801483	1.69185	2	613	y	super_scaffold_1
0.391357	-0.0673109	1.50562	2	614	y	super_scaffold_1
0.247501	-0.0478262	0.952181	1	615	n	super_scaffold_1
0.322445	-0.0849266	1.2405	2	616	n	super_scaffold_1
0.403573	-0.096482	1.55262	2	617	n	super_scaffold_1
0.348725	-0.0721702	1.34161	2	618	n	super_scaffold_1
0.270553	-0.115777	1.04087	1	619	n	super_scaffold_1
0.185491	-0.0596788	0.713618	1	620	n	super_scaffold_1
-0.00133834	-0.0626718	-0.00514883	1	621	n	super_scaffold_1
0.216151	-0.0659809	0.83157	1	622	n	super_scaffold_1
0.205239	-0.0981345	0.789592	1	623	n	super_scaffold_1
0.208846	-0.101594	0.803467	1	624	n	super_scaffold_1
0.220499	-0.0716556	0.848298	1	625	n	super_scaffold_1
0.311777	-0.0517924	1.19946	1	626	n	super_scaffold_1
0.458091	-0.0522865	1.76236	2	627	n	super_scaffold_1
0.379673	-0.0567403	1.46067	2	628	n	super_scaffold_1
0.312749	-0.0509134	1.2032	1	629	n	super_scaffold_1
0.234562	-0.0415347	0.902402	1	630	n	super_scaffold_1
0.209176	-0.0174239	0.804737	1	631	n	super_scaffold_1
0.271332	-0.0256843	1.04386	1	632	n	super_scaffold_1
0.357089	-0.0107646	1.37378	2	633	n	super_scaffold_1
0.40793	-0.0293221	1.56938	2	634	n	super_scaffold_1
0.450902	-0.0245873	1.7347	2	635	n	super_scaffold_1
0.366195	-0.0131991	1.40882	2	636	n	super_scaffold_1
0.288786	-0.0427585	1.11101	1	637	n	super_scaffold_1
0.404637	-0.0190243	1.55671	2	638	n	super_scaffold_1
0.338906	-0.0087526	1.30383	2	639	n	super_scaffold_1
0.382195	-0.00893029	1.47037	2	640	n	super_scaffold_1
0.249388	-0.0383698	0.95944	1	641	n	super_scaffold_1
0.356444	-0.021271	1.3713	2	642	n	super_scaffold_1
0.255731	0.0262756	0.983843	1	643	n	super_scaffold_1
0.434282	-0.0166688	1.67076	2	644	n	super_scaffold_1
0.328342	-0.000487195	1.26319	2	645	n	super_scaffold_1
0.126307	0.00484224	0.485926	1	646	n	super_scaffold_1
0.403848	0.0385301	1.55367	2	647	n	super_scaffold_1
0.392019	0.0722304	1.50817	2	648	n	super_scaffold_1
0.224776	0.0169822	0.864754	1	649	n	super_scaffold_1
0.333576	0.0413224	1.28333	2	650	n	super_scaffold_1
0.361223	0.0612963	1.38969	2	651	n	super_scaffold_1
0.147452	0.0558103	0.567274	1	652	n	super_scaffold_1
0.0731164	0.0632472	0.281292	1	653	n	super_scaffold_1
0.196957	0.0644183	0.75773	1	654	n	super_scaffold_1
0.208133	-0.018472	0.800723	1	655	n	super_scaffold_1
0.166061	-0.027967	0.638867	1	656	n	super_scaffold_1
0.118116	0.00485388	0.454415	1	657	n	super_scaffold_1
0.0522985	-0.0251432	0.201202	1	658	n	super_scaffold_1
0.19655	-0.0173906	0.756165	1	659	n	super_scaffold_1
0.186225	0.0151997	0.716439	1	660	n	super_scaffold_1
0.114414	0.0446175	0.440171	1	661	n	super_scaffold_1
0.23195	0.00562252	0.892353	1	662	n	super_scaffold_1
0.197344	0.0103099	0.759219	1	663	n	super_scaffold_1
0.285592	0.0179961	1.09872	1	664	n	super_scaffold_1
0.299529	0.0288671	1.15234	1	665	n	super_scaffold_1
0.163656	-0.0081435	0.629616	1	666	n	super_scaffold_1
0.159673	0.00827324	0.614289	1	667	n	super_scaffold_1
0.235507	-0.000630681	0.906038	1	668	n	super_scaffold_1
0.365943	-0.0053148	1.40785	2	669	n	super_scaffold_1
0.361679	0.0777973	1.39144	2	670	n	super_scaffold_1
0.460888	0.101463	1.77312	2	671	n	super_scaffold_1
0.284779	0.0655608	1.0956	1	672	n	super_scaffold_1
0.339553	0.0519149	1.30632	2	673	n	super_scaffold_1
0.363269	0.0762598	1.39756	2	674	n	super_scaffold_1
0.266218	0.0168061	1.02419	1	675	n	super_scaffold_1
0.265738	0.0386096	1.02234	1	676	n	super_scaffold_1
0.154875	0.0660461	0.595833	1	677	n	super_scaffold_1
0.148977	0.0463911	0.573141	1	678	n	super_scaffold_1
0.134391	0.0554026	0.517028	1	679	n	super_scaffold_1
0.192739	0.0771067	0.741501	1	680	n	super_scaffold_1
0.353357	0.0795798	1.35943	2	681	n	super_scaffold_1
0.337046	0.0954517	1.29668	2	682	n	super_scaffold_1
0.251654	0.0965005	0.968157	1	683	n	super_scaffold_1
0.221033	0.10165	0.850354	1	684	n	super_scaffold_1
0.217965	0.113899	0.838551	1	685	n	super_scaffold_1
0.320284	0.127257	1.23219	1	686	n	super_scaffold_1
0.0527568	0.0670321	0.202965	1	687	n	super_scaffold_1
0.0404632	0.0413185	0.155669	1	688	n	super_scaffold_1
-0.0252023	0.0464202	-0.0969577	1	689	n	super_scaffold_1
0.152207	0.0838895	0.585569	1	690	n	super_scaffold_1
0.19013	0.116327	0.731466	1	691	n	super_scaffold_1
0.125395	0.0792848	0.482418	1	692	n	super_scaffold_1
0.126782	0.0959789	0.487752	1	693	n	super_scaffold_1
0.0757392	0.0332808	0.291382	1	694	n	super_scaffold_1
0.0611835	0.0235675	0.235384	1	695	n	super_scaffold_1
0.0517123	0.0172292	0.198946	1	696	n	super_scaffold_1
0.112978	0.0717995	0.434647	1	697	n	super_scaffold_1
0.133473	0.0913846	0.513495	1	698	n	super_scaffold_1
0.0113671	0.0805022	0.0437314	3	699	n	super_scaffold_1
0.0625292	0.0114566	0.240561	1	700	n	super_scaffold_1
0.15093	0.0781827	0.580653	1	701	n	super_scaffold_1
0.19736	0.153854	0.759278	3	702	n	super_scaffold_1
0.131131	0.15341	0.504486	3	703	n	super_scaffold_1
0.0188601	0.100916	0.0725581	3	704	n	super_scaffold_1
0.087521	0.144634	0.336709	3	705	n	super_scaffold_1
0.0937266	0.199691	0.360583	3	706	n	super_scaffold_1
-0.00186155	0.13244	-0.00716172	3	707	n	super_scaffold_1
0.166011	0.207943	0.638675	3	708	n	super_scaffold_1
0.0854149	0.148926	0.328606	3	709	n	super_scaffold_1
0.137269	0.190946	0.528098	3	710	n	super_scaffold_1
0.133128	0.22324	0.512167	3	711	n	super_scaffold_1
0.18788	0.237197	0.722807	3	712	n	super_scaffold_1
0.108615	0.158257	0.41786	3	713	n	super_scaffold_1
-0.066702	0.051718	-0.256615	4	714	n	super_scaffold_1
0.108443	0.157514	0.417199	3	715	n	super_scaffold_1
0.159905	0.222654	0.615184	3	716	n	super_scaffold_1
0.0275738	0.100643	0.106081	3	717	n	super_scaffold_1
0.0396242	0.105318	0.152441	3	718	n	super_scaffold_1
0.0797412	0.149537	0.306779	3	719	n	super_scaffold_1
0.0562384	0.159441	0.216359	3	720	n	super_scaffold_1
0.0718397	0.179387	0.27638	3	721	n	super_scaffold_1
-0.120247	4.31082e-05	-0.462611	4	722	n	super_scaffold_1
0.0981675	0.109989	0.377668	3	723	n	super_scaffold_1
0.102639	0.175358	0.394872	3	724	n	super_scaffold_1
0.0581125	0.181285	0.223569	3	725	n	super_scaffold_1
0.105139	0.224346	0.404489	3	726	n	super_scaffold_1
0.19728	0.263752	0.75897	3	727	n	super_scaffold_1
0.167063	0.266296	0.642722	3	728	n	super_scaffold_1
0.198285	0.307901	0.762836	3	729	n	super_scaffold_1
-0.00107176	0.101897	-0.00412324	3	730	n	super_scaffold_1
0.105248	0.199056	0.404907	3	731	n	super_scaffold_1
-0.105873	0.0714975	-0.407314	4	732	n	super_scaffold_1
0.122736	0.2013	0.472186	3	733	n	super_scaffold_1
0.216276	0.287879	0.832053	3	734	n	super_scaffold_1
0.0970642	0.15925	0.373423	3	735	n	super_scaffold_1
0.199747	0.312006	0.768464	3	736	n	super_scaffold_1
0.271324	0.315933	1.04383	3	737	n	super_scaffold_1
0.255838	0.340808	0.984253	3	738	n	super_scaffold_1
0.219748	0.35501	0.845409	3	739	n	super_scaffold_1
0.146118	0.258187	0.562144	3	740	n	super_scaffold_1
0.130838	0.248718	0.503359	3	741	n	super_scaffold_1
0.165183	0.311409	0.63549	3	742	n	super_scaffold_1
0.145204	0.259991	0.558627	3	743	n	super_scaffold_1
0.108316	0.282841	0.416711	3	744	n	super_scaffold_1
0.0688089	0.254561	0.26472	3	745	n	super_scaffold_1
0.012521	0.214901	0.0481707	3	746	n	super_scaffold_1
-0.00807949	0.196438	-0.0310832	3	747	n	super_scaffold_1
0.034732	0.265175	0.13362	3	748	n	super_scaffold_1
-0.0250173	0.171609	-0.0962461	3	749	n	super_scaffold_1
0.0572635	0.285906	0.220303	3	750	n	super_scaffold_1
0.050839	0.296003	0.195587	3	751	n	super_scaffold_1
-0.0445731	0.196602	-0.171481	3	752	n	super_scaffold_1
-0.00411725	0.195789	-0.0158398	3	753	n	super_scaffold_1
-0.0569031	0.136557	-0.218917	3	754	n	super_scaffold_1
-0.114082	0.0929885	-0.438895	4	755	n	super_scaffold_1
-0.0649196	0.16196	-0.249757	3	756	n	super_scaffold_1
-0.136405	0.0761658	-0.524776	4	757	n	super_scaffold_1
-0.121965	0.125385	-0.469222	3	758	n	super_scaffold_1
-0.0513236	0.147012	-0.197451	3	759	n	super_scaffold_1
0.0829374	0.255253	0.319075	3	760	n	super_scaffold_1
0.0754042	0.225532	0.290093	3	761	n	super_scaffold_1
0.144241	0.341198	0.554923	3	762	n	super_scaffold_1
0.143267	0.345124	0.551173	3	763	n	super_scaffold_1
0.124667	0.336568	0.479615	3	764	n	super_scaffold_1
0.0144208	0.260948	0.0554794	3	765	n	super_scaffold_1
0.0389479	0.241093	0.14984	3	766	n	super_scaffold_1
0.132525	0.309079	0.509846	3	767	n	super_scaffold_1
0.0402778	0.235436	0.154956	3	768	n	super_scaffold_1
0.117643	0.329252	0.452595	3	769	n	super_scaffold_1
0.171696	0.361603	0.660546	3	770	n	super_scaffold_1
0.154443	0.387199	0.59417	3	771	n	super_scaffold_1
0.141764	0.373261	0.54539	3	772	n	super_scaffold_1
0.0774864	0.316107	0.298104	3	773	n	super_scaffold_1
-0.0614014	0.180586	-0.236222	3	774	n	super_scaffold_1
0.0764031	0.249233	0.293936	3	775	n	super_scaffold_1
0.177009	0.361038	0.680984	3	776	n	super_scaffold_1
0.194289	0.406039	0.747464	3	777	n	super_scaffold_1
0.135014	0.342557	0.519423	3	778	n	super_scaffold_1
0.130463	0.343693	0.501916	3	779	n	super_scaffold_1
0.103947	0.2606	0.399903	3	780	n	super_scaffold_1
-0.0165392	0.181315	-0.0636294	3	781	n	super_scaffold_1
0.0154559	0.196227	0.0594615	3	782	n	super_scaffold_1
-0.101043	0.125628	-0.388731	3	783	n	super_scaffold_1
-0.113628	0.107638	-0.437146	4	784	n	super_scaffold_1
-0.118575	0.11854	-0.45618	3	785	n	super_scaffold_1
-0.147458	0.0716162	-0.567296	4	786	n	super_scaffold_1
-0.0532094	0.135964	-0.204706	3	787	n	super_scaffold_1
-0.00424248	0.194511	-0.0163216	3	788	n	super_scaffold_1
0.0249311	0.235618	0.0959142	3	789	n	super_scaffold_1
0.0757384	0.226983	0.291379	3	790	n	super_scaffold_1
0.0123705	0.139456	0.0475917	3	791	n	super_scaffold_1
0.040937	0.209988	0.157492	3	792	n	super_scaffold_1
-0.0455716	0.14496	-0.175322	3	793	n	super_scaffold_1
0.0677097	0.227847	0.260491	3	794	n	super_scaffold_1
-0.00554465	0.175824	-0.0213312	3	795	n	super_scaffold_1
-0.13518	0.0258369	-0.520063	4	796	n	super_scaffold_1
-0.041799	0.203206	-0.160808	3	797	n	super_scaffold_1
-0.0750871	0.18618	-0.288873	3	798	n	super_scaffold_1
-0.0208018	0.160169	-0.0800281	3	799	n	super_scaffold_1
0.032732	0.229946	0.125926	3	800	n	super_scaffold_1
0.0319606	0.301863	0.122958	3	801	n	super_scaffold_1
0.181641	0.392077	0.698807	3	802	n	super_scaffold_1
0.170766	0.404239	0.656969	3	803	n	super_scaffold_1
0.100536	0.361156	0.38678	3	804	n	super_scaffold_1
-0.00498119	0.268655	-0.0191635	3	805	n	super_scaffold_1
-0.0541614	0.176629	-0.208369	3	806	n	super_scaffold_1
-0.0729774	0.157702	-0.280757	3	807	n	super_scaffold_1
0.0351685	0.256498	0.135299	3	808	n	super_scaffold_1
-0.0166065	0.230818	-0.0638881	3	809	n	super_scaffold_1
-0.00735241	0.254484	-0.028286	3	810	n	super_scaffold_1
0.0297814	0.32441	0.114575	3	811	n	super_scaffold_1
0.11471	0.394219	0.441308	3	812	n	super_scaffold_1
0.0410058	0.274394	0.157756	3	813	n	super_scaffold_1
-0.158403	0.0790318	-0.609403	4	814	n	super_scaffold_1
0.0012591	0.195347	0.00484398	3	815	n	super_scaffold_1
-0.0245793	0.255638	-0.094561	3	816	n	super_scaffold_1
0.0857044	0.357808	0.32972	3	817	n	super_scaffold_1
0.0708435	0.350024	0.272548	3	818	n	super_scaffold_1
-0.0332381	0.209359	-0.127873	3	819	n	super_scaffold_1
0.179979	0.437561	0.692413	3	820	n	super_scaffold_1
0.16941	0.441178	0.651749	3	821	n	super_scaffold_1
0.0626964	0.311607	0.241204	3	822	n	super_scaffold_1
0.04928	0.296254	0.189589	3	823	n	super_scaffold_1
0.0381893	0.253166	0.146921	3	824	n	super_scaffold_1
0.0864484	0.328857	0.332582	3	825	n	super_scaffold_1
0.0949842	0.34462	0.365421	3	826	n	super_scaffold_1
0.0630133	0.258911	0.242423	3	827	n	super_scaffold_1
-0.182428	0.0172939	-0.701832	4	828	n	super_scaffold_1
-0.156608	0.0548532	-0.602499	4	829	n	super_scaffold_1
-0.171765	0.0495535	-0.660811	4	830	n	super_scaffold_1
-0.170029	0.0589133	-0.654131	4	831	n	super_scaffold_1
-0.180123	0.0189797	-0.692965	4	832	n	super_scaffold_1
-0.124496	0.0933435	-0.47896	4	833	n	super_scaffold_1
-0.081346	0.174665	-0.312953	3	834	n	super_scaffold_1
0.0201599	0.258156	0.0775588	3	835	n	super_scaffold_1
-0.0980403	0.0933106	-0.377178	4	836	n	super_scaffold_1
0.0123572	0.251517	0.0475403	3	837	n	super_scaffold_1
0.0609825	0.318097	0.23461	3	838	n	super_scaffold_1
0.0985088	0.372062	0.378981	3	839	n	super_scaffold_1
0.0393907	0.307653	0.151543	3	840	n	super_scaffold_1
-0.0593546	0.211877	-0.228348	3	841	n	super_scaffold_1
-0.137783	0.138812	-0.530076	3	842	n	super_scaffold_1
-0.0234864	0.217897	-0.0903564	3	843	n	super_scaffold_1
0.0877093	0.32035	0.337433	3	844	n	super_scaffold_1
0.155766	0.365451	0.599261	3	845	n	super_scaffold_1
0.101017	0.314892	0.38863	3	846	n	super_scaffold_1
0.14504	0.411602	0.557995	3	847	n	super_scaffold_1
0.19965	0.439111	0.768091	3	848	n	super_scaffold_1
0.20861	0.451588	0.802558	3	849	n	super_scaffold_1
0.09977	0.341627	0.383833	3	850	n	super_scaffold_1
0.0495229	0.279159	0.190523	3	851	n	super_scaffold_1
-0.0062431	0.245888	-0.0240183	3	852	n	super_scaffold_1
0.0051421	0.232192	0.0197826	3	853	n	super_scaffold_1
0.114127	0.378625	0.439068	3	854	n	super_scaffold_1
0.142574	0.440245	0.548509	3	855	n	super_scaffold_1
0.0721056	0.349406	0.277403	3	856	n	super_scaffold_1
0.128585	0.41902	0.49469	3	857	n	super_scaffold_1
0.115906	0.400469	0.445912	3	858	n	super_scaffold_1
0.0701993	0.317101	0.270069	3	859	n	super_scaffold_1
0.0704333	0.294286	0.270969	3	860	n	super_scaffold_1
0.0753518	0.316432	0.289892	3	861	n	super_scaffold_1
-0.0158923	0.192106	-0.0611406	3	862	n	super_scaffold_1
0.0170623	0.229308	0.0656419	3	863	n	super_scaffold_1
0.0354109	0.2685	0.136232	3	864	n	super_scaffold_1
0.163627	0.367284	0.6295	3	865	n	super_scaffold_1
0.101365	0.341409	0.389968	3	866	n	super_scaffold_1
0.110053	0.299779	0.423395	3	867	n	super_scaffold_1
0.10722	0.332472	0.412495	3	868	n	super_scaffold_1
0.0607908	0.323547	0.233873	3	869	n	super_scaffold_1
0.197377	0.423979	0.759344	3	870	n	super_scaffold_1
0.184684	0.427756	0.710514	3	871	n	super_scaffold_1
0.148509	0.349829	0.571341	3	872	n	super_scaffold_1
0.162522	0.376521	0.62525	3	873	n	super_scaffold_1
0.0752037	0.313517	0.289322	3	874	n	super_scaffold_1
0.155742	0.266554	0.599168	3	875	n	super_scaffold_1
0.0828183	0.288299	0.318617	3	876	n	super_scaffold_1
0.0916911	0.286638	0.352752	3	877	n	super_scaffold_1
0.00823567	0.26738	0.0316841	3	878	n	super_scaffold_1
0.118239	0.383259	0.454887	3	879	n	super_scaffold_1
0.152668	0.416631	0.587341	3	880	n	super_scaffold_1
0.0989468	0.361882	0.380666	3	881	n	super_scaffold_1
0.143821	0.381166	0.553305	3	882	n	super_scaffold_1
0.0842508	0.284929	0.324128	3	883	n	super_scaffold_1
0.050026	0.226309	0.192459	3	884	n	super_scaffold_1
0.146817	0.379993	0.564832	3	885	n	super_scaffold_1
0.075925	0.286921	0.292097	3	886	n	super_scaffold_1
0.173842	0.374115	0.668801	3	887	n	super_scaffold_1
0.189686	0.362958	0.729758	3	888	n	super_scaffold_1
-0.0952118	0.166457	-0.366297	3	889	n	super_scaffold_1
-0.0597932	0.183526	-0.230035	3	890	n	super_scaffold_1
-0.0123811	0.189921	-0.0476322	3	891	n	super_scaffold_1
-0.0462226	0.1745	-0.177827	3	892	n	super_scaffold_1
0.0812644	0.322261	0.312639	3	893	n	super_scaffold_1
-0.0207747	0.165114	-0.0799241	3	894	n	super_scaffold_1
-0.0437576	0.211802	-0.168343	3	895	n	super_scaffold_1
-0.0191672	0.2198	-0.0737395	3	896	n	super_scaffold_1
-0.118346	0.11686	-0.455299	3	897	n	super_scaffold_1
-0.102962	0.171962	-0.396115	3	898	n	super_scaffold_1
-0.0687458	0.213607	-0.264478	3	899	n	super_scaffold_1
-0.010099	0.285944	-0.0388525	3	900	n	super_scaffold_1
-0.00825721	0.267754	-0.031767	3	901	n	super_scaffold_1
-0.0128128	0.230293	-0.0492933	3	902	n	super_scaffold_1
-0.0245436	0.259445	-0.0944235	3	903	n	super_scaffold_1
-0.052594	0.180266	-0.202339	3	904	n	super_scaffold_1
0.0104049	0.270782	0.0400294	3	905	n	super_scaffold_1
0.132788	0.368518	0.510858	3	906	n	super_scaffold_1
0.0362185	0.273888	0.139339	3	907	n	super_scaffold_1
0.0194274	0.259736	0.0747407	3	908	n	super_scaffold_1
0.0795673	0.322346	0.30611	3	909	n	super_scaffold_1
0.0244219	0.285793	0.0939552	3	910	n	super_scaffold_1
0.0238893	0.302116	0.0919065	3	911	n	super_scaffold_1
0.0312024	0.271737	0.120041	3	912	n	super_scaffold_1
0.163813	0.371962	0.630218	3	913	n	super_scaffold_1
0.0683922	0.336509	0.263117	3	914	n	super_scaffold_1
-0.00873886	0.225188	-0.03362	3	915	n	super_scaffold_1
-0.0856753	0.187931	-0.329608	3	916	n	super_scaffold_1
0.0587174	0.268333	0.225896	3	917	n	super_scaffold_1
0.0464025	0.245519	0.178519	3	918	n	super_scaffold_1
0.0796079	0.329507	0.306266	3	919	n	super_scaffold_1
0.0687847	0.299087	0.264627	3	920	n	super_scaffold_1
0.0808385	0.201208	0.311	3	921	n	super_scaffold_1
-0.0147351	0.172632	-0.0566884	3	922	n	super_scaffold_1
-0.043746	0.157385	-0.168299	3	923	n	super_scaffold_1
0.00768287	0.199903	0.0295574	3	924	n	super_scaffold_1
-0.00309073	0.179755	-0.0118906	3	925	n	super_scaffold_1
-0.00252404	0.161785	-0.00971043	3	926	n	super_scaffold_1
0.00168317	0.167789	0.00647546	3	927	n	super_scaffold_1
-0.0415934	0.162561	-0.160017	3	928	n	super_scaffold_1
-0.025683	0.122263	-0.0988071	3	929	n	super_scaffold_1
0.0274675	0.225885	0.105672	3	930	n	super_scaffold_1
-0.0994928	0.108004	-0.382767	3	931	n	super_scaffold_1
-0.0931512	0.0973371	-0.358369	3	932	n	super_scaffold_1
-0.0587793	0.134818	-0.226135	3	933	n	super_scaffold_1
-0.0897497	0.123149	-0.345283	3	934	n	super_scaffold_1
-0.0681254	0.125932	-0.262091	3	935	n	super_scaffold_1
-0.0493678	0.119273	-0.189927	3	936	n	super_scaffold_1
-0.0181951	0.198099	-0.0699998	3	937	n	super_scaffold_1
-0.00987075	0.235247	-0.0379745	3	938	n	super_scaffold_1
-0.0563901	0.118883	-0.216943	3	939	n	super_scaffold_1
-0.155907	0.117323	-0.599802	4	940	n	super_scaffold_1
-0.0682266	0.143674	-0.26248	3	941	n	super_scaffold_1
-0.092422	0.134456	-0.355564	3	942	n	super_scaffold_1
-0.0327542	0.134129	-0.126011	3	943	n	super_scaffold_1
0.0259066	0.152443	0.0996674	3	944	n	super_scaffold_1
0.0735454	0.264965	0.282942	3	945	n	super_scaffold_1
0.00578555	0.19257	0.022258	3	946	n	super_scaffold_1
-0.0107537	0.197684	-0.0413713	3	947	n	super_scaffold_1
0.00745197	0.207848	0.0286691	3	948	n	super_scaffold_1
0.112539	0.33513	0.432956	3	949	n	super_scaffold_1
0.100917	0.320773	0.388246	3	950	n	super_scaffold_1
-0.065053	0.183833	-0.250271	3	951	n	super_scaffold_1
0.0695223	0.300016	0.267465	3	952	n	super_scaffold_1
0.004883	0.259792	0.0187858	3	953	n	super_scaffold_1
0.00230165	0.235223	0.00885484	3	954	n	super_scaffold_1
0.0481815	0.27166	0.185363	3	955	n	super_scaffold_1
-0.0510752	0.235872	-0.196496	3	956	n	super_scaffold_1
-0.0346001	0.23641	-0.133113	3	957	n	super_scaffold_1
0.0179469	0.219057	0.0690449	3	958	n	super_scaffold_1
0.0156639	0.213182	0.0602618	3	959	n	super_scaffold_1
-0.100636	0.103892	-0.387164	3	960	n	super_scaffold_1
-0.138077	0.0527723	-0.531206	4	961	n	super_scaffold_1
0.0408645	0.216232	0.157213	3	962	n	super_scaffold_1
-0.0798894	0.0453443	-0.307349	4	963	n	super_scaffold_1
-0.00470082	0.164773	-0.0180849	3	964	n	super_scaffold_1
-0.0300895	0.150072	-0.11576	3	965	n	super_scaffold_1
-0.0639925	0.16497	-0.246191	3	966	n	super_scaffold_1
-0.0798438	0.129401	-0.307173	3	967	n	super_scaffold_1
-0.0744774	0.0819614	-0.286528	3	968	n	super_scaffold_1
-0.0275241	0.193253	-0.10589	3	969	n	super_scaffold_1
-0.0733275	0.170748	-0.282104	3	970	n	super_scaffold_1
-0.0568832	0.146468	-0.21884	3	971	n	super_scaffold_1
-0.0323973	0.14274	-0.124638	3	972	n	super_scaffold_1
0.027835	0.165249	0.107086	3	973	n	super_scaffold_1
-0.0862149	0.135948	-0.331684	3	974	n	super_scaffold_1
-0.0794858	0.0925845	-0.305796	3	975	n	super_scaffold_1
-0.108516	0.115558	-0.417481	3	976	n	super_scaffold_1
-0.0724384	0.138034	-0.278683	3	977	n	super_scaffold_1
-0.0994696	0.127104	-0.382677	3	978	n	super_scaffold_1
-0.115732	0.108199	-0.445243	4	979	n	super_scaffold_1
-0.101607	0.108539	-0.390899	3	980	n	super_scaffold_1
-0.137694	0.0360618	-0.529733	4	981	n	super_scaffold_1
-0.133259	0.0206249	-0.51267	4	982	n	super_scaffold_1
-0.101164	0.0454746	-0.389195	4	983	n	super_scaffold_1
-0.10817	0.0244474	-0.416148	4	984	n	super_scaffold_1
-0.137132	0.0296306	-0.527572	4	985	n	super_scaffold_1
-0.0238876	0.0637059	-0.0918999	3	986	n	super_scaffold_1
-0.00668401	0.125734	-0.0257146	3	987	n	super_scaffold_1
-0.0276232	0.133681	-0.106272	3	988	n	super_scaffold_1
-0.0670954	0.0908063	-0.258128	3	989	n	super_scaffold_1
-0.0997327	0.0911253	-0.38369	4	990	n	super_scaffold_1
-0.0870922	0.100025	-0.335059	3	991	n	super_scaffold_1
-0.0764043	0.106283	-0.293941	3	992	n	super_scaffold_1
-0.0923673	0.136662	-0.355354	3	993	n	super_scaffold_1
-0.0674995	0.162622	-0.259683	3	994	n	super_scaffold_1
-0.0659312	0.184692	-0.253649	3	995	n	super_scaffold_1
-0.0558674	0.12211	-0.214932	3	996	n	super_scaffold_1
-0.0949619	0.151245	-0.365335	3	997	n	super_scaffold_1
-0.106855	0.115168	-0.411088	3	998	n	super_scaffold_1
-0.0878647	0.12529	-0.338031	3	999	n	super_scaffold_1
-0.100275	0.128685	-0.385777	3	1000	n	super_scaffold_1
-0.0176209	0.196131	-0.0677906	3	1001	n	super_scaffold_1
-0.0922919	0.139693	-0.355063	3	1002	n	super_scaffold_1
-0.0361581	0.133879	-0.139107	3	1003	n	super_scaffold_1
-0.0867438	0.120324	-0.333719	3	1004	n	super_scaffold_1
-0.0667974	0.139559	-0.256981	3	1005	n	super_scaffold_1
-0.103482	0.10171	-0.398115	3	1006	n	super_scaffold_1
-0.117316	0.0750789	-0.451337	4	1007	n	super_scaffold_1
-0.064285	0.125096	-0.247316	3	1008	n	super_scaffold_1
-0.000510926	0.131736	-0.00196562	3	1009	n	super_scaffold_1
-0.0250528	0.128335	-0.0963825	3	1010	n	super_scaffold_1
-0.0319511	0.116558	-0.122922	3	1011	n	super_scaffold_1
-0.0909873	0.0886803	-0.350044	4	1012	n	super_scaffold_1
-0.0759474	0.119043	-0.292183	3	1013	n	super_scaffold_1
0.00205638	0.163519	0.00791128	3	1014	n	super_scaffold_1
0.0284363	0.177883	0.1094	3	1015	n	super_scaffold_1
0.0283605	0.158276	0.109108	3	1016	n	super_scaffold_1
-0.0313157	0.155021	-0.120477	3	1017	n	super_scaffold_1
-0.0352788	0.180117	-0.135724	3	1018	n	super_scaffold_1
-0.018977	0.153744	-0.0730078	3	1019	n	super_scaffold_1
0.00814095	0.195933	0.0313197	3	1020	n	super_scaffold_1
-0.0717478	0.111976	-0.276027	3	1021	n	super_scaffold_1
-0.00829945	0.181771	-0.0319295	3	1022	n	super_scaffold_1
0.0344408	0.175154	0.1325	3	1023	n	super_scaffold_1
-0.074297	0.123662	-0.285834	3	1024	n	super_scaffold_1
-0.0525704	0.133574	-0.202248	3	1025	n	super_scaffold_1
0.000352676	0.139367	0.00135681	3	1026	n	super_scaffold_1
-0.0337213	0.125704	-0.129732	3	1027	n	super_scaffold_1
-0.0593492	0.113408	-0.228327	3	1028	n	super_scaffold_1
-0.0716699	0.0763755	-0.275727	3	1029	n	super_scaffold_1
-0.104441	0.0822933	-0.401804	4	1030	n	super_scaffold_1
-0.0295999	0.175404	-0.113876	3	1031	n	super_scaffold_1
-0.0812089	0.105269	-0.312425	3	1032	n	super_scaffold_1
-0.0880277	0.0862873	-0.338658	4	1033	n	super_scaffold_1
-0.100131	0.0827245	-0.38522	4	1034	n	super_scaffold_1
-0.0643072	0.097825	-0.247401	3	1035	n	super_scaffold_1
-0.0178945	0.158326	-0.0688432	3	1036	n	super_scaffold_1
-0.0195837	0.153444	-0.0753421	3	1037	n	super_scaffold_1
-0.0482476	0.116843	-0.185617	3	1038	n	super_scaffold_1
-0.0555258	0.0895489	-0.213618	3	1039	n	super_scaffold_1
-0.113743	0.0750986	-0.437591	4	1040	n	super_scaffold_1
-0.122137	0.0635911	-0.469883	4	1041	n	super_scaffold_1
-0.0271353	0.0979347	-0.104394	3	1042	n	super_scaffold_1
-0.118302	0.0766258	-0.455127	4	1043	n	super_scaffold_1
-0.0734976	0.13496	-0.282758	3	1044	n	super_scaffold_1
-0.0675314	0.0964006	-0.259806	3	1045	n	super_scaffold_1
-0.110371	0.0824146	-0.424617	4	1046	n	super_scaffold_1
-0.0770018	0.115789	-0.29624	3	1047	n	super_scaffold_1
-0.0990755	0.0865306	-0.381161	4	1048	n	super_scaffold_1
-0.0660656	0.133427	-0.254166	3	1049	n	super_scaffold_1
-0.122803	0.0943331	-0.472446	4	1050	n	super_scaffold_1
-0.0709975	0.0948302	-0.27314	3	1051	n	super_scaffold_1
-0.0380809	0.111537	-0.146504	3	1052	n	super_scaffold_1
-0.101759	0.0842923	-0.391484	4	1053	n	super_scaffold_1
-0.104904	0.0717276	-0.403583	4	1054	n	super_scaffold_1
-0.0836109	0.0743454	-0.321666	4	1055	n	super_scaffold_1
-0.1286	0.0616991	-0.494746	4	1056	n	super_scaffold_1
-0.136835	0.052585	-0.526428	4	1057	n	super_scaffold_1
-0.175374	0.0286671	-0.674695	4	1058	n	super_scaffold_1
-0.178558	0.043832	-0.686943	4	1059	n	super_scaffold_1
-0.207778	0.0150459	-0.79936	4	1060	n	super_scaffold_1
-0.114144	0.0408127	-0.439133	4	1061	n	super_scaffold_1
-0.118643	0.0391465	-0.456441	4	1062	n	super_scaffold_1
-0.148108	0.0223709	-0.569799	4	1063	n	super_scaffold_1
-0.161424	-0.00555388	-0.621026	4	1064	n	super_scaffold_1
-0.154846	-0.0199202	-0.595721	4	1065	n	super_scaffold_1
-0.0921275	0.110297	-0.354431	3	1066	n	super_scaffold_1
-0.135752	0.101304	-0.522262	4	1067	n	super_scaffold_1
-0.130987	0.0741784	-0.503932	4	1068	n	super_scaffold_1
-0.187977	0.0457066	-0.723182	4	1069	n	super_scaffold_1
-0.185499	0.0220959	-0.713646	4	1070	n	super_scaffold_1
-0.166106	0.0210709	-0.639041	4	1071	n	super_scaffold_1
-0.213941	0.0287366	-0.82307	4	1072	n	super_scaffold_1
-0.200054	0.0110348	-0.769642	4	1073	n	super_scaffold_1
-0.213251	0.00593527	-0.820415	4	1074	n	super_scaffold_1
-0.223224	0.0147591	-0.858782	4	1075	n	super_scaffold_1
-0.215647	-0.0193494	-0.829631	4	1076	n	super_scaffold_1
-0.217673	0.0111545	-0.837426	4	1077	n	super_scaffold_1
-0.170368	0.00841923	-0.655436	4	1078	n	super_scaffold_1
-0.176039	0.0197439	-0.677252	4	1079	n	super_scaffold_1
-0.185544	0.0153141	-0.713821	4	1080	n	super_scaffold_1
-0.202155	0.0077985	-0.777727	4	1081	n	super_scaffold_1
-0.201594	-0.00399243	-0.775567	4	1082	n	super_scaffold_1
-0.184639	0.0495345	-0.710341	4	1083	n	super_scaffold_1
-0.184635	-0.00441695	-0.710322	4	1084	n	super_scaffold_1
-0.209539	-0.0180797	-0.806133	4	1085	n	super_scaffold_1
-0.191663	0.000184989	-0.737361	4	1086	n	super_scaffold_1
-0.150325	0.00651748	-0.578328	4	1087	n	super_scaffold_1
-0.172178	0.0195662	-0.662398	4	1088	n	super_scaffold_1
-0.17695	-0.00579228	-0.680759	4	1089	n	super_scaffold_1
-0.142857	0.00941971	-0.549597	4	1090	n	super_scaffold_1
-0.20113	-0.00893249	-0.773782	4	1091	n	super_scaffold_1
-0.134617	0.0537924	-0.517897	4	1092	n	super_scaffold_1
-0.184016	0.014375	-0.707943	4	1093	n	super_scaffold_1
-0.182463	-0.01329	-0.701968	4	1094	n	super_scaffold_1
-0.132749	-0.00131686	-0.510708	4	1095	n	super_scaffold_1
-0.17102	0.0186111	-0.657943	4	1096	n	super_scaffold_1
-0.191589	-0.0302039	-0.737076	4	1097	n	super_scaffold_1
-0.0829603	0.0387768	-0.319163	4	1098	n	super_scaffold_1
-0.159414	0.0552252	-0.613294	4	1099	n	super_scaffold_1
-0.151101	0.0198359	-0.581314	4	1100	n	super_scaffold_1
-0.17094	0.0307699	-0.657638	4	1101	n	super_scaffold_1
-0.152335	0.0327304	-0.58606	4	1102	n	super_scaffold_1
-0.123237	0.0552056	-0.474116	4	1103	n	super_scaffold_1
-0.129381	0.0726241	-0.497751	4	1104	n	super_scaffold_1
-0.117748	0.0348275	-0.452996	4	1105	n	super_scaffold_1
-0.142647	0.0765983	-0.548787	4	1106	n	super_scaffold_1
-0.107744	0.0868645	-0.41451	4	1107	n	super_scaffold_1
-0.17172	0.0571311	-0.660637	4	1108	n	super_scaffold_1
-0.172681	0.0336701	-0.664334	4	1109	n	super_scaffold_1
-0.159514	0.0246017	-0.61368	4	1110	n	super_scaffold_1
-0.210556	-0.0173519	-0.810045	4	1111	n	super_scaffold_1
-0.122127	0.0325554	-0.469846	4	1112	n	super_scaffold_1
-0.187385	0.0375692	-0.720902	4	1113	n	super_scaffold_1
-0.172003	0.0298837	-0.661726	4	1114	n	super_scaffold_1
-0.175165	0.0154736	-0.67389	4	1115	n	super_scaffold_1
-0.175044	0.0341043	-0.673424	4	1116	n	super_scaffold_1
-0.190192	-0.00729961	-0.731704	4	1117	n	super_scaffold_1
-0.203646	0.0124992	-0.783461	4	1118	n	super_scaffold_1
-0.167308	0.0276599	-0.643662	4	1119	n	super_scaffold_1
-0.218653	-0.0170731	-0.841199	4	1120	n	super_scaffold_1
-0.222268	-0.0031348	-0.855104	4	1121	n	super_scaffold_1
-0.221733	-0.0333572	-0.853047	4	1122	n	super_scaffold_1
-0.186273	0.0219145	-0.716624	4	1123	n	super_scaffold_1
-0.173663	-0.000268414	-0.668114	4	1124	n	super_scaffold_1
-0.193507	-0.0175414	-0.744455	4	1125	n	super_scaffold_1
-0.179872	-0.0138276	-0.692	4	1126	n	super_scaffold_1
-0.209304	0.0122877	-0.805229	4	1127	n	super_scaffold_1
-0.174937	0.0219824	-0.673015	4	1128	n	super_scaffold_1
-0.123272	-0.0128379	-0.474249	4	1129	n	super_scaffold_1
-0.195197	0.00505095	-0.750957	4	1130	n	super_scaffold_1
-0.166136	-0.0128685	-0.639154	4	1131	n	super_scaffold_1
-0.181783	0.00967987	-0.69935	4	1132	n	super_scaffold_1
-0.163648	-0.00599939	-0.629583	4	1133	n	super_scaffold_1
-0.173033	0.014215	-0.665689	4	1134	n	super_scaffold_1
-0.214823	-0.0261243	-0.826461	4	1135	n	super_scaffold_1
-0.184109	0.0136996	-0.708298	4	1136	n	super_scaffold_1
-0.186891	-0.0122083	-0.719004	4	1137	n	super_scaffold_1
-0.179075	-0.0283402	-0.688934	4	1138	n	super_scaffold_1
-0.165329	-0.0167207	-0.636052	4	1139	n	super_scaffold_1
-0.193751	0.00412652	-0.745395	4	1140	n	super_scaffold_1
-0.12486	0.00307083	-0.480359	4	1141	n	super_scaffold_1
-0.175633	0.0179268	-0.675693	4	1142	n	super_scaffold_1
-0.176943	0.0241831	-0.680732	4	1143	n	super_scaffold_1
-0.196428	0.0279269	-0.755692	4	1144	n	super_scaffold_1
-0.175395	0.0355867	-0.674776	4	1145	n	super_scaffold_1
-0.174104	0.00563055	-0.669809	4	1146	n	super_scaffold_1
-0.181679	0.0242914	-0.698951	4	1147	n	super_scaffold_1
-0.193335	0.00379713	-0.743796	4	1148	n	super_scaffold_1
-0.190231	-0.00278966	-0.731854	4	1149	n	super_scaffold_1
-0.167728	0.0241139	-0.645278	4	1150	n	super_scaffold_1
-0.189521	-0.0151015	-0.72912	4	1151	n	super_scaffold_1
-0.186743	-0.0159741	-0.718435	4	1152	n	super_scaffold_1
-0.186669	0.000809026	-0.718148	4	1153	n	super_scaffold_1
-0.191902	0.0383541	-0.738281	4	1154	n	super_scaffold_1
-0.234925	-0.0120817	-0.903797	4	1155	n	super_scaffold_1
-0.203216	-0.00224578	-0.781808	4	1156	n	super_scaffold_1
-0.187101	-0.0136429	-0.719813	4	1157	n	super_scaffold_1
-0.18532	-0.0192003	-0.712959	4	1158	n	super_scaffold_1
-0.186899	-0.0406588	-0.719034	4	1159	n	super_scaffold_1
-0.185533	-0.0327784	-0.71378	4	1160	n	super_scaffold_1
-0.176434	-0.0264957	-0.678775	4	1161	n	super_scaffold_1
-0.144014	-0.00489636	-0.554047	4	1162	n	super_scaffold_1
-0.141827	-0.00446929	-0.545633	4	1163	n	super_scaffold_1
-0.15928	-0.00437976	-0.612778	4	1164	n	super_scaffold_1
-0.164713	-0.00205177	-0.633679	4	1165	n	super_scaffold_1
-0.200961	-0.0359712	-0.773135	4	1166	n	super_scaffold_1
-0.186688	0.0260957	-0.718222	4	1167	n	super_scaffold_1
-0.20922	-0.0050667	-0.804905	4	1168	n	super_scaffold_1
-0.196019	-0.0218114	-0.75412	4	1169	n	super_scaffold_1
-0.202804	-0.0347067	-0.780223	4	1170	n	super_scaffold_1
-0.169438	-0.0416577	-0.651857	4	1171	n	super_scaffold_1
-0.195168	-0.0053908	-0.750846	4	1172	n	super_scaffold_1
-0.205278	-0.0152232	-0.789741	4	1173	n	super_scaffold_1
-0.215285	-0.0416894	-0.828239	4	1174	n	super_scaffold_1
-0.212075	-0.0318798	-0.815892	4	1175	n	super_scaffold_1
-0.201721	-0.0639772	-0.776057	4	1176	n	super_scaffold_1
-0.233773	-0.0342745	-0.899368	4	1177	n	super_scaffold_1
-0.201111	-0.0770812	-0.773711	4	1178	n	super_scaffold_1
-0.210711	-0.0680069	-0.810641	4	1179	n	super_scaffold_1
-0.199199	-0.0508039	-0.766355	4	1180	n	super_scaffold_1
-0.185493	-0.0728393	-0.713625	4	1181	n	super_scaffold_1
-0.192757	-0.0543742	-0.74157	4	1182	n	super_scaffold_1
-0.156398	-0.0358597	-0.601691	4	1183	n	super_scaffold_1
-0.172114	-0.0142851	-0.662152	4	1184	n	super_scaffold_1
-0.158199	-0.0248109	-0.60862	4	1185	n	super_scaffold_1
-0.167691	-0.0282157	-0.645138	4	1186	n	super_scaffold_1
-0.146813	-0.0538537	-0.564817	4	1187	n	super_scaffold_1
-0.173259	-0.0543977	-0.666559	4	1188	n	super_scaffold_1
-0.192393	-0.0571322	-0.740171	4	1189	n	super_scaffold_1
-0.151303	-0.0709091	-0.582091	4	1190	n	super_scaffold_1
-0.199403	-0.0533661	-0.76714	4	1191	n	super_scaffold_1
-0.17526	-0.0271529	-0.674258	4	1192	n	super_scaffold_1
-0.203825	-0.063346	-0.78415	4	1193	n	super_scaffold_1
-0.201533	-0.0161169	-0.775333	4	1194	n	super_scaffold_1
-0.173377	-0.0341078	-0.667011	4	1195	n	super_scaffold_1
-0.200289	-0.0549555	-0.770549	4	1196	n	super_scaffold_1
-0.200565	-0.0723854	-0.771609	4	1197	n	super_scaffold_1
-0.217045	-0.0513859	-0.83501	4	1198	n	super_scaffold_1
-0.228535	-0.0311891	-0.879214	4	1199	n	super_scaffold_1
-0.227062	-0.0308528	-0.873548	4	1200	n	super_scaffold_1
-0.205684	0.00453972	-0.791303	4	1201	n	super_scaffold_1
-0.230389	-0.0346854	-0.886346	4	1202	n	super_scaffold_1
-0.229883	-0.0124451	-0.8844	4	1203	n	super_scaffold_1
-0.194471	0.0260051	-0.748165	4	1204	n	super_scaffold_1
-0.218518	0.00826472	-0.840676	4	1205	n	super_scaffold_1
-0.1876	-0.0517888	-0.721732	4	1206	n	super_scaffold_1
-0.182452	-0.0357132	-0.701924	4	1207	n	super_scaffold_1
-0.173526	-0.0299553	-0.667585	4	1208	n	super_scaffold_1
-0.176248	-0.0454617	-0.678057	4	1209	n	super_scaffold_1
-0.143927	-0.0419589	-0.553712	4	1210	n	super_scaffold_1
-0.19998	-0.0918667	-0.76936	4	1211	n	super_scaffold_1
-0.188694	-0.0295148	-0.725938	4	1212	n	super_scaffold_1
-0.221354	-0.0393311	-0.851587	4	1213	n	super_scaffold_1
-0.183241	-0.0473115	-0.704961	4	1214	n	super_scaffold_1
-0.216536	-0.0320435	-0.833054	4	1215	n	super_scaffold_1
-0.231349	-0.0488831	-0.890042	4	1216	n	super_scaffold_1
-0.218564	-0.0719954	-0.840855	4	1217	n	super_scaffold_1
-0.195322	-0.0728764	-0.75144	4	1218	n	super_scaffold_1
-0.21065	-0.0744078	-0.810407	4	1219	n	super_scaffold_1
-0.217143	-0.0806661	-0.835387	4	1220	n	super_scaffold_1
-0.223065	-0.0769554	-0.85817	4	1221	n	super_scaffold_1
-0.222807	-0.0635614	-0.857179	4	1222	n	super_scaffold_1
-0.224911	-0.0714291	-0.865274	4	1223	n	super_scaffold_1
-0.222746	-0.036041	-0.856945	4	1224	n	super_scaffold_1
-0.219454	-0.0526068	-0.844277	4	1225	n	super_scaffold_1
-0.207566	-0.0570259	-0.798545	4	1226	n	super_scaffold_1
-0.200022	-0.0525577	-0.769522	4	1227	n	super_scaffold_1
-0.193787	-0.077153	-0.745532	4	1228	n	super_scaffold_1
-0.2108	-0.0198973	-0.810985	4	1229	n	super_scaffold_1
-0.232886	-0.0684475	-0.895954	4	1230	n	super_scaffold_1
-0.209743	-0.043707	-0.806919	4	1231	n	super_scaffold_1
-0.210929	-0.0467381	-0.811483	4	1232	n	super_scaffold_1
-0.204664	-0.0278722	-0.787378	4	1233	n	super_scaffold_1
-0.204382	-0.0287246	-0.786295	4	1234	n	super_scaffold_1
-0.218024	-0.0619609	-0.838777	4	1235	n	super_scaffold_1
-0.20682	-0.0469952	-0.795673	4	1236	n	super_scaffold_1
-0.19756	-0.0163317	-0.760048	4	1237	n	super_scaffold_1
-0.177583	-0.0417411	-0.683193	4	1238	n	super_scaffold_1
-0.220232	-0.0505344	-0.847272	4	1239	n	super_scaffold_1
-0.217397	-0.0839586	-0.836365	4	1240	n	super_scaffold_1
-0.244009	-0.0587689	-0.938747	4	1241	n	super_scaffold_1
-0.229172	-0.0636231	-0.881667	4	1242	n	super_scaffold_1
-0.218804	-0.0658784	-0.841778	4	1243	n	super_scaffold_1
-0.210867	-0.0793434	-0.811243	4	1244	n	super_scaffold_1
-0.243018	-0.0812812	-0.934934	4	1245	n	super_scaffold_1
-0.218493	-0.0693117	-0.840583	4	1246	n	super_scaffold_1
-0.198779	-0.0722209	-0.764737	4	1247	n	super_scaffold_1
-0.203647	-0.0459468	-0.783467	4	1248	n	super_scaffold_1
-0.216637	-0.0264318	-0.83344	4	1249	n	super_scaffold_1
-0.194929	-0.0157875	-0.749928	4	1250	n	super_scaffold_1
-0.205687	-0.0573654	-0.791314	4	1251	n	super_scaffold_1
-0.200372	-0.0233646	-0.770868	4	1252	n	super_scaffold_1
-0.197514	-0.0508451	-0.759873	4	1253	n	super_scaffold_1
-0.212003	-0.106472	-0.815614	4	1254	n	super_scaffold_1
-0.162825	-0.0944432	-0.626419	4	1255	n	super_scaffold_1
-0.219079	-0.101133	-0.842834	4	1256	n	super_scaffold_1
-0.199167	-0.0866216	-0.766232	4	1257	n	super_scaffold_1
-0.224788	-0.0655044	-0.864801	4	1258	n	super_scaffold_1
-0.208022	-0.0473027	-0.800299	4	1259	n	super_scaffold_1
-0.197076	-0.0943038	-0.758187	4	1260	n	super_scaffold_1
-0.214863	-0.0624703	-0.826615	4	1261	n	super_scaffold_1
-0.196422	-0.0807309	-0.755671	4	1262	n	super_scaffold_1
-0.18164	-0.0928796	-0.698802	4	1263	n	super_scaffold_1
-0.236435	-0.0689304	-0.909609	4	1264	n	super_scaffold_1
-0.228026	-0.0859943	-0.877255	4	1265	n	super_scaffold_1
-0.210044	-0.111256	-0.808077	4	1266	n	super_scaffold_1
-0.230366	-0.0651776	-0.88626	4	1267	n	super_scaffold_1
-0.214935	-0.0507354	-0.826894	4	1268	n	super_scaffold_1
-0.235116	-0.0948101	-0.904532	4	1269	n	super_scaffold_1
-0.224923	-0.100064	-0.86532	4	1270	n	super_scaffold_1
-0.247424	-0.125443	-0.951885	4	1271	n	super_scaffold_1
-0.206312	-0.0945348	-0.793719	4	1272	n	super_scaffold_1
-0.213705	-0.0904287	-0.822161	4	1273	n	super_scaffold_1
-0.22578	-0.110742	-0.868617	4	1274	n	super_scaffold_1
-0.219477	-0.0960032	-0.844366	4	1275	n	super_scaffold_1
-0.237047	-0.111804	-0.911964	4	1276	n	super_scaffold_1
-0.243733	-0.0998099	-0.937685	4	1277	n	super_scaffold_1
-0.233983	-0.162056	-0.900176	4	1278	n	super_scaffold_1
-0.211513	-0.127348	-0.813728	4	1279	n	super_scaffold_1
-0.23275	-0.0807135	-0.895431	4	1280	n	super_scaffold_1
-0.234192	-0.138082	-0.900979	4	1281	n	super_scaffold_1
-0.228128	-0.140937	-0.877648	4	1282	n	super_scaffold_1
-0.217421	-0.115221	-0.836459	4	1283	n	super_scaffold_1
-0.218534	-0.157273	-0.840738	4	1284	n	super_scaffold_1
-0.228723	-0.123437	-0.879937	4	1285	n	super_scaffold_1
-0.252572	-0.117077	-0.971688	4	1286	n	super_scaffold_1
-0.230042	-0.192969	-0.885012	4	1287	n	super_scaffold_1
-0.23851	-0.162682	-0.917589	4	1288	n	super_scaffold_1
-0.242642	-0.153332	-0.933486	4	1289	n	super_scaffold_1
-0.223077	-0.154432	-0.858216	4	1290	n	super_scaffold_1
-0.233994	-0.138635	-0.900216	4	1291	n	super_scaffold_1
-0.225686	-0.130391	-0.868256	4	1292	n	super_scaffold_1
-0.196423	-0.112347	-0.755675	4	1293	n	super_scaffold_1
-0.235915	-0.166366	-0.907607	4	1294	n	super_scaffold_1
-0.241195	-0.167748	-0.927921	4	1295	n	super_scaffold_1
-0.237416	-0.149525	-0.913383	4	1296	n	super_scaffold_1
-0.260627	-0.11105	-1.00268	4	1297	n	super_scaffold_1
-0.245423	-0.113243	-0.944188	4	1298	n	super_scaffold_1
-0.241192	-0.0946846	-0.927908	4	1299	n	super_scaffold_1
-0.251408	-0.115456	-0.967211	4	1300	n	super_scaffold_1
-0.22228	-0.128507	-0.855152	4	1301	n	super_scaffold_1
-0.240624	-0.132663	-0.925725	4	1302	n	super_scaffold_1
-0.253571	-0.10417	-0.975535	4	1303	n	super_scaffold_1
-0.237002	-0.104364	-0.911788	4	1304	n	super_scaffold_1
-0.241385	-0.104666	-0.928651	4	1305	n	super_scaffold_1
-0.241274	-0.131821	-0.928224	4	1306	n	super_scaffold_1
-0.23266	-0.0870731	-0.895086	4	1307	n	super_scaffold_1
-0.24053	-0.123642	-0.925361	4	1308	n	super_scaffold_1
-0.259775	-0.10481	-0.999402	4	1309	n	super_scaffold_1
-0.243607	-0.111361	-0.9372	4	1310	n	super_scaffold_1
-0.226345	-0.120347	-0.870791	4	1311	n	super_scaffold_1
-0.239668	-0.0843046	-0.922046	4	1312	n	super_scaffold_1
-0.24447	-0.0986329	-0.94052	4	1313	n	super_scaffold_1
-0.226067	-0.108834	-0.86972	4	1314	n	super_scaffold_1
-0.211653	-0.110883	-0.814269	4	1315	n	super_scaffold_1
-0.195935	-0.110465	-0.753796	4	1316	n	super_scaffold_1
-0.222106	-0.0574736	-0.85448	4	1317	n	super_scaffold_1
-0.21782	-0.0615155	-0.837993	4	1318	n	super_scaffold_1
-0.196331	-0.0913622	-0.755322	4	1319	n	super_scaffold_1
-0.205677	-0.100148	-0.791275	4	1320	n	super_scaffold_1
-0.198934	-0.119156	-0.765333	4	1321	n	super_scaffold_1
-0.203192	-0.119494	-0.781715	4	1322	n	super_scaffold_1
-0.22123	-0.0824171	-0.851113	4	1323	n	super_scaffold_1
-0.260901	-0.0929747	-1.00373	4	1324	n	super_scaffold_1
-0.240358	-0.0682355	-0.924698	4	1325	n	super_scaffold_1
-0.24019	-0.11013	-0.924054	4	1326	n	super_scaffold_1
-0.223478	-0.0718442	-0.859758	4	1327	n	super_scaffold_1
-0.230138	-0.0902571	-0.885383	4	1328	n	super_scaffold_1
-0.216181	-0.0921653	-0.831687	4	1329	n	super_scaffold_1
-0.254037	-0.137648	-0.977327	4	1330	n	super_scaffold_1
-0.221914	-0.0958208	-0.853743	4	1331	n	super_scaffold_1
-0.231934	-0.132537	-0.892293	4	1332	n	super_scaffold_1
-0.241985	-0.130345	-0.930961	4	1333	n	super_scaffold_1
-0.237189	-0.0854533	-0.912507	4	1334	n	super_scaffold_1
-0.243108	-0.152599	-0.935279	4	1335	n	super_scaffold_1
-0.2509	-0.126536	-0.965259	4	1336	n	super_scaffold_1
-0.2381	-0.127184	-0.916013	4	1337	n	super_scaffold_1
-0.238416	-0.171084	-0.917228	4	1338	n	super_scaffold_1
-0.235924	-0.144422	-0.90764	4	1339	n	super_scaffold_1
-0.203086	-0.158753	-0.781309	4	1340	n	super_scaffold_1
-0.210991	-0.108206	-0.811719	4	1341	n	super_scaffold_1
-0.202852	-0.093275	-0.780408	4	1342	n	super_scaffold_1
-0.249637	-0.109466	-0.9604	4	1343	n	super_scaffold_1
-0.235518	-0.13333	-0.906082	4	1344	n	super_scaffold_1
-0.247525	-0.125147	-0.952273	4	1345	n	super_scaffold_1
-0.251275	-0.0770882	-0.966701	4	1346	n	super_scaffold_1
-0.255223	-0.136647	-0.981887	4	1347	n	super_scaffold_1
-0.244367	-0.0796447	-0.940122	4	1348	n	super_scaffold_1
-0.25513	-0.0878353	-0.981532	4	1349	n	super_scaffold_1
-0.235135	-0.100965	-0.904606	4	1350	n	super_scaffold_1
-0.254741	-0.106057	-0.980036	4	1351	n	super_scaffold_1
-0.239094	-0.121352	-0.919838	4	1352	n	super_scaffold_1
-0.233561	-0.112731	-0.898551	4	1353	n	super_scaffold_1
-0.229545	-0.09827	-0.8831	4	1354	n	super_scaffold_1
-0.234821	-0.150473	-0.903398	4	1355	n	super_scaffold_1
-0.232224	-0.161411	-0.893407	4	1356	n	super_scaffold_1
-0.206048	-0.139696	-0.792705	4	1357	n	super_scaffold_1
-0.219727	-0.10618	-0.845328	4	1358	n	super_scaffold_1
-0.201419	-0.13244	-0.774896	4	1359	n	super_scaffold_1
-0.244191	-0.0920817	-0.939447	4	1360	n	super_scaffold_1
-0.227776	-0.118496	-0.876294	4	1361	n	super_scaffold_1
-0.215805	-0.0772964	-0.83024	4	1362	n	super_scaffold_1
-0.195874	-0.109866	-0.753564	4	1363	n	super_scaffold_1
-0.189079	-0.0950289	-0.72742	4	1364	n	super_scaffold_1
-0.143797	-0.0825122	-0.553213	4	1365	n	super_scaffold_1
-0.195207	-0.0914719	-0.750996	4	1366	n	super_scaffold_1
-0.239	-0.0712578	-0.919476	4	1367	n	super_scaffold_1
-0.222236	-0.0693296	-0.854983	4	1368	n	super_scaffold_1
-0.230946	-0.0936938	-0.88849	4	1369	n	super_scaffold_1
-0.213607	-0.0689448	-0.821784	4	1370	n	super_scaffold_1
-0.222214	-0.100161	-0.854899	4	1371	n	super_scaffold_1
-0.230346	-0.0885027	-0.886182	4	1372	n	super_scaffold_1
-0.202019	-0.0978567	-0.777205	4	1373	n	super_scaffold_1
-0.248429	-0.0624471	-0.955751	4	1374	n	super_scaffold_1
-0.228919	-0.0576808	-0.880692	4	1375	n	super_scaffold_1
-0.228783	-0.0418153	-0.880169	4	1376	n	super_scaffold_1
-0.240537	-0.0921926	-0.925388	4	1377	n	super_scaffold_1
-0.230504	-0.0815054	-0.886789	4	1378	n	super_scaffold_1
-0.238961	-0.059158	-0.919325	4	1379	n	super_scaffold_1
-0.246714	-0.107237	-0.949154	4	1380	n	super_scaffold_1
-0.238478	-0.0413375	-0.917467	4	1381	n	super_scaffold_1
-0.221116	-0.0607619	-0.850671	4	1382	n	super_scaffold_1
-0.234421	-0.087013	-0.90186	4	1383	n	super_scaffold_1
-0.238873	-0.0312041	-0.918988	4	1384	n	super_scaffold_1
-0.204842	-0.0894978	-0.788065	4	1385	n	super_scaffold_1
-0.234437	-0.0900626	-0.901921	4	1386	n	super_scaffold_1
-0.23835	-0.0950211	-0.916976	4	1387	n	super_scaffold_1
-0.246124	-0.0699419	-0.946882	4	1388	n	super_scaffold_1
-0.253782	-0.108228	-0.976346	4	1389	n	super_scaffold_1
-0.243378	-0.106553	-0.93632	4	1390	n	super_scaffold_1
-0.245435	-0.06656	-0.944231	4	1391	n	super_scaffold_1
-0.255064	-0.114794	-0.981275	4	1392	n	super_scaffold_1
-0.252027	-0.108528	-0.969592	4	1393	n	super_scaffold_1
-0.264101	-0.111604	-1.01604	4	1394	n	super_scaffold_1
-0.235529	-0.09161	-0.906123	4	1395	n	super_scaffold_1
-0.228971	-0.0885969	-0.880892	4	1396	n	super_scaffold_1
-0.249606	-0.0970771	-0.960278	4	1397	n	super_scaffold_1
-0.206457	-0.0711645	-0.794279	4	1398	n	super_scaffold_1
-0.243364	-0.0469532	-0.936265	4	1399	n	super_scaffold_1
-0.235501	-0.0762186	-0.906016	4	1400	n	super_scaffold_1
-0.217549	-0.106794	-0.836949	4	1401	n	super_scaffold_1
-0.214236	-0.11206	-0.824204	4	1402	n	super_scaffold_1
-0.228755	-0.0925405	-0.880062	4	1403	n	super_scaffold_1
-0.259268	-0.12668	-0.997451	4	1404	n	super_scaffold_1
-0.257555	-0.103078	-0.99086	4	1405	n	super_scaffold_1
-0.222533	-0.0867485	-0.856124	4	1406	n	super_scaffold_1
-0.242658	-0.0927528	-0.93355	4	1407	n	super_scaffold_1
-0.253744	-0.0697504	-0.9762	4	1408	n	super_scaffold_1
-0.263362	-0.0805665	-1.0132	4	1409	n	super_scaffold_1
-0.228461	-0.0690744	-0.87893	4	1410	n	super_scaffold_1
-0.246115	-0.0883694	-0.946848	4	1411	n	super_scaffold_1
-0.245049	-0.0874824	-0.942749	4	1412	n	super_scaffold_1
-0.210863	-0.144837	-0.811226	4	1413	n	super_scaffold_1
-0.213199	-0.0942962	-0.820216	4	1414	n	super_scaffold_1
-0.217928	-0.0947979	-0.838408	4	1415	n	super_scaffold_1
-0.232968	-0.112126	-0.896268	4	1416	n	super_scaffold_1
-0.235925	-0.060329	-0.907647	4	1417	n	super_scaffold_1
-0.222253	-0.0467259	-0.855049	4	1418	n	super_scaffold_1
-0.21986	-0.0653192	-0.845841	4	1419	n	super_scaffold_1
-0.206604	-0.127326	-0.794843	4	1420	n	super_scaffold_1
-0.2491	-0.0863737	-0.958332	4	1421	n	super_scaffold_1
-0.260489	-0.0817677	-1.00215	4	1422	n	super_scaffold_1
-0.229908	-0.0489045	-0.884499	4	1423	n	super_scaffold_1
-0.233765	-0.0851865	-0.899337	4	1424	n	super_scaffold_1
-0.226424	-0.0483553	-0.871092	4	1425	n	super_scaffold_1
-0.243932	-0.0708261	-0.938452	4	1426	n	super_scaffold_1
-0.246183	-0.132004	-0.947108	4	1427	n	super_scaffold_1
-0.232928	-0.103421	-0.896115	4	1428	n	super_scaffold_1
-0.239281	-0.0715198	-0.920555	4	1429	n	super_scaffold_1
-0.232004	-0.0718977	-0.892562	4	1430	n	super_scaffold_1
-0.240261	-0.0946835	-0.924329	4	1431	n	super_scaffold_1
-0.246237	-0.0669505	-0.947317	4	1432	n	super_scaffold_1
-0.231425	-0.0859368	-0.890335	4	1433	n	super_scaffold_1
-0.211174	-0.059058	-0.812426	4	1434	n	super_scaffold_1
-0.243225	-0.108393	-0.935731	4	1435	n	super_scaffold_1
-0.239814	-0.127507	-0.922609	4	1436	n	super_scaffold_1
-0.232705	-0.112285	-0.895259	4	1437	n	super_scaffold_1
-0.216464	-0.142187	-0.832774	4	1438	n	super_scaffold_1
-0.208725	-0.0902878	-0.803003	4	1439	n	super_scaffold_1
-0.18852	-0.108545	-0.72527	4	1440	n	super_scaffold_1
-0.220762	-0.115023	-0.84931	4	1441	n	super_scaffold_1
-0.234848	-0.11317	-0.903501	4	1442	n	super_scaffold_1
-0.21116	-0.109	-0.812372	4	1443	n	super_scaffold_1
-0.223068	-0.0763101	-0.858184	4	1444	n	super_scaffold_1
-0.232884	-0.0538079	-0.895947	4	1445	n	super_scaffold_1
-0.232248	-0.0952936	-0.893501	4	1446	n	super_scaffold_1
-0.235715	-0.0356148	-0.906837	4	1447	n	super_scaffold_1
-0.231215	-0.0792616	-0.889525	4	1448	n	super_scaffold_1
-0.231215	-0.110211	-0.889524	4	1449	n	super_scaffold_1
-0.216939	-0.140859	-0.834602	4	1450	n	super_scaffold_1
-0.208908	-0.112992	-0.803706	4	1451	n	super_scaffold_1
-0.226492	-0.117019	-0.871355	4	1452	n	super_scaffold_1
-0.251775	-0.122094	-0.968622	4	1453	n	super_scaffold_1
-0.258069	-0.10746	-0.992839	4	1454	n	super_scaffold_1
-0.216266	-0.0933027	-0.832016	4	1455	n	super_scaffold_1
-0.228989	-0.106443	-0.880962	4	1456	n	super_scaffold_1
-0.239847	-0.092309	-0.922734	4	1457	n	super_scaffold_1
-0.224253	-0.076139	-0.86274	4	1458	n	super_scaffold_1
-0.23562	-0.0652139	-0.906471	4	1459	n	super_scaffold_1
-0.228127	-0.0502855	-0.877646	4	1460	n	super_scaffold_1
-0.246234	-0.0626998	-0.947307	4	1461	n	super_scaffold_1
-0.23284	-0.107048	-0.895776	4	1462	n	super_scaffold_1
-0.245764	-0.119026	-0.945497	4	1463	n	super_scaffold_1
-0.229245	-0.124512	-0.881946	4	1464	n	super_scaffold_1
-0.20926	-0.127642	-0.805061	4	1465	n	super_scaffold_1
-0.203037	-0.110376	-0.781121	4	1466	n	super_scaffold_1
-0.216477	-0.117468	-0.832824	4	1467	n	super_scaffold_1
-0.25635	-0.132735	-0.986223	4	1468	n	super_scaffold_1
-0.2516	-0.108805	-0.967951	4	1469	n	super_scaffold_1
-0.229321	-0.0918791	-0.882239	4	1470	n	super_scaffold_1
-0.235184	-0.138836	-0.904795	4	1471	n	super_scaffold_1
-0.248519	-0.0996596	-0.956095	4	1472	n	super_scaffold_1
-0.233791	-0.0823706	-0.899436	4	1473	n	super_scaffold_1
-0.233359	-0.079217	-0.897774	4	1474	n	super_scaffold_1
-0.210077	-0.166839	-0.808204	4	1475	n	super_scaffold_1
-0.220674	-0.162101	-0.848972	4	1476	n	super_scaffold_1
-0.228857	-0.114996	-0.880455	4	1477	n	super_scaffold_1
-0.215694	-0.102008	-0.829814	4	1478	n	super_scaffold_1
-0.222421	-0.112773	-0.855695	4	1479	n	super_scaffold_1
-0.228126	-0.0798994	-0.877641	4	1480	n	super_scaffold_1
-0.228979	-0.101639	-0.880925	4	1481	n	super_scaffold_1
-0.225954	-0.107095	-0.869285	4	1482	n	super_scaffold_1
-0.225701	-0.0676409	-0.868311	4	1483	n	super_scaffold_1
-0.206068	-0.0525554	-0.79278	4	1484	n	super_scaffold_1
-0.212197	-0.073705	-0.81636	4	1485	n	super_scaffold_1
-0.234311	-0.0887153	-0.901436	4	1486	n	super_scaffold_1
-0.232701	-0.0833891	-0.895242	4	1487	n	super_scaffold_1
-0.210181	-0.0472734	-0.808603	4	1488	n	super_scaffold_1
-0.228673	-0.0783759	-0.879745	4	1489	n	super_scaffold_1
-0.236035	-0.0909345	-0.908067	4	1490	n	super_scaffold_1
-0.226581	-0.0810157	-0.871699	4	1491	n	super_scaffold_1
-0.217293	-0.0532675	-0.835964	4	1492	n	super_scaffold_1
-0.194564	-0.0242962	-0.748523	4	1493	n	super_scaffold_1
-0.190131	-0.058132	-0.731466	4	1494	n	super_scaffold_1
-0.226932	-0.0579498	-0.87305	4	1495	n	super_scaffold_1
-0.229224	-0.0646378	-0.881864	4	1496	n	super_scaffold_1
-0.23921	-0.0784999	-0.920283	4	1497	n	super_scaffold_1
-0.22471	-0.0594587	-0.864498	4	1498	n	super_scaffold_1
-0.235298	-0.0617908	-0.905234	4	1499	n	super_scaffold_1
-0.256261	-0.052405	-0.985883	4	1500	n	super_scaffold_1
-0.235719	-0.0708856	-0.906851	4	1501	n	super_scaffold_1
-0.244556	-0.0753909	-0.940849	4	1502	n	super_scaffold_1
-0.220435	-0.0659774	-0.848052	4	1503	n	super_scaffold_1
-0.255815	-0.0548221	-0.984167	4	1504	n	super_scaffold_1
-0.231989	-0.0523866	-0.892504	4	1505	n	super_scaffold_1
-0.237034	-0.0635446	-0.911913	4	1506	n	super_scaffold_1
-0.247906	-0.0481646	-0.953739	4	1507	n	super_scaffold_1
-0.253293	-0.0623459	-0.974462	4	1508	n	super_scaffold_1
-0.232825	-0.0618878	-0.895719	4	1509	n	super_scaffold_1
-0.255497	-0.0537731	-0.982943	4	1510	n	super_scaffold_1
-0.250454	-0.0555926	-0.963539	4	1511	n	super_scaffold_1
-0.236157	-0.0480153	-0.908539	4	1512	n	super_scaffold_1
-0.214669	-0.0623793	-0.825872	4	1513	n	super_scaffold_1
-0.226104	-0.0340355	-0.869861	4	1514	n	super_scaffold_1
-0.243783	-0.0892905	-0.937877	4	1515	n	super_scaffold_1
-0.224006	-0.0667354	-0.86179	4	1516	n	super_scaffold_1
-0.233403	-0.057698	-0.897945	4	1517	n	super_scaffold_1
-0.258474	-0.0730437	-0.994396	4	1518	n	super_scaffold_1
-0.246581	-0.0600928	-0.948641	4	1519	n	super_scaffold_1
-0.242614	-0.0696823	-0.93338	4	1520	n	super_scaffold_1
-0.228851	-0.0527278	-0.880432	4	1521	n	super_scaffold_1
-0.237158	-0.0689161	-0.91239	4	1522	n	super_scaffold_1
-0.200965	-0.0880277	-0.77315	4	1523	n	super_scaffold_1
-0.232807	-0.0352794	-0.895651	4	1524	n	super_scaffold_1
-0.255839	-0.0643025	-0.98426	4	1525	n	super_scaffold_1
-0.246374	-0.0460957	-0.947845	4	1526	n	super_scaffold_1
-0.243742	-0.052339	-0.937719	4	1527	n	super_scaffold_1
-0.24702	-0.0726367	-0.950331	4	1528	n	super_scaffold_1
-0.238145	-0.0707619	-0.916188	4	1529	n	super_scaffold_1
-0.225907	-0.0537318	-0.869105	4	1530	n	super_scaffold_1
-0.233504	-0.0459235	-0.89833	4	1531	n	super_scaffold_1
-0.225743	-0.0598214	-0.868472	4	1532	n	super_scaffold_1
-0.247902	-0.0468794	-0.953722	4	1533	n	super_scaffold_1
-0.226798	-0.0375903	-0.872534	4	1534	n	super_scaffold_1
-0.24583	-0.0361694	-0.945753	4	1535	n	super_scaffold_1
-0.240089	-0.0148283	-0.923665	4	1536	n	super_scaffold_1
-0.232006	-0.0335287	-0.892568	4	1537	n	super_scaffold_1
-0.251548	-0.0301551	-0.96775	4	1538	n	super_scaffold_1
-0.219712	-0.0362178	-0.845272	4	1539	n	super_scaffold_1
-0.223783	-0.0280769	-0.860932	4	1540	n	super_scaffold_1
-0.232374	-0.0368942	-0.893985	4	1541	n	super_scaffold_1
-0.233232	-0.0341379	-0.897284	4	1542	n	super_scaffold_1
-0.238876	-0.0423694	-0.918999	4	1543	n	super_scaffold_1
-0.237985	-0.0432879	-0.915569	4	1544	n	super_scaffold_1
-0.25026	-0.0374396	-0.962794	4	1545	n	super_scaffold_1
-0.224281	-0.0435331	-0.862848	4	1546	n	super_scaffold_1
-0.236816	-0.043191	-0.911075	4	1547	n	super_scaffold_1
-0.228262	-0.0474374	-0.878166	4	1548	n	super_scaffold_1
-0.23968	-0.0660966	-0.922093	4	1549	n	super_scaffold_1
-0.245807	-0.0376935	-0.945664	4	1550	n	super_scaffold_1
-0.237441	0.011401	-0.913478	4	1551	n	super_scaffold_1
-0.251037	-0.0310431	-0.965783	4	1552	n	super_scaffold_1
-0.236721	-0.0177763	-0.910708	4	1553	n	super_scaffold_1
-0.242923	-0.0312602	-0.934569	4	1554	n	super_scaffold_1
-0.252266	-0.0424479	-0.970514	4	1555	n	super_scaffold_1
-0.198793	-0.00758506	-0.764791	4	1556	n	super_scaffold_1
-0.238193	-0.039166	-0.916372	4	1557	n	super_scaffold_1
-0.251026	-0.041275	-0.965743	4	1558	n	super_scaffold_1
-0.227343	-0.0231475	-0.874629	4	1559	n	super_scaffold_1
-0.253022	-0.038005	-0.973419	4	1560	n	super_scaffold_1
-0.223248	-0.032907	-0.858874	4	1561	n	super_scaffold_1
-0.239898	-0.043198	-0.92293	4	1562	n	super_scaffold_1
-0.236529	-0.03082	-0.909968	4	1563	n	super_scaffold_1
-0.242737	-0.0304899	-0.933852	4	1564	n	super_scaffold_1
-0.237384	-0.0400504	-0.913257	4	1565	n	super_scaffold_1
-0.226219	-0.0305154	-0.870306	4	1566	n	super_scaffold_1
-0.24478	-0.041103	-0.941713	4	1567	n	super_scaffold_1
-0.229622	-0.0162069	-0.883396	4	1568	n	super_scaffold_1
-0.248072	-0.031474	-0.954378	4	1569	n	super_scaffold_1
-0.227144	-0.0378559	-0.873865	4	1570	n	super_scaffold_1
-0.257405	-0.0454184	-0.990285	4	1571	n	super_scaffold_1
-0.223202	-0.0122762	-0.858698	4	1572	n	super_scaffold_1
-0.236891	-0.0150125	-0.911362	4	1573	n	super_scaffold_1
-0.213476	-0.0168195	-0.82128	4	1574	n	super_scaffold_1
-0.216146	-0.0191401	-0.831551	4	1575	n	super_scaffold_1
-0.20667	-0.0220948	-0.795096	4	1576	n	super_scaffold_1
-0.211995	-0.0306757	-0.815585	4	1577	n	super_scaffold_1
-0.220723	-0.0266533	-0.849162	4	1578	n	super_scaffold_1
-0.238355	-0.0430222	-0.916993	4	1579	n	super_scaffold_1
-0.239025	-0.046682	-0.919573	4	1580	n	super_scaffold_1
-0.195472	-0.00433864	-0.752015	4	1581	n	super_scaffold_1
-0.25347	-0.0543406	-0.975145	4	1582	n	super_scaffold_1
-0.233022	-0.0272163	-0.896478	4	1583	n	super_scaffold_1
-0.237433	-0.0345608	-0.913449	4	1584	n	super_scaffold_1
-0.241597	-0.0286084	-0.929468	4	1585	n	super_scaffold_1
-0.258437	-0.0320395	-0.994253	4	1586	n	super_scaffold_1
-0.261378	-0.0468011	-1.00557	4	1587	n	super_scaffold_1
-0.216511	-0.0301813	-0.832956	4	1588	n	super_scaffold_1
-0.25024	-0.0136637	-0.962719	4	1589	n	super_scaffold_1
-0.253151	-0.0412787	-0.973916	4	1590	n	super_scaffold_1
-0.241079	-0.0246415	-0.927473	4	1591	n	super_scaffold_1
-0.252622	-0.0254128	-0.971881	4	1592	n	super_scaffold_1
-0.257742	-0.0166485	-0.99158	4	1593	n	super_scaffold_1
-0.248864	-0.0391831	-0.957426	4	1594	n	super_scaffold_1
-0.224511	-0.0581377	-0.863733	4	1595	n	super_scaffold_1
-0.236137	-0.0435057	-0.908461	4	1596	n	super_scaffold_1
-0.259031	-0.0423267	-0.996537	4	1597	n	super_scaffold_1
-0.251234	-0.0401706	-0.966543	4	1598	n	super_scaffold_1
-0.232604	-0.0397251	-0.894869	4	1599	n	super_scaffold_1
-0.233215	-0.0403238	-0.897221	4	1600	n	super_scaffold_1
-0.266056	-0.0459251	-1.02357	4	1601	n	super_scaffold_1
-0.277195	-0.0519542	-1.06642	4	1602	n	super_scaffold_1
-0.244472	-0.0334724	-0.940529	4	1603	n	super_scaffold_1
-0.246898	-0.0301511	-0.949862	4	1604	n	super_scaffold_1
-0.240432	-0.0433558	-0.924983	4	1605	n	super_scaffold_1
-0.256257	-0.0479239	-0.985867	4	1606	n	super_scaffold_1
-0.240657	-0.0409748	-0.92585	4	1607	n	super_scaffold_1
-0.243598	-0.0302477	-0.937166	4	1608	n	super_scaffold_1
-0.264537	-0.0513027	-1.01772	4	1609	n	super_scaffold_1
-0.27237	-0.0520216	-1.04786	4	1610	n	super_scaffold_1
-0.263526	-0.052272	-1.01383	4	1611	n	super_scaffold_1
-0.274053	-0.0472412	-1.05433	4	1612	n	super_scaffold_1
-0.25905	-0.0499905	-0.996611	4	1613	n	super_scaffold_1
-0.258799	-0.0488416	-0.995646	4	1614	n	super_scaffold_1
-0.249964	-0.038327	-0.961658	4	1615	n	super_scaffold_1
-0.273775	-0.0499	-1.05326	4	1616	n	super_scaffold_1
-0.264592	-0.0418646	-1.01793	4	1617	n	super_scaffold_1
-0.276843	-0.0463847	-1.06507	4	1618	n	super_scaffold_1
-0.274382	-0.0528664	-1.0556	4	1619	n	super_scaffold_1
-0.26981	-0.039274	-1.03801	4	1620	n	super_scaffold_1
-0.27243	-0.0435126	-1.04809	4	1621	n	super_scaffold_1
-0.278798	-0.0489771	-1.07259	4	1622	n	super_scaffold_1
-0.262076	-0.0419507	-1.00825	4	1623	n	super_scaffold_1
-0.254771	-0.0454472	-0.980149	4	1624	n	super_scaffold_1
-0.270294	-0.0433589	-1.03987	4	1625	n	super_scaffold_1
-0.265981	-0.0385176	-1.02328	4	1626	n	super_scaffold_1
-0.247784	-0.0424196	-0.95327	4	1627	n	super_scaffold_1
-0.25785	-0.0360284	-0.991995	4	1628	n	super_scaffold_1
-0.244982	-0.0471857	-0.942489	4	1629	n	super_scaffold_1
-0.270799	-0.0446729	-1.04181	4	1630	n	super_scaffold_1
-0.270137	-0.0511394	-1.03926	4	1631	n	super_scaffold_1
-0.217329	-0.0292188	-0.836104	4	1632	n	super_scaffold_1
-0.255474	-0.0400544	-0.982853	4	1633	n	super_scaffold_1
-0.245725	-0.0242422	-0.945348	4	1634	n	super_scaffold_1
-0.240263	-0.0391661	-0.924335	4	1635	n	super_scaffold_1
-0.239996	-0.039277	-0.923307	4	1636	n	super_scaffold_1
-0.237463	-0.031688	-0.913562	4	1637	n	super_scaffold_1
-0.244086	-0.0347511	-0.939044	4	1638	n	super_scaffold_1
-0.249839	-0.0385058	-0.961174	4	1639	n	super_scaffold_1
-0.239851	-0.027346	-0.92275	4	1640	n	super_scaffold_1
-0.247675	-0.040744	-0.95285	4	1641	n	super_scaffold_1
-0.252805	-0.0405201	-0.972587	4	1642	n	super_scaffold_1
-0.251589	-0.035366	-0.967907	4	1643	n	super_scaffold_1
-0.253859	-0.0430086	-0.976642	4	1644	n	super_scaffold_1
-0.252363	-0.0343235	-0.970884	4	1645	n	super_scaffold_1
-0.25788	-0.0472283	-0.992112	4	1646	n	super_scaffold_1
-0.276026	-0.0494136	-1.06192	4	1647	n	super_scaffold_1
-0.255265	-0.0494317	-0.982048	4	1648	n	super_scaffold_1
-0.243056	-0.0435738	-0.935079	4	1649	n	super_scaffold_1
-0.254166	-0.0398263	-0.977821	4	1650	n	super_scaffold_1
-0.269939	-0.0533234	-1.0385	4	1651	n	super_scaffold_1
-0.450091	-0.102146	-1.32122	2	1	n	scaffold_4_arrow_ctg1
-0.38843	-0.0116838	-1.14021	2	2	n	scaffold_4_arrow_ctg1
-0.377641	-0.0285718	-1.10854	2	3	n	scaffold_4_arrow_ctg1
-0.394488	-0.0177419	-1.158	2	4	n	scaffold_4_arrow_ctg1
-0.371438	0.0308862	-1.09033	2	5	n	scaffold_4_arrow_ctg1
-0.405779	-0.0218055	-1.19114	2	6	n	scaffold_4_arrow_ctg1
-0.393715	-0.0233341	-1.15573	2	7	n	scaffold_4_arrow_ctg1
-0.398704	-0.0180407	-1.17037	2	8	n	scaffold_4_arrow_ctg1
-0.421819	-0.074819	-1.23823	2	9	n	scaffold_4_arrow_ctg1
-0.419193	-0.0519364	-1.23052	2	10	n	scaffold_4_arrow_ctg1
-0.432508	-0.0861127	-1.2696	2	11	n	scaffold_4_arrow_ctg1
-0.462294	-0.122454	-1.35704	2	12	n	scaffold_4_arrow_ctg1
-0.428088	-0.0688515	-1.25663	2	13	n	scaffold_4_arrow_ctg1
-0.433712	-0.0822	-1.27314	2	14	n	scaffold_4_arrow_ctg1
-0.458824	-0.114541	-1.34685	2	15	n	scaffold_4_arrow_ctg1
-0.458374	-0.155768	-1.34553	2	16	n	scaffold_4_arrow_ctg1
-0.453759	-0.108541	-1.33198	2	17	n	scaffold_4_arrow_ctg1
-0.46226	-0.146017	-1.35694	2	18	n	scaffold_4_arrow_ctg1
-0.434946	-0.0771018	-1.27676	2	19	n	scaffold_4_arrow_ctg1
-0.398711	-0.0140267	-1.17039	2	20	n	scaffold_4_arrow_ctg1
-0.387147	-0.0158987	-1.13645	2	21	n	scaffold_4_arrow_ctg1
-0.394826	-0.0213956	-1.15899	2	22	n	scaffold_4_arrow_ctg1
-0.409268	-0.0352084	-1.20138	2	23	n	scaffold_4_arrow_ctg1
-0.422511	-0.0711373	-1.24026	2	24	n	scaffold_4_arrow_ctg1
-0.41659	-0.046343	-1.22288	2	25	n	scaffold_4_arrow_ctg1
-0.463267	-0.171833	-1.35989	2	26	n	scaffold_4_arrow_ctg1
-0.422109	-0.0444521	-1.23908	2	27	n	scaffold_4_arrow_ctg1
-0.417014	-0.054646	-1.22412	2	28	n	scaffold_4_arrow_ctg1
-0.433422	-0.0733749	-1.27229	2	29	n	scaffold_4_arrow_ctg1
-0.411773	-0.0548732	-1.20874	2	30	n	scaffold_4_arrow_ctg1
-0.39562	-0.0147811	-1.16132	2	31	n	scaffold_4_arrow_ctg1
-0.39508	-0.018701	-1.15973	2	32	n	scaffold_4_arrow_ctg1
-0.428106	-0.0708605	-1.25668	2	33	n	scaffold_4_arrow_ctg1
-0.413346	-0.0514083	-1.21335	2	34	n	scaffold_4_arrow_ctg1
-0.411335	-0.0441628	-1.20745	2	35	n	scaffold_4_arrow_ctg1
-0.398021	-0.0287608	-1.16837	2	36	n	scaffold_4_arrow_ctg1
-0.394762	-0.0233848	-1.1588	2	37	n	scaffold_4_arrow_ctg1
-0.418578	-0.0562919	-1.22871	2	38	n	scaffold_4_arrow_ctg1
-0.406006	-0.0414078	-1.19181	2	39	n	scaffold_4_arrow_ctg1
-0.422544	-0.0797622	-1.24035	2	40	n	scaffold_4_arrow_ctg1
-0.412737	-0.045597	-1.21156	2	41	n	scaffold_4_arrow_ctg1
-0.410709	-0.0441664	-1.20561	2	42	n	scaffold_4_arrow_ctg1
-0.406937	-0.0397707	-1.19454	2	43	n	scaffold_4_arrow_ctg1
-0.392049	-0.0272352	-1.15084	2	44	n	scaffold_4_arrow_ctg1
-0.408424	-0.0580431	-1.19891	2	45	n	scaffold_4_arrow_ctg1
-0.396745	-0.0170296	-1.16462	2	46	n	scaffold_4_arrow_ctg1
-0.420818	-0.0615038	-1.23529	2	47	n	scaffold_4_arrow_ctg1
-0.423273	-0.0764665	-1.24249	2	48	n	scaffold_4_arrow_ctg1
-0.428213	-0.0695046	-1.25699	2	49	n	scaffold_4_arrow_ctg1
-0.427885	-0.0699201	-1.25603	2	50	n	scaffold_4_arrow_ctg1
-0.428173	-0.0789368	-1.25688	2	51	n	scaffold_4_arrow_ctg1
-0.441887	-0.114403	-1.29713	2	52	n	scaffold_4_arrow_ctg1
-0.430053	-0.0658379	-1.2624	2	53	n	scaffold_4_arrow_ctg1
-0.430776	-0.0917913	-1.26452	2	54	n	scaffold_4_arrow_ctg1
-0.407931	-0.0348378	-1.19746	2	55	n	scaffold_4_arrow_ctg1
-0.418348	-0.0534587	-1.22804	2	56	n	scaffold_4_arrow_ctg1
-0.397156	-0.0417356	-1.16583	2	57	n	scaffold_4_arrow_ctg1
-0.397608	-0.051015	-1.16715	2	58	n	scaffold_4_arrow_ctg1
-0.393714	-0.0266068	-1.15572	2	59	n	scaffold_4_arrow_ctg1
-0.389474	-0.0136462	-1.14328	2	60	n	scaffold_4_arrow_ctg1
-0.372126	0.0134103	-1.09235	2	61	n	scaffold_4_arrow_ctg1
-0.397339	-0.0234613	-1.16637	2	62	n	scaffold_4_arrow_ctg1
-0.385189	-0.00668086	-1.1307	2	63	n	scaffold_4_arrow_ctg1
-0.37926	-0.00649321	-1.1133	2	64	n	scaffold_4_arrow_ctg1
-0.368031	-0.019848	-1.08033	2	65	n	scaffold_4_arrow_ctg1
-0.375123	0.00752096	-1.10115	2	66	n	scaffold_4_arrow_ctg1
-0.383639	-0.0117706	-1.12615	2	67	n	scaffold_4_arrow_ctg1
-0.382983	0.00325134	-1.12422	2	68	n	scaffold_4_arrow_ctg1
-0.374051	-0.00105779	-1.098	2	69	n	scaffold_4_arrow_ctg1
-0.354062	-6.59606e-05	-1.03933	2	70	n	scaffold_4_arrow_ctg1
-0.394956	-0.0193176	-1.15937	2	71	n	scaffold_4_arrow_ctg1
-0.39248	-0.00605984	-1.1521	2	72	n	scaffold_4_arrow_ctg1
-0.37735	0.00747998	-1.10769	2	73	n	scaffold_4_arrow_ctg1
-0.33401	0.0260537	-0.980467	2	74	n	scaffold_4_arrow_ctg1
-0.381947	0.00098484	-1.12118	2	75	n	scaffold_4_arrow_ctg1
-0.383571	0.00931319	-1.12595	2	76	n	scaffold_4_arrow_ctg1
-0.39473	-0.0116848	-1.15871	2	77	n	scaffold_4_arrow_ctg1
-0.380097	-0.0266756	-1.11575	2	78	n	scaffold_4_arrow_ctg1
-0.376289	-0.00926453	-1.10457	2	79	n	scaffold_4_arrow_ctg1
-0.369816	0.0226845	-1.08557	2	80	n	scaffold_4_arrow_ctg1
-0.37942	-0.00612649	-1.11377	2	81	n	scaffold_4_arrow_ctg1
-0.380283	0.00862952	-1.1163	2	82	n	scaffold_4_arrow_ctg1
-0.368265	0.00525042	-1.08102	2	83	n	scaffold_4_arrow_ctg1
-0.360207	0.00305031	-1.05737	2	84	n	scaffold_4_arrow_ctg1
-0.382024	-0.00368021	-1.12141	2	85	n	scaffold_4_arrow_ctg1
-0.385114	0.00125407	-1.13048	2	86	n	scaffold_4_arrow_ctg1
-0.379006	0.00665676	-1.11255	2	87	n	scaffold_4_arrow_ctg1
-0.390337	-0.0200979	-1.14581	2	88	n	scaffold_4_arrow_ctg1
-0.398871	-0.0222102	-1.17086	2	89	n	scaffold_4_arrow_ctg1
-0.39189	-0.0115044	-1.15037	2	90	n	scaffold_4_arrow_ctg1
-0.390647	-0.0139511	-1.14672	2	91	n	scaffold_4_arrow_ctg1
-0.387519	0.00377127	-1.13754	2	92	n	scaffold_4_arrow_ctg1
-0.380398	-0.000484608	-1.11664	2	93	n	scaffold_4_arrow_ctg1
-0.407653	-0.0462229	-1.19664	2	94	n	scaffold_4_arrow_ctg1
-0.363813	-0.0552829	-1.06795	2	95	n	scaffold_4_arrow_ctg1
-0.380102	0.0032894	-1.11577	2	96	n	scaffold_4_arrow_ctg1
-0.3915	-0.0200254	-1.14923	2	97	n	scaffold_4_arrow_ctg1
-0.409646	-0.0413959	-1.20249	2	98	n	scaffold_4_arrow_ctg1
-0.394938	-0.0253653	-1.15932	2	99	n	scaffold_4_arrow_ctg1
-0.392483	-0.0382203	-1.15211	2	100	n	scaffold_4_arrow_ctg1
-0.328093	-0.00539191	-0.963098	2	101	n	scaffold_4_arrow_ctg1
-0.34921	-0.0101328	-1.02508	2	102	n	scaffold_4_arrow_ctg1
-0.354687	0.00798803	-1.04116	2	103	n	scaffold_4_arrow_ctg1
-0.397226	-0.0286379	-1.16603	2	104	n	scaffold_4_arrow_ctg1
-0.282314	-0.0114046	-0.828715	2	105	n	scaffold_4_arrow_ctg1
-0.308423	-0.00542778	-0.905358	2	106	n	scaffold_4_arrow_ctg1
-0.311039	-0.014368	-0.913038	2	107	n	scaffold_4_arrow_ctg1
-0.361516	-0.050932	-1.06121	2	108	n	scaffold_4_arrow_ctg1
-0.264901	0.00867135	-0.777603	2	109	n	scaffold_4_arrow_ctg1
-0.254182	-0.00525201	-0.746136	2	110	n	scaffold_4_arrow_ctg1
-0.295575	0.0195748	-0.867645	2	111	n	scaffold_4_arrow_ctg1
-0.27507	0.0393048	-0.807451	2	112	n	scaffold_4_arrow_ctg1
-0.362637	-0.00352852	-1.0645	2	113	n	scaffold_4_arrow_ctg1
-0.322755	0.0555738	-0.947429	2	114	n	scaffold_4_arrow_ctg1
-0.306485	0.0352709	-0.899668	2	115	n	scaffold_4_arrow_ctg1
-0.276819	0.0363885	-0.812585	2	116	n	scaffold_4_arrow_ctg1
-0.365205	0.00737731	-1.07204	2	117	n	scaffold_4_arrow_ctg1
-0.315291	-0.00879284	-0.925517	2	118	n	scaffold_4_arrow_ctg1
-0.245207	0.0126424	-0.719792	2	119	n	scaffold_4_arrow_ctg1
-0.273933	0.050771	-0.804116	2	120	n	scaffold_4_arrow_ctg1
-0.373007	-0.00220434	-1.09494	2	121	n	scaffold_4_arrow_ctg1
-0.319273	-0.00262848	-0.937208	2	122	n	scaffold_4_arrow_ctg1
-0.298129	0.0109266	-0.87514	2	123	n	scaffold_4_arrow_ctg1
-0.319317	-0.00721581	-0.937338	2	124	n	scaffold_4_arrow_ctg1
-0.297161	0.0328845	-0.872298	2	125	n	scaffold_4_arrow_ctg1
-0.313477	-0.00303196	-0.920194	2	126	n	scaffold_4_arrow_ctg1
-0.283736	0.0259526	-0.832891	2	127	n	scaffold_4_arrow_ctg1
-0.27759	0.0459955	-0.814849	2	128	n	scaffold_4_arrow_ctg1
-0.293835	0.0587448	-0.862534	2	129	n	scaffold_4_arrow_ctg1
-0.264012	-0.023	-0.774992	2	130	n	scaffold_4_arrow_ctg1
-0.292028	0.0362356	-0.857232	2	131	n	scaffold_4_arrow_ctg1
-0.283041	0.0322304	-0.830851	2	132	n	scaffold_4_arrow_ctg1
-0.192966	0.040715	-0.56644	2	133	n	scaffold_4_arrow_ctg1
-0.297256	0.0608708	-0.872579	2	134	n	scaffold_4_arrow_ctg1
-0.290575	0.0777897	-0.852967	2	135	n	scaffold_4_arrow_ctg1
-0.238487	0.0455212	-0.700065	2	136	n	scaffold_4_arrow_ctg1
-0.277705	0.0205858	-0.815186	2	137	n	scaffold_4_arrow_ctg1
-0.280442	0.0425253	-0.823221	2	138	n	scaffold_4_arrow_ctg1
-0.278282	0.00728141	-0.81688	2	139	n	scaffold_4_arrow_ctg1
-0.185698	0.00954937	-0.545106	2	140	n	scaffold_4_arrow_ctg1
-0.253058	0.0465446	-0.742838	2	141	n	scaffold_4_arrow_ctg1
-0.261952	0.0497132	-0.768944	2	142	n	scaffold_4_arrow_ctg1
-0.235211	0.0641136	-0.690447	2	143	n	scaffold_4_arrow_ctg1
-0.223005	0.0849215	-0.654619	2	144	n	scaffold_4_arrow_ctg1
-0.202872	0.0748414	-0.59552	2	145	n	scaffold_4_arrow_ctg1
-0.185435	0.0710578	-0.544333	2	146	n	scaffold_4_arrow_ctg1
-0.252854	0.0517548	-0.742238	2	147	n	scaffold_4_arrow_ctg1
-0.309784	0.0734355	-0.909353	2	148	n	scaffold_4_arrow_ctg1
-0.202724	0.0959828	-0.595086	2	149	n	scaffold_4_arrow_ctg1
-0.288485	0.0377799	-0.846832	2	150	n	scaffold_4_arrow_ctg1
-0.20686	0.0570866	-0.607225	2	151	n	scaffold_4_arrow_ctg1
-0.244295	0.00932673	-0.717114	2	152	n	scaffold_4_arrow_ctg1
-0.194831	0.0370583	-0.571914	2	153	n	scaffold_4_arrow_ctg1
-0.19492	0.0451532	-0.572175	2	154	n	scaffold_4_arrow_ctg1
-0.329758	-0.0153448	-0.967986	2	155	n	scaffold_4_arrow_ctg1
-0.288492	0.018632	-0.846851	2	156	n	scaffold_4_arrow_ctg1
-0.208641	0.0948827	-0.612454	2	157	n	scaffold_4_arrow_ctg1
-0.245136	0.0445768	-0.719583	2	158	n	scaffold_4_arrow_ctg1
-0.177735	0.0739752	-0.52173	2	159	n	scaffold_4_arrow_ctg1
-0.191963	0.00755166	-0.563495	2	160	n	scaffold_4_arrow_ctg1
-0.157045	0.0114999	-0.460997	2	161	n	scaffold_4_arrow_ctg1
-0.15025	0.0109928	-0.44105	2	162	n	scaffold_4_arrow_ctg1
-0.165194	-0.00944352	-0.484919	2	163	n	scaffold_4_arrow_ctg1
-0.237501	0.0118128	-0.697171	2	164	n	scaffold_4_arrow_ctg1
-0.231827	0.00666628	-0.680515	2	165	n	scaffold_4_arrow_ctg1
-0.280793	0.0314851	-0.824253	2	166	n	scaffold_4_arrow_ctg1
-0.283378	0.0660264	-0.831839	2	167	n	scaffold_4_arrow_ctg1
-0.205456	0.0958538	-0.603104	2	168	n	scaffold_4_arrow_ctg1
-0.227223	0.0736631	-0.667	2	169	n	scaffold_4_arrow_ctg1
-0.193003	0.0358476	-0.56655	2	170	n	scaffold_4_arrow_ctg1
-0.0638704	0.0482251	-0.187488	2	171	n	scaffold_4_arrow_ctg1
-0.137511	0.110178	-0.403655	2	172	n	scaffold_4_arrow_ctg1
-0.0917314	0.0899375	-0.269272	2	173	n	scaffold_4_arrow_ctg1
-0.0470641	0.12776	-0.138154	2	174	n	scaffold_4_arrow_ctg1
-0.0492743	0.11515	-0.144642	2	175	n	scaffold_4_arrow_ctg1
-0.142287	0.0917204	-0.417676	2	176	n	scaffold_4_arrow_ctg1
0.0236803	0.0780429	0.0695121	1	177	n	scaffold_4_arrow_ctg1
-0.0464938	0.0669737	-0.13648	2	178	n	scaffold_4_arrow_ctg1
-0.0737345	0.0259295	-0.216443	2	179	n	scaffold_4_arrow_ctg1
-0.0849747	0.0215704	-0.249438	2	180	n	scaffold_4_arrow_ctg1
-0.0234164	0.0505534	-0.0687375	2	181	n	scaffold_4_arrow_ctg1
0.00323532	0.098957	0.0094971	1	182	n	scaffold_4_arrow_ctg1
-0.100737	0.104255	-0.295707	2	183	n	scaffold_4_arrow_ctg1
0.165562	0.0438479	0.485998	1	184	n	scaffold_4_arrow_ctg1
0.122172	0.0573771	0.358628	1	185	n	scaffold_4_arrow_ctg1
0.217479	0.0108855	0.638398	1	186	n	scaffold_4_arrow_ctg1
0.285612	0.0471109	0.838398	1	187	n	scaffold_4_arrow_ctg1
0.168658	0.0228423	0.495084	1	188	n	scaffold_4_arrow_ctg1
0.197968	0.0600045	0.581123	1	189	n	scaffold_4_arrow_ctg1
0.167487	0.106409	0.491647	1	190	n	scaffold_4_arrow_ctg1
0.244199	0.0669836	0.716833	1	191	n	scaffold_4_arrow_ctg1
0.286185	0.0363687	0.840079	1	192	n	scaffold_4_arrow_ctg1
0.239477	0.0731624	0.70297	1	193	n	scaffold_4_arrow_ctg1
0.143612	0.0455575	0.421565	1	194	n	scaffold_4_arrow_ctg1
0.155374	0.0304631	0.456093	1	195	n	scaffold_4_arrow_ctg1
0.260178	0.0403203	0.763737	1	196	n	scaffold_4_arrow_ctg1
0.21727	0.0264027	0.637785	1	197	n	scaffold_4_arrow_ctg1
0.198562	-0.00790455	0.582866	1	198	n	scaffold_4_arrow_ctg1
0.0629923	-0.0219998	0.18491	1	199	n	scaffold_4_arrow_ctg1
0.29068	-0.0733529	0.853273	1	200	n	scaffold_4_arrow_ctg1
0.360323	-0.0414312	1.05771	1	201	n	scaffold_4_arrow_ctg1
0.439295	-0.0955147	1.28952	1	202	n	scaffold_4_arrow_ctg1
0.430191	-0.0575579	1.2628	1	203	n	scaffold_4_arrow_ctg1
0.290075	-0.0415633	0.851499	1	204	n	scaffold_4_arrow_ctg1
0.221881	-0.0296531	0.651318	1	205	n	scaffold_4_arrow_ctg1
0.273472	-0.053375	0.802761	1	206	n	scaffold_4_arrow_ctg1
0.330147	-0.0575432	0.969126	1	207	n	scaffold_4_arrow_ctg1
0.280782	-0.0505117	0.82422	1	208	n	scaffold_4_arrow_ctg1
0.171492	-0.0615308	0.503405	1	209	n	scaffold_4_arrow_ctg1
0.336436	-0.0615328	0.987589	1	210	n	scaffold_4_arrow_ctg1
0.395887	-0.0873621	1.1621	1	211	n	scaffold_4_arrow_ctg1
0.281326	-0.0778359	0.825817	1	212	n	scaffold_4_arrow_ctg1
0.330143	-0.08149	0.969116	1	213	n	scaffold_4_arrow_ctg1
0.488443	-0.0767814	1.4338	1	214	y	scaffold_4_arrow_ctg1
0.44627	-0.0686344	1.31	1	215	y	scaffold_4_arrow_ctg1
0.493159	-0.0881693	1.44764	1	216	y	scaffold_4_arrow_ctg1
0.473876	-0.0994612	1.39103	1	217	y	scaffold_4_arrow_ctg1
0.529608	-0.107176	1.55463	1	218	y	scaffold_4_arrow_ctg1
0.437983	-0.089469	1.28567	1	219	y	scaffold_4_arrow_ctg1
0.485454	-0.110666	1.42502	1	220	y	scaffold_4_arrow_ctg1
0.467429	-0.105366	1.37211	1	221	y	scaffold_4_arrow_ctg1
0.342752	-0.114306	1.00613	1	222	y	scaffold_4_arrow_ctg1
0.501982	-0.12245	1.47354	1	223	y	scaffold_4_arrow_ctg1
0.470025	-0.113788	1.37973	1	224	y	scaffold_4_arrow_ctg1
0.461884	-0.129128	1.35583	1	225	y	scaffold_4_arrow_ctg1
0.488464	-0.123496	1.43386	1	226	y	scaffold_4_arrow_ctg1
0.468504	-0.0891839	1.37527	1	227	y	scaffold_4_arrow_ctg1
0.371857	-0.0406128	1.09156	1	228	y	scaffold_4_arrow_ctg1
0.39887	-0.0701016	1.17086	1	229	y	scaffold_4_arrow_ctg1
0.376151	-0.094154	1.10417	1	230	y	scaffold_4_arrow_ctg1
0.448128	-0.0901096	1.31545	1	231	y	scaffold_4_arrow_ctg1
0.437142	-0.090103	1.28321	1	232	y	scaffold_4_arrow_ctg1
0.439689	-0.0834514	1.29068	1	233	y	scaffold_4_arrow_ctg1
0.446031	-0.0830178	1.3093	1	234	y	scaffold_4_arrow_ctg1
0.461822	-0.0948312	1.35565	1	235	y	scaffold_4_arrow_ctg1
0.436178	-0.0858041	1.28037	1	236	y	scaffold_4_arrow_ctg1
0.496459	-0.095661	1.45733	1	237	y	scaffold_4_arrow_ctg1
0.503166	-0.0881617	1.47701	1	238	y	scaffold_4_arrow_ctg1
0.4133	-0.084818	1.21322	1	239	y	scaffold_4_arrow_ctg1
0.470043	-0.105925	1.37979	1	240	y	scaffold_4_arrow_ctg1
0.434222	-0.103361	1.27463	1	241	y	scaffold_4_arrow_ctg1
0.446758	-0.114036	1.31143	1	242	y	scaffold_4_arrow_ctg1
0.440723	-0.112637	1.29372	1	243	y	scaffold_4_arrow_ctg1
0.409986	-0.100633	1.20349	1	244	y	scaffold_4_arrow_ctg1
0.322019	-0.0937165	0.945269	1	245	n	scaffold_4_arrow_ctg1
0.40524	-0.0930975	1.18956	1	246	y	scaffold_4_arrow_ctg1
0.389793	-0.0775407	1.14421	1	247	y	scaffold_4_arrow_ctg1
0.355628	-0.112531	1.04392	1	248	y	scaffold_4_arrow_ctg1
0.378736	-0.114017	1.11176	1	249	y	scaffold_4_arrow_ctg1
0.390068	-0.107078	1.14502	1	250	y	scaffold_4_arrow_ctg1
0.394774	-0.113388	1.15884	1	251	y	scaffold_4_arrow_ctg1
0.415019	-0.113026	1.21826	1	252	y	scaffold_4_arrow_ctg1
0.395564	-0.113517	1.16115	1	253	y	scaffold_4_arrow_ctg1
0.41306	-0.106172	1.21251	1	254	y	scaffold_4_arrow_ctg1
0.417429	-0.0913535	1.22534	1	255	y	scaffold_4_arrow_ctg1
0.495379	-0.0956373	1.45416	1	256	y	scaffold_4_arrow_ctg1
0.499856	-0.120072	1.4673	1	257	y	scaffold_4_arrow_ctg1
0.478326	-0.133457	1.4041	1	258	y	scaffold_4_arrow_ctg1
0.488916	-0.123051	1.43518	1	259	y	scaffold_4_arrow_ctg1
0.488806	-0.122058	1.43486	1	260	y	scaffold_4_arrow_ctg1
0.4767	-0.105665	1.39932	1	261	y	scaffold_4_arrow_ctg1
0.488408	-0.114131	1.43369	1	262	y	scaffold_4_arrow_ctg1
0.470578	-0.118882	1.38135	1	263	y	scaffold_4_arrow_ctg1
0.468906	-0.122899	1.37645	1	264	y	scaffold_4_arrow_ctg1
0.494483	-0.112494	1.45153	1	265	y	scaffold_4_arrow_ctg1
0.489519	-0.110226	1.43695	1	266	y	scaffold_4_arrow_ctg1
0.479947	-0.10586	1.40886	1	267	y	scaffold_4_arrow_ctg1
0.458156	-0.1127	1.34489	1	268	y	scaffold_4_arrow_ctg1
0.455139	-0.096212	1.33603	1	269	y	scaffold_4_arrow_ctg1
0.468811	-0.10759	1.37617	1	270	y	scaffold_4_arrow_ctg1
0.496073	-0.100914	1.45619	1	271	y	scaffold_4_arrow_ctg1
0.47389	-0.104228	1.39108	1	272	y	scaffold_4_arrow_ctg1
0.478567	-0.100844	1.4048	1	273	y	scaffold_4_arrow_ctg1
0.502316	-0.108142	1.47452	1	274	y	scaffold_4_arrow_ctg1
0.50002	-0.107483	1.46778	1	275	y	scaffold_4_arrow_ctg1
0.453498	-0.0873821	1.33122	1	276	y	scaffold_4_arrow_ctg1
0.435169	-0.0893104	1.27741	1	277	y	scaffold_4_arrow_ctg1
0.365232	-0.0712743	1.07212	1	278	y	scaffold_4_arrow_ctg1
0.419254	-0.122125	1.2307	1	279	y	scaffold_4_arrow_ctg1
0.438324	-0.112966	1.28668	1	280	y	scaffold_4_arrow_ctg1
0.48254	-0.131834	1.41647	1	281	y	scaffold_4_arrow_ctg1
0.434189	-0.117956	1.27454	1	282	y	scaffold_4_arrow_ctg1
0.228838	-0.110249	0.671741	1	283	n	scaffold_4_arrow_ctg1
0.479244	-0.126832	1.40679	1	284	y	scaffold_4_arrow_ctg1
0.46395	-0.10701	1.3619	1	285	y	scaffold_4_arrow_ctg1
0.399318	-0.0986154	1.17218	1	286	y	scaffold_4_arrow_ctg1
0.457592	-0.0990647	1.34323	1	287	y	scaffold_4_arrow_ctg1
0.471102	-0.108778	1.38289	1	288	y	scaffold_4_arrow_ctg1
0.455	-0.111099	1.33563	1	289	y	scaffold_4_arrow_ctg1
0.48438	-0.11273	1.42187	1	290	y	scaffold_4_arrow_ctg1
0.460036	-0.0972316	1.35041	1	291	y	scaffold_4_arrow_ctg1
0.45951	-0.108223	1.34886	1	292	y	scaffold_4_arrow_ctg1
0.465372	-0.0954312	1.36607	1	293	y	scaffold_4_arrow_ctg1
0.477657	-0.107538	1.40213	1	294	y	scaffold_4_arrow_ctg1
0.457045	-0.10271	1.34163	1	295	y	scaffold_4_arrow_ctg1
0.477394	-0.111108	1.40136	1	296	y	scaffold_4_arrow_ctg1
0.464295	-0.116291	1.36291	1	297	y	scaffold_4_arrow_ctg1
0.456303	-0.114631	1.33945	1	298	y	scaffold_4_arrow_ctg1
0.474592	-0.107699	1.39314	1	299	y	scaffold_4_arrow_ctg1
0.464441	-0.0954877	1.36334	1	300	y	scaffold_4_arrow_ctg1
0.485514	-0.0963602	1.4252	1	301	y	scaffold_4_arrow_ctg1
0.44726	-0.111561	1.31291	1	302	y	scaffold_4_arrow_ctg1
0.474753	-0.0996543	1.39361	1	303	y	scaffold_4_arrow_ctg1
0.463076	-0.099872	1.35933	1	304	y	scaffold_4_arrow_ctg1
0.474311	-0.102118	1.39231	1	305	y	scaffold_4_arrow_ctg1
0.465465	-0.105443	1.36635	1	306	y	scaffold_4_arrow_ctg1
0.462488	-0.111733	1.35761	1	307	y	scaffold_4_arrow_ctg1
0.472485	-0.0978998	1.38695	1	308	y	scaffold_4_arrow_ctg1
0.463595	-0.0905976	1.36086	1	309	y	scaffold_4_arrow_ctg1
0.466073	-0.1282	1.36813	1	310	y	scaffold_4_arrow_ctg1
0.458603	-0.114988	1.3462	1	311	y	scaffold_4_arrow_ctg1
0.453977	-0.11369	1.33262	1	312	y	scaffold_4_arrow_ctg1
0.324974	-0.0984756	0.953941	1	313	n	scaffold_4_arrow_ctg1
0.177768	-0.0895717	0.521827	1	314	n	scaffold_4_arrow_ctg1
0.287491	-0.113097	0.843913	1	315	n	scaffold_4_arrow_ctg1
0.30042	-0.111932	0.881865	1	316	n	scaffold_4_arrow_ctg1
0.310115	-0.109622	0.910323	1	317	n	scaffold_4_arrow_ctg1
0.320378	-0.105574	0.94045	1	318	n	scaffold_4_arrow_ctg1
0.39271	-0.10401	1.15278	1	319	y	scaffold_4_arrow_ctg1
0.401478	-0.122361	1.17851	1	320	y	scaffold_4_arrow_ctg1
0.386328	-0.120857	1.13404	1	321	y	scaffold_4_arrow_ctg1
0.378872	-0.106956	1.11216	1	322	y	scaffold_4_arrow_ctg1
0.393738	-0.110276	1.1558	1	323	y	scaffold_4_arrow_ctg1
0.410292	-0.106108	1.20439	1	324	y	scaffold_4_arrow_ctg1
0.384212	-0.116395	1.12783	1	325	y	scaffold_4_arrow_ctg1
0.353318	-0.108625	1.03714	1	326	y	scaffold_4_arrow_ctg1
0.408367	-0.11436	1.19874	1	327	y	scaffold_4_arrow_ctg1
0.377425	-0.118571	1.10791	1	328	y	scaffold_4_arrow_ctg1
0.372668	-0.117718	1.09394	1	329	y	scaffold_4_arrow_ctg1
0.367379	-0.11902	1.07842	1	330	y	scaffold_4_arrow_ctg1
0.388693	-0.111078	1.14098	1	331	y	scaffold_4_arrow_ctg1
0.386352	-0.120152	1.13411	1	332	y	scaffold_4_arrow_ctg1
0.388417	-0.1081	1.14018	1	333	y	scaffold_4_arrow_ctg1
0.391984	-0.121561	1.15065	1	334	y	scaffold_4_arrow_ctg1
0.376781	-0.122088	1.10602	1	335	y	scaffold_4_arrow_ctg1
0.365096	-0.128786	1.07172	1	336	y	scaffold_4_arrow_ctg1
0.385018	-0.123606	1.1302	1	337	y	scaffold_4_arrow_ctg1
0.406682	-0.12414	1.19379	1	338	y	scaffold_4_arrow_ctg1
[truncated: 427 more rows]

## Sheet: Figure_4_d
Figure 4d: PCA run for loci in outlier regions identified by local PCA and comparison of heterozygosity for chromosome 1 and 5.
COLUMN	DESCRIPTION
individuals_id	name of the individual
PC1	principal component 1 from PCA run on outlier region
PC2	principal component 2 from PCA run on outlier region
genome-wide_ancestry	genome-wide ancestry using ancestry informative markers [continues variable 0 - 1; 0 = fully inland; 1 = fully coastal]
genome-wide_heterozygosity	genome-wide heterozygosity [proportion of heterozygous loci in the genome]
genotype_group	genotype group assigned based on PC1 [0/0 = homozygous inland; 0/1 = heterozygous; 1/1 = homozygous coastal]
CHROM	scaffold name [super_scaffold_1 = chromosome 1; scaffold_4_arrow_ctg1 = chromosome 5]
individual_id	PC1	PC2	genome-wide_ancestry	genome-wide_heterozygosity	genotype_group	CHROM
AF14H02	-0.0548869	0.0420507	0.77413	0.439082	0/0	super_scaffold_1
AF20H02	-0.106129	0.0401645	0.612281	0.542456	0/0	super_scaffold_1
AF20H03	-0.0791134	-0.193059	0.622648	0.528944	0/0	super_scaffold_1
AF20H04	-0.0935288	0.0126605	0.800633	0.341069	0/0	super_scaffold_1
AF21H01	-0.0790116	0.0359374	0.758076	0.440775	0/0	super_scaffold_1
AF21H02	-0.107368	0.0657866	0.676125	0.46782	0/0	super_scaffold_1
AF21H03	-0.100465	0.0490299	0.60897	0.611072	0/0	super_scaffold_1
AF21H04	-0.0868511	0.0491132	0.715487	0.433076	0/0	super_scaffold_1
AF22H06	-0.106607	-0.1231	0.754691	0.37665	0/0	super_scaffold_1
AF24H03	-0.114834	-0.113195	0.903648	0.165175	0/0	super_scaffold_1
AF26H04	-0.106917	0.0650175	0.803521	0.287324	0/0	super_scaffold_1
DF28H07	-0.0738223	0.0391135	0.437733	0.186428	0/0	super_scaffold_1
DG02H02	-0.111365	0.0658259	0.716654	0.506264	0/0	super_scaffold_1
DG02H05	-0.105438	0.0590642	0.857496	0.211457	0/0	super_scaffold_1
DG03H01	-0.081102	0.04094	0.819328	0.32162	0/0	super_scaffold_1
DG03H04	-0.125208	-0.13548	0.844851	0.184282	0/0	super_scaffold_1
DG03H05	-0.130754	0.053869	0.839623	0.278976	0/0	super_scaffold_1
DG03H06	-0.11639	-0.0961631	0.854212	0.164867	0/0	super_scaffold_1
DG03H07	-0.125813	-0.134154	0.71011	0.468363	0/0	super_scaffold_1
JF18K04	-0.122726	0.0477969	0.9781	0.0438005	0/0	super_scaffold_1
JF18K05	-0.114024	-0.0710816	0.894012	0.144529	0/0	super_scaffold_1
JG02K01	-0.0898969	0.0497046	0.516892	0.43018	0/0	super_scaffold_1
KF11K04	-0.0818414	-0.161082	0.726724	0.269367	0/0	super_scaffold_1
KF12K01	-0.114518	-0.0333905	0.622757	0.452979	0/0	super_scaffold_1
KF23K01	-0.121432	0.059502	0.788609	0.280224	0/0	super_scaffold_1
KF25K01	-0.0771139	0.0378737	0.845385	0.276923	0/0	super_scaffold_1
LF06K01	-0.109675	0.0454977	0.714133	0.454675	0/0	super_scaffold_1
LF16K01	-0.0917126	-0.0184378	0.896703	0.164103	0/0	super_scaffold_1
LF26K03	-0.107179	0.0608631	0.811221	0.323924	0/0	super_scaffold_1
LF26K09	-0.0673127	0.0429816	0.736803	0.270632	0/0	super_scaffold_1
LF27K06	-0.109849	0.0281412	0.717423	0.49748	0/0	super_scaffold_1
LF27K09	-0.106972	0.0513915	0.926003	0.13278	0/0	super_scaffold_1
MF16K01	-0.0684591	0.0433396	0.879032	0.228739	0/0	super_scaffold_1
MF19K01	-0.126784	0.0637669	0.798768	0.314853	0/0	super_scaffold_1
AF12H01	0.000708068	0.0233997	0.49424	0.976962	0/1	super_scaffold_1
AF12H02	0.00413036	0.0213791	0.49034	0.96677	0/1	super_scaffold_1
AF14H01	-0.0149206	-0.164606	0.46988	0.650602	0/1	super_scaffold_1
AF14H05	-0.00481128	0.0205935	0.265421	0.409346	0/1	super_scaffold_1
AF14H06	-0.0168599	0.0188127	0.464184	0.769504	0/1	super_scaffold_1
AF16H01	-0.0210203	0.0310404	0.506605	0.924631	0/1	super_scaffold_1
AF16H02	-0.0245978	0.0448955	0.769175	0.409058	0/1	super_scaffold_1
AF16H03	-0.0202774	0.0590378	0.597031	0.594497	0/1	super_scaffold_1
AF16H04	-0.023514	0.0459425	0.400917	0.53103	0/1	super_scaffold_1
AF17H01	0.0424602	0.00805646	0.331486	0.4102	0/1	super_scaffold_1
AF17H04	-0.0195439	0.0564135	0.385725	0.546503	0/1	super_scaffold_1
AF19H01	-0.0155588	-0.15899	0.339044	0.525339	0/1	super_scaffold_1
AF20H01	-0.0185792	0.0702168	0.312186	0.556989	0/1	super_scaffold_1
AF22H01	-0.019514	-0.199574	0.568785	0.692039	0/1	super_scaffold_1
AF22H02	-0.0198531	-0.0535658	0.714784	0.426778	0/1	super_scaffold_1
AF22H03	-0.0193262	0.0751853	0.405311	0.587002	0/1	super_scaffold_1
AF22H04	-0.016031	0.0419545	0.465091	0.76	0/1	super_scaffold_1
AF22H07	-0.0222546	-0.149652	0.806931	0.347949	0/1	super_scaffold_1
AF23H01	-0.0218457	0.0549329	0.651677	0.600999	0/1	super_scaffold_1
AF23H04	-0.0215321	0.0605507	0.628151	0.606443	0/1	super_scaffold_1
AF23H05	-0.0252653	0.0221019	0.405501	0.679831	0/1	super_scaffold_1
AF24H01	-0.0207307	0.0269	0.625784	0.549129	0/1	super_scaffold_1
AF24H02	-0.0175643	-0.269818	0.732872	0.415225	0/1	super_scaffold_1
AF26H01	-0.021242	0.0794036	0.298178	0.422565	0/1	super_scaffold_1
AF27H01	-0.0195137	0.0161014	0.375789	0.615439	0/1	super_scaffold_1
AF28H01	0.0446037	0.0319041	0.32294	0.585004	0/1	super_scaffold_1
AF29H01	-0.0215205	0.00291151	0.340893	0.582433	0/1	super_scaffold_1
AF29H02	-0.0208354	-0.0631088	0.236559	0.382796	0/1	super_scaffold_1
AF29H03	-0.0203654	-0.146945	0.36701	0.619398	0/1	super_scaffold_1
AF30H03	-0.0206495	0.0288372	0.679441	0.533668	0/1	super_scaffold_1
AG01H02	-0.0152188	-0.099969	0.290212	0.452959	0/1	super_scaffold_1
AG01H03	-0.0218216	0.0429806	0.301497	0.393443	0/1	super_scaffold_1
DE28K04	0.027435	0.0218985	0.105989	0.202471	0/1	super_scaffold_1
DF25H01	-0.0220622	0.0698462	0.299009	0.423921	0/1	super_scaffold_1
DF25H02	-0.022214	0.0322609	0.378711	0.525706	0/1	super_scaffold_1
DF26H02	-0.0216021	0.0325731	0.321864	0.404301	0/1	super_scaffold_1
DF26H03	-0.0192914	0.00971776	0.252972	0.378158	0/1	super_scaffold_1
DF27H02	-0.0211954	0.0635134	0.533904	0.463699	0/1	super_scaffold_1
DF27H03	-0.018727	-0.272496	0.508276	0.677241	0/1	super_scaffold_1
DF27H08	-0.0200891	-0.172366	0.581533	0.654355	0/1	super_scaffold_1
DF28H02	-0.0195495	0.0616278	0.593728	0.665059	0/1	super_scaffold_1
DF28H06	0.00188008	0.0244948	0.486943	0.887865	0/1	super_scaffold_1
DG01H02	-0.00905716	0.0353486	0.482127	0.68701	0/1	super_scaffold_1
DG01H03	-0.00770806	0.041125	0.796041	0.297762	0/1	super_scaffold_1
DG01H04	-0.0167385	0.0610872	0.409023	0.503759	0/1	super_scaffold_1
DG01H05	-0.0227001	0.0525808	0.643005	0.631289	0/1	super_scaffold_1
DG01H07	-0.0208587	0.0485218	0.733144	0.492548	0/1	super_scaffold_1
DG01H08	-0.0214854	0.0634206	0.354372	0.547955	0/1	super_scaffold_1
DG02H04	-0.0209653	0.0487075	0.759001	0.38942	0/1	super_scaffold_1
DG02H06	-0.0238816	0.050004	0.798772	0.301501	0/1	super_scaffold_1
DG02H07	-0.0189575	-0.00279317	0.626918	0.610879	0/1	super_scaffold_1
DG02H08	-0.0154416	-0.146609	0.495751	0.616147	0/1	super_scaffold_1
DG03H02	-0.0199569	0.0199036	0.769509	0.394509	0/1	super_scaffold_1
DG03H09	-0.0205868	0.060432	0.770335	0.273411	0/1	super_scaffold_1
DG04H01	-0.0172741	0.0447685	0.550651	0.325615	0/1	super_scaffold_1
DG04H02	-0.0206981	0.0293485	0.804742	0.355649	0/1	super_scaffold_1
DG04H03	-0.0189569	0.0240241	0.661627	0.50108	0/1	super_scaffold_1
DG04H04	-0.0235156	0.0229555	0.718403	0.392361	0/1	super_scaffold_1
JF05K04	-0.023086	0.0338672	0.627417	0.618094	0/1	super_scaffold_1
JF18K07	-0.0215471	0.0269538	0.478909	0.620364	0/1	super_scaffold_1
JF27K01	-0.0201639	0.0375236	0.301413	0.321555	0/1	super_scaffold_1
KF11K02	-0.0164772	0.0477767	0.571211	0.43412	0/1	super_scaffold_1
KF11K05	0.045494	0.0062184	0.204466	0.282837	0/1	super_scaffold_1
KF18K01	-0.0383293	0.027674	0.844304	0.257384	0/1	super_scaffold_1
KF18K03	-0.00716542	0.0293258	0.514576	0.910777	0/1	super_scaffold_1
KF18K05	0.0464336	0.00796477	0.752951	0.234401	0/1	super_scaffold_1
KF20K01	-0.00892212	0.0301327	0.364943	0.501642	0/1	super_scaffold_1
KF21K02	-0.0150885	0.0171657	0.645627	0.568821	0/1	super_scaffold_1
KF21K04	-0.0178165	0.0146362	0.331713	0.489903	0/1	super_scaffold_1
KF21K07	0.0496029	0.00531465	0.253504	0.182193	0/1	super_scaffold_1
KF22K02	-0.0185592	0.0348236	0.551445	0.751938	0/1	super_scaffold_1
KF22K04	-0.0197554	0.029507	0.505278	0.392681	0/1	super_scaffold_1
KF22K07	-0.02418	0.0177974	0.594733	0.632695	0/1	super_scaffold_1
KF23K02	-0.0319939	0.0400513	0.63245	0.506623	0/1	super_scaffold_1
KF23K03	-0.0189905	-0.272509	0.746735	0.391065	0/1	super_scaffold_1
KF23K04	-0.0179837	0.0375962	0.673358	0.589051	0/1	super_scaffold_1
KF23K06	-0.012752	0.0264192	0.549001	0.757374	0/1	super_scaffold_1
KF23K09	0.0394629	0.0129903	0.371206	0.65915	0/1	super_scaffold_1
KF24K01	-0.0100349	0.0320046	0.38936	0.739171	0/1	super_scaffold_1
KF24K02	-0.0205619	-0.0654689	0.356572	0.469136	0/1	super_scaffold_1
KF24K04	-0.00313178	-0.0406958	0.591033	0.615036	0/1	super_scaffold_1
LE21K01	-0.0214554	0.00563174	0.734298	0.411433	0/1	super_scaffold_1
LF04K01	-0.0211091	-0.00368515	0.323983	0.476858	0/1	super_scaffold_1
LF11K01	-0.0431698	-0.173899	0.870358	0.226272	0/1	super_scaffold_1
LF11K02	-0.0242506	0.0269125	0.516771	0.638015	0/1	super_scaffold_1
LF14K01	-0.0214364	0.0416688	0.619944	0.592748	0/1	super_scaffold_1
LF21K01	-0.019236	0.051734	0.309244	0.40719	0/1	super_scaffold_1
LF23K01	-0.013888	0.0292131	0.478135	0.944719	0/1	super_scaffold_1
LF23K06	0.0116667	0.0243658	0.422849	0.833828	0/1	super_scaffold_1
LF23K07	0.0485059	0.0134674	0.352049	0.566393	0/1	super_scaffold_1
LF24K02	-0.0182061	-0.00306094	0.218681	0.36768	0/1	super_scaffold_1
LF24K03	-0.0140556	0.00205766	0.383598	0.652305	0/1	super_scaffold_1
LF24K06	-0.039137	-0.0504738	0.668403	0.305556	0/1	super_scaffold_1
LF24K08	-0.0245324	0.0382942	0.568263	0.594711	0/1	super_scaffold_1
LF26K01	-0.0383256	0.0303027	0.763201	0.429043	0/1	super_scaffold_1
LF26K04	-0.00439678	0.0289344	0.514273	0.91609	0/1	super_scaffold_1
LF26K05	-0.0173226	-0.174413	0.524199	0.733808	0/1	super_scaffold_1
LF26K06	-0.02811	0.027287	0.600945	0.753436	0/1	super_scaffold_1
LF26K07	0.00233057	0.024829	0.275414	0.51773	0/1	super_scaffold_1
LF27K01	-0.0181864	0.0433465	0.699759	0.544212	0/1	super_scaffold_1
LF27K11	-0.0281878	0.0336534	0.671065	0.630499	0/1	super_scaffold_1
MF03K01	-0.0227013	0.0342511	0.662414	0.533103	0/1	super_scaffold_1
MF06K01	-0.0224607	0.024353	0.50035	0.46391	0/1	super_scaffold_1
MF12K01	-0.0187891	0.0946932	0.499312	0.604955	0/1	super_scaffold_1
MF12K03	-0.0233756	0.0383619	0.629167	0.436111	0/1	super_scaffold_1
MF14K01	-0.021288	0.0341256	0.396875	0.577083	0/1	super_scaffold_1
MF15K01	-0.0283357	0.0190272	0.586471	0.616457	0/1	super_scaffold_1
AF06H01	0.0703562	0.00116987	0.396165	0.210564	1/1	super_scaffold_1
AF14H04	0.054025	-0.0231041	0.229184	0.433636	1/1	super_scaffold_1
AF17H02	0.0731182	0.014438	0.406183	0.404407	1/1	super_scaffold_1
AF17H03	0.0742936	0.0150938	0.421932	0.294844	1/1	super_scaffold_1
AF22H05	0.0764294	0.00736376	0.410803	0.724947	1/1	super_scaffold_1
AF23H02	0.0840058	0.025093	0.28178	0.377119	1/1	super_scaffold_1
AF23H03	0.0765373	0.0130662	0.125538	0.193687	1/1	super_scaffold_1
AF26H02	0.059125	0.0158778	0.344307	0.615802	1/1	super_scaffold_1
AF26H03	0.0614979	0.0104706	0.390135	0.384155	1/1	super_scaffold_1
AF26H05	0.0848	0.0102007	0.453749	0.449194	1/1	super_scaffold_1
AF27H02	0.0819142	-0.00845477	0.265328	0.303735	1/1	super_scaffold_1
AF27H03	0.0888432	-0.0163742	0.157063	0.222769	1/1	super_scaffold_1
AF27H04	0.0820315	-0.0319285	0.296765	0.459916	1/1	super_scaffold_1
AF28H02	0.0881761	0.062807	0.448887	0.323366	1/1	super_scaffold_1
AF28H03	0.0855772	-0.134348	0.335106	0.196454	1/1	super_scaffold_1
AF30H01	0.0845345	-0.0340544	0.395964	0.297843	1/1	super_scaffold_1
AG01H01	0.0783796	0.00177217	0.192644	0.239621	1/1	super_scaffold_1
AG01H04	0.0874968	0.00151467	0.372822	0.199303	1/1	super_scaffold_1
DE28K03	0.086537	0.00368934	0.163714	0.197023	1/1	super_scaffold_1
DF25H03	0.0853735	-0.0273888	0.328058	0.466187	1/1	super_scaffold_1
DF26H01	0.0837334	-0.0286386	0.19032	0.283115	1/1	super_scaffold_1
DF27H01	0.078617	-0.0357973	0.323222	0.445607	1/1	super_scaffold_1
DF27H05	0.0873003	0.00670358	0.422253	0.283345	1/1	super_scaffold_1
DF27H06	0.0891351	0.0165724	0.17402	0.20098	1/1	super_scaffold_1
DF27H07	0.0853598	-0.0210244	0.342441	0.442158	1/1	super_scaffold_1
DF28H01	0.0893416	-0.0362192	0.637955	0.265614	1/1	super_scaffold_1
DF28H05	0.0876492	-0.0252808	0.376252	0.497854	1/1	super_scaffold_1
DF29H03	0.0802425	0.019127	0.367658	0.532418	1/1	super_scaffold_1
DF29H04	0.0897782	-0.0322402	0.394755	0.198758	1/1	super_scaffold_1
DF29H05	0.0860272	-0.0245283	0.399151	0.535032	1/1	super_scaffold_1
DF29H06	0.0857902	-0.0393898	0.278441	0.386938	1/1	super_scaffold_1
DF29K01	0.0819294	0.0311095	0.339692	0.375642	1/1	super_scaffold_1
DF29K02	0.0834761	0.012186	0.15596	0.240542	1/1	super_scaffold_1
DF30H03	0.0880833	-0.0199595	0.337857	0.451635	1/1	super_scaffold_1
DF30H04	0.0887201	-0.0133196	0.337094	0.407616	1/1	super_scaffold_1
DG01H01	0.0767685	0.00909885	0.427595	0.522124	1/1	super_scaffold_1
DG02H01	0.0886507	0.0381061	0.29539	0.324113	1/1	super_scaffold_1
DG02H03	0.0857702	0.0551415	0.56	0.3	1/1	super_scaffold_1
DG03H03	0.083654	0.039001	0.206056	0.329394	1/1	super_scaffold_1
DG03H08	0.0860787	0.0427732	0.619519	0.220651	1/1	super_scaffold_1
KF11K03	0.0757791	0.00209718	0.642963	0.288889	1/1	super_scaffold_1
KF19K01	0.090417	-9.92356e-05	0.093905	0.13253	1/1	super_scaffold_1
KF19K02	0.0737395	0.0279274	0.557346	0.39955	1/1	super_scaffold_1
KF19K04	0.0866922	0.0131817	0.409353	0.601439	1/1	super_scaffold_1
KF19K05	0.0613157	0.00687434	0.282879	0.207782	1/1	super_scaffold_1
KF20K03	0.050521	4.18205e-05	0.497166	0.388664	1/1	super_scaffold_1
KF20K04	0.0726339	-0.00879735	0.471621	0.375653	1/1	super_scaffold_1
KF20K05	0.0797623	-0.00256329	0.282465	0.441673	1/1	super_scaffold_1
[truncated: 229 more rows]

## Sheet: Figure_S5
Figure S5: Alternative model - viability selection and interspecific heterozygosity using release year as an additional covariate.
[truncated: 2,190 more rows]
